# Supplementary material for: Prognostic value of PDL1 expression in pancreatic cancer
Source: Oncotarget. 2016 Aug 29;7(44):71198–210. doi: 10.18632/oncotarget.11685 (PMC5342072; doi:10.18632/oncotarget.11685)
Supplement: Supplementary file 2 [file oncotarget-07-71198-s002.xls]

## Sheet: SupplTable 3
Supplementary Table 1: Clinicopathological characteristics of population
Characteristics		N (%)
Median age, years (range)		65 (32-88)
Sex	female	128 (45%)
	male	154 (55%)
Pathological tumor size (pT)	1	8 (4%)
	2	32 (16%)
	3	161 (79%)
	4	3 (1%)
Pathological lymph node status (pN)	negative	62 (31%)
	positive	139 (69%)
Pathological type	ductal	422 (93%)
	other	31 (7%)
Pathological tumor grade	1	33 (17%)
	2	102 (52%)
	3	63 (32%)
Surgery	no	1 (0%)
	yes	452 (100%)
PDL1 group	not-up	366 (81%)
	up	87 (19%)
DFS, median follow-up, months (range)		6.37 (1-84)
2-year DFS		32% [0.26-0.38]
OS, median follow-up, months (range)		7.51 (1-84)
2-year OS		44% [0.37-0.53]
