# Supplementary material for: Prognostic value of PDL1 expression in pancreatic cancer
Source: Oncotarget. 2016 Aug 29;7(44):71198–210. doi: 10.18632/oncotarget.11685 (PMC5342072; doi:10.18632/oncotarget.11685)
Supplement: Supplementary file 3 [file oncotarget-07-71198-s003.xls]

## Sheet: SupplTable 2
Supplementary Table 2: List of 2,405 genes differentially expressed between the "PDL1-up" and "PDL1-not-up" sample groups
Gene symbol	Chromosome location	Gene name	Entrez Gene ID	t statistics	p.value	FDR	Fold change (log2)	Status
CD274	9p24	CD274 molecule	29126	12.9085	2.71227e-27	5.56857e-23	1.80456	up PDL1 High vs. Low
XRN1	3q23	5'-3' exoribonuclease 1	54464	8.79097	1.27582e-15	1.30969e-11	0.676864	up PDL1 High vs. Low
STAT1	2q32.2	signal transducer and activator of transcription 1, 91kDa	6772	8.0193	1.39896e-13	9.57399e-10	0.948577	up PDL1 High vs. Low
GBP4	1p22.2	guanylate binding protein 4	115361	7.86826	3.43397e-13	1.18538e-09	1.19573	up PDL1 High vs. Low
PDCD1LG2	9p24.2	programmed cell death 1 ligand 2	80380	7.84215	4.0074e-13	1.18538e-09	1.53269	up PDL1 High vs. Low
GBP5	1p22.2	guanylate binding protein 5	115362	7.82915	4.32738e-13	1.18538e-09	1.90291	up PDL1 High vs. Low
GBP1P1	1p22.2	guanylate binding protein 1, interferon-inducible pseudogene 1	400759	7.66649	1.12578e-12	1.83262e-09	1.41596	up PDL1 High vs. Low
GPR141	7p14.1	G protein-coupled receptor 141	353345	7.60938	1.57139e-12	2.15081e-09	1.43188	up PDL1 High vs. Low
KIAA1432	9p24.1	RAB6A GEF complex partner 1	57589	7.51048	2.79158e-12	3.18411e-09	0.668251	up PDL1 High vs. Low
SLFN5	17q12	schlafen family member 5	162394	7.40428	5.15338e-12	5.09848e-09	1.10001	up PDL1 High vs. Low
RNF213	17q25.3	ring finger protein 213	57714	7.40221	5.21495e-12	5.09848e-09	1.03587	up PDL1 High vs. Low
OSBPL8	12q14	oxysterol binding protein-like 8	114882	7.33658	7.59986e-12	6.50137e-09	0.776773	up PDL1 High vs. Low
ATF7IP	12p13.1	activating transcription factor 7 interacting protein	55729	7.2821	1.0376e-11	8.19343e-09	0.693792	up PDL1 High vs. Low
CD226	18q22.3	CD226 molecule	10666	7.26905	1.11779e-11	8.49975e-09	1.52658	up PDL1 High vs. Low
CCR1	3p21	chemokine (C-C motif) receptor 1	1230	7.24182	1.30519e-11	9.57031e-09	1.33676	up PDL1 High vs. Low
APOL6	22q12.3	apolipoprotein L, 6	80830	7.19468	1.70583e-11	1.12976e-08	0.709883	up PDL1 High vs. Low
MARCH1	4q32.2	membrane-associated ring finger (C3HC4) 1, E3 ubiquitin protein ligase	55016	7.08509	3.16747e-11	1.54836e-08	1.27353	up PDL1 High vs. Low
UBXN7	3q29	UBX domain protein 7	26043	7.03975	4.0858e-11	1.92915e-08	0.916221	up PDL1 High vs. Low
ASAP1	8q24.1-q24.2	ArfGAP with SH3 domain, ankyrin repeat and PH domain 1	50807	7.02784	4.36773e-11	1.94943e-08	0.717786	up PDL1 High vs. Low
CD300E	17q25.1	CD300e molecule	342510	7.00681	4.91346e-11	1.99703e-08	1.51515	up PDL1 High vs. Low
SAMHD1	20pter-q12	SAM domain and HD domain 1	25939	6.93565	7.30675e-11	2.45926e-08	1.25258	up PDL1 High vs. Low
TLR8	Xp22	toll-like receptor 8	51311	6.92606	7.70705e-11	2.55215e-08	1.69242	up PDL1 High vs. Low
BMP2K	4q21.21	BMP2 inducible kinase	55589	6.90211	8.80309e-11	2.78056e-08	0.805805	up PDL1 High vs. Low
CEP170	1q44	centrosomal protein 170kDa	9859	6.88687	9.57933e-11	2.89225e-08	0.817997	up PDL1 High vs. Low
TNFSF13B	13q32-q34	tumor necrosis factor (ligand) superfamily, member 13b	10673	6.87181	1.04122e-10	3.05389e-08	1.26361	up PDL1 High vs. Low
ATP11C	Xq27.1	ATPase, class VI, type 11C	286410	6.86063	1.10765e-10	3.1585e-08	0.790018	up PDL1 High vs. Low
SLFN12L	17q12	schlafen family member 12-like	342615	6.85295	1.15566e-10	3.25026e-08	1.23361	up PDL1 High vs. Low
CD84	1q24	CD84 molecule	8832	6.82793	1.32682e-10	3.53778e-08	1.70143	up PDL1 High vs. Low
DSE	6q22	dermatan sulfate epimerase	29940	6.79413	1.59832e-10	4.00185e-08	0.862905	up PDL1 High vs. Low
ZBTB38	3q23	zinc finger and BTB domain containing 38	253461	6.78782	1.65477e-10	4.04243e-08	0.666294	up PDL1 High vs. Low
MAP3K2	2q14.3	mitogen-activated protein kinase kinase kinase 2	10746	6.76337	1.8925e-10	4.36572e-08	0.768862	up PDL1 High vs. Low
LAP3	4p15.32	leucine aminopeptidase 3	51056	6.72199	2.37393e-10	5.24077e-08	0.650763	up PDL1 High vs. Low
CXCL9	4q21	chemokine (C-X-C motif) ligand 9	4283	6.70737	2.57138e-10	5.47122e-08	2.0388	up PDL1 High vs. Low
RIF1	2q23.3	replication timing regulatory factor 1	55183	6.70453	2.61156e-10	5.47122e-08	0.870268	up PDL1 High vs. Low
LIMS1	2q12.3	LIM and senescent cell antigen-like domains 1	3987	6.65946	3.33867e-10	6.65498e-08	1.07442	up PDL1 High vs. Low
GBP1	1p22.2	guanylate binding protein 1, interferon-inducible	2633	6.65241	3.4691e-10	6.84848e-08	1.11926	up PDL1 High vs. Low
IDO1	8p12-p11	indoleamine 2,3-dioxygenase 1	3620	6.64646	3.58312e-10	7.00619e-08	1.87827	up PDL1 High vs. Low
RBL1	20q11.2	retinoblastoma-like 1	5933	6.63127	3.89125e-10	7.19741e-08	0.915331	up PDL1 High vs. Low
ARHGAP18	6q22.33	Rho GTPase activating protein 18	93663	6.62659	3.99127e-10	7.25174e-08	0.592323	up PDL1 High vs. Low
LNPEP	5q15	leucyl/cystinyl aminopeptidase	4012	6.57914	5.16015e-10	8.82858e-08	0.913727	up PDL1 High vs. Low
FYB	5p13.1	FYN binding protein	2533	6.56645	5.52619e-10	9.17121e-08	1.41677	up PDL1 High vs. Low
QKI	6q26	QKI, KH domain containing, RNA binding	9444	6.56601	5.53909e-10	9.17121e-08	0.811121	up PDL1 High vs. Low
CD163	12p13.3	CD163 molecule	9332	6.56304	5.62871e-10	9.24504e-08	1.62828	up PDL1 High vs. Low
TRIM44	11p13	tripartite motif containing 44	54765	6.53451	6.56386e-10	1.01325e-07	0.700725	up PDL1 High vs. Low
HIF1A	14q23.2	hypoxia inducible factor 1, alpha subunit (basic helix-loop-helix transcription factor)	3091	6.48339	8.63708e-10	1.24879e-07	0.756105	up PDL1 High vs. Low
ITGA4	2q31.3	integrin, alpha 4 (antigen CD49D, alpha 4 subunit of VLA-4 receptor)	3676	6.4738	9.09239e-10	1.28582e-07	1.29851	up PDL1 High vs. Low
PYGO1	15q21.3	pygopus family PHD finger 1	26108	6.47281	9.14065e-10	1.28582e-07	1.30386	up PDL1 High vs. Low
LOC400696	19q13.2	Charcot-Leyden crystal protein pseudogene	400696	6.47275	9.14369e-10	1.28582e-07	1.29591	up PDL1 High vs. Low
PIK3CA	3q26.3	phosphatidylinositol-4,5-bisphosphate 3-kinase, catalytic subunit alpha	5290	6.45211	1.02103e-09	1.37913e-07	0.680192	up PDL1 High vs. Low
CXCL10	4q21	chemokine (C-X-C motif) ligand 10	3627	6.39526	1.38238e-09	1.66e-07	1.85166	up PDL1 High vs. Low
RECQL	12p12	RecQ helicase-like	5965	6.39523	1.38259e-09	1.66e-07	0.680831	up PDL1 High vs. Low
DPYD	1p22	dihydropyrimidine dehydrogenase	1806	6.37497	1.5396e-09	1.80626e-07	1.0051	up PDL1 High vs. Low
LATS1	6q25.1	large tumor suppressor kinase 1	9113	6.35771	1.68708e-09	1.88247e-07	0.967752	up PDL1 High vs. Low
HIVEP2	6q23-q24	human immunodeficiency virus type I enhancer binding protein 2	3097	6.35596	1.70286e-09	1.88981e-07	0.644801	up PDL1 High vs. Low
RC3H2	9q34	ring finger and CCCH-type domains 2	54542	6.3473	1.78269e-09	1.94683e-07	0.760495	up PDL1 High vs. Low
IFIT2	10q23.31	interferon-induced protein with tetratricopeptide repeats 2	3433	6.34016	1.85134e-09	1.99004e-07	0.943225	up PDL1 High vs. Low
GZMB	14q11.2	granzyme B (granzyme 2, cytotoxic T-lymphocyte-associated serine esterase 1)	3002	6.33082	1.94507e-09	2.07403e-07	1.40076	up PDL1 High vs. Low
CCDC75	2p22.2	G patch domain containing 11	253635	6.32	2.05944e-09	2.16832e-07	0.849056	up PDL1 High vs. Low
IFNG	12q14	interferon, gamma	3458	6.28241	2.51051e-09	2.50122e-07	1.10624	up PDL1 High vs. Low
P2RX7	12q24	purinergic receptor P2X, ligand gated ion channel, 7	5027	6.27706	2.58213e-09	2.5063e-07	1.36429	up PDL1 High vs. Low
CXCR2P1	2q35	chemokine (C-X-C motif) receptor 2 pseudogene 1	3580	6.2414	3.11368e-09	2.86668e-07	1.56626	up PDL1 High vs. Low
IL2RA	10p15-p14	interleukin 2 receptor, alpha	3559	6.23879	3.15658e-09	2.8676e-07	1.74482	up PDL1 High vs. Low
GNB4	3q26.33	guanine nucleotide binding protein (G protein), beta polypeptide 4	59345	6.235	3.2198e-09	2.91215e-07	0.991466	up PDL1 High vs. Low
FGL2	7q11.23	fibrinogen-like 2	10875	6.23201	3.27066e-09	2.94517e-07	1.29131	up PDL1 High vs. Low
CYBB	Xp21.1	cytochrome b-245, beta polypeptide	1536	6.22931	3.31709e-09	2.96101e-07	1.34273	up PDL1 High vs. Low
CD80	3q13.3-q21	CD80 molecule	941	6.21542	3.56708e-09	3.12973e-07	1.35201	up PDL1 High vs. Low
PIK3CG	7q22.3	phosphatidylinositol-4,5-bisphosphate 3-kinase, catalytic subunit gamma	5294	6.21314	3.60983e-09	3.13044e-07	1.42458	up PDL1 High vs. Low
MOSPD2	Xp22.2	motile sperm domain containing 2	158747	6.20941	3.68095e-09	3.1482e-07	0.62429	up PDL1 High vs. Low
ZMAT3	3q26.32	zinc finger, matrin-type 3	64393	6.20691	3.72929e-09	3.16389e-07	0.813016	up PDL1 High vs. Low
LOC653653	17q23.1	adaptor-related protein complex 1, sigma 2 subunit pseudogene	653653	6.20042	3.85782e-09	3.20941e-07	0.946699	up PDL1 High vs. Low
ZBTB20	3q13.2	zinc finger and BTB domain containing 20	26137	6.19733	3.92054e-09	3.23263e-07	0.786089	up PDL1 High vs. Low
TFEC	7q31.2	transcription factor EC	22797	6.19087	4.05489e-09	3.29055e-07	1.3968	up PDL1 High vs. Low
MEFV	16p13.3	Mediterranean fever	4210	6.17947	4.30299e-09	3.42589e-07	1.36082	up PDL1 High vs. Low
BAG4	8p11.23	BCL2-associated athanogene 4	9530	6.17843	4.32649e-09	3.42663e-07	0.717571	up PDL1 High vs. Low
TLR4	9q33.1	toll-like receptor 4	7099	6.1751	4.40215e-09	3.45458e-07	0.945813	up PDL1 High vs. Low
STT3B	3p23	STT3B, subunit of the oligosaccharyltransferase complex (catalytic)	201595	6.17195	4.47486e-09	3.48012e-07	0.692013	up PDL1 High vs. Low
RSC1A1	1p36.1	regulatory solute carrier protein, family 1, member 1	6248	6.16007	4.76006e-09	3.64659e-07	0.7019	up PDL1 High vs. Low
CD38	4p15	CD38 molecule	952	6.15298	4.93875e-09	3.72785e-07	1.68291	up PDL1 High vs. Low
CCBE1	18q21.32	collagen and calcium binding EGF domains 1	147372	6.14799	5.06841e-09	3.78398e-07	1.21858	up PDL1 High vs. Low
CNTLN	9p22.2	centlein, centrosomal protein	54875	6.13029	5.55584e-09	4.00343e-07	0.597502	up PDL1 High vs. Low
EEA1	12q22	early endosome antigen 1	8411	6.12883	5.59814e-09	4.00343e-07	0.639711	up PDL1 High vs. Low
SAMSN1	21q11	SAM domain, SH3 domain and nuclear localization signals 1	64092	6.11828	5.91265e-09	4.15728e-07	1.24554	up PDL1 High vs. Low
FPR3	19q13.3-q13.4	formyl peptide receptor 3	2359	6.11603	5.98183e-09	4.17086e-07	1.38265	up PDL1 High vs. Low
SFMBT2	10p14	Scm-like with four mbt domains 2	57713	6.11106	6.13786e-09	4.24297e-07	1.2828	up PDL1 High vs. Low
MAML2	11q21	mastermind-like 2 (Drosophila)	84441	6.10907	6.20141e-09	4.27252e-07	0.971524	up PDL1 High vs. Low
ACSL4	Xq22.3-q23	acyl-CoA synthetase long-chain family member 4	2182	6.10756	6.24977e-09	4.29144e-07	0.587579	up PDL1 High vs. Low
LILRB2	19q13.4	leukocyte immunoglobulin-like receptor, subfamily B (with TM and ITIM domains), member 2	10288	6.09739	6.58724e-09	4.4095e-07	1.23188	up PDL1 High vs. Low
C14orf145	14q31.1	centrosomal protein 128kDa	145508	6.09721	6.59352e-09	4.4095e-07	0.6475	up PDL1 High vs. Low
CEP170L	4q26	centrosomal protein 170kDa pseudogene 1	645455	6.09288	6.74254e-09	4.43778e-07	0.793129	up PDL1 High vs. Low
UTRN	6q24	utrophin	7402	6.07555	7.37313e-09	4.73055e-07	0.741915	up PDL1 High vs. Low
TNIP3	4q27	TNFAIP3 interacting protein 3	79931	6.06817	7.65902e-09	4.86834e-07	1.20515	up PDL1 High vs. Low
ATP8B4	15q21.2	ATPase, class I, type 8B, member 4	79895	6.06054	7.96599e-09	4.97909e-07	1.01934	up PDL1 High vs. Low
C14orf106	14q21.2	MIS18 binding protein 1	55320	6.0535	8.26001e-09	5.12345e-07	0.620084	up PDL1 High vs. Low
HGF	7q21.1	hepatocyte growth factor (hepapoietin A; scatter factor)	3082	6.05146	8.34679e-09	5.16169e-07	1.4368	up PDL1 High vs. Low
F13A1	6p25.3-p24.3	coagulation factor XIII, A1 polypeptide	2162	6.05004	8.4082e-09	5.16852e-07	1.48285	up PDL1 High vs. Low
C7orf58	7q31.31	cadherin-like and PC-esterase domain containing 1	79974	6.03752	8.96696e-09	5.38306e-07	1.32838	up PDL1 High vs. Low
MNDA	1q22	myeloid cell nuclear differentiation antigen	4332	6.03429	9.11688e-09	5.44124e-07	1.35037	up PDL1 High vs. Low
IL2RB	22q13.1	interleukin 2 receptor, beta	3560	6.03326	9.16539e-09	5.45434e-07	1.12771	up PDL1 High vs. Low
ZEB2	2q22.3	zinc finger E-box binding homeobox 2	9839	6.02931	9.3529e-09	5.54984e-07	1.0149	up PDL1 High vs. Low
STAG1	3q22.3	stromal antigen 1	10274	6.01629	9.99898e-09	5.84869e-07	0.631484	up PDL1 High vs. Low
LRRC8C	1p22.2	leucine rich repeat containing 8 family, member C	84230	6.00451	1.06207e-08	6.1597e-07	0.835179	up PDL1 High vs. Low
CD200R1	3q13.2	CD200 receptor 1	131450	6.00243	1.07345e-08	6.17337e-07	1.23415	up PDL1 High vs. Low
DOCK4	7q31.1	dedicator of cytokinesis 4	9732	5.98793	1.15602e-08	6.52042e-07	0.793894	up PDL1 High vs. Low
REL	2p13-p12	v-rel avian reticuloendotheliosis viral oncogene homolog	5966	5.98699	1.16163e-08	6.52046e-07	1.05216	up PDL1 High vs. Low
ZNF354C	5q35	zinc finger protein 354C	30832	5.97896	1.21023e-08	6.71549e-07	1.1877	up PDL1 High vs. Low
CLEC6A	12p13	C-type lectin domain family 6, member A	93978	5.95876	1.34159e-08	7.30617e-07	0.954638	up PDL1 High vs. Low
FER	5q21	fer (fps/fes related) tyrosine kinase	2241	5.95698	1.35382e-08	7.33383e-07	0.752073	up PDL1 High vs. Low
TTBK2	15q15.2	tau tubulin kinase 2	146057	5.9554	1.36476e-08	7.37368e-07	1.02119	up PDL1 High vs. Low
NHSL2	Xq13.1	NHS-like 2	340527	5.9548	1.36893e-08	7.37678e-07	1.26696	up PDL1 High vs. Low
RFX3	9p24.2	regulatory factor X, 3 (influences HLA class II expression)	5991	5.95427	1.37259e-08	7.37712e-07	0.77939	up PDL1 High vs. Low
TAOK1	17q11.2	TAO kinase 1	57551	5.94711	1.42356e-08	7.61123e-07	1.13458	up PDL1 High vs. Low
JAK2	9p24	Janus kinase 2	3717	5.941	1.46849e-08	7.79072e-07	0.680477	up PDL1 High vs. Low
TLR7	Xp22.3	toll-like receptor 7	51284	5.93636	1.50359e-08	7.95623e-07	1.37223	up PDL1 High vs. Low
CSGALNACT2	10q11.21	chondroitin sulfate N-acetylgalactosaminyltransferase 2	55454	5.92836	1.56596e-08	8.19656e-07	0.672014	up PDL1 High vs. Low
SLC16A6	17q24.2	solute carrier family 16, member 6	9120	5.92166	1.62008e-08	8.38132e-07	1.11201	up PDL1 High vs. Low
TSHZ2	20q13.2	teashirt zinc finger homeobox 2	128553	5.91902	1.64196e-08	8.38582e-07	1.15725	up PDL1 High vs. Low
DDR2	1q23.3	discoidin domain receptor tyrosine kinase 2	4921	5.91809	1.64973e-08	8.40036e-07	1.4841	up PDL1 High vs. Low
TCF4	18q21.1	transcription factor 4	6925	5.91261	1.69624e-08	8.59891e-07	0.864011	up PDL1 High vs. Low
TET1	10q21	tet methylcytosine dioxygenase 1	80312	5.90934	1.72454e-08	8.72017e-07	0.618826	up PDL1 High vs. Low
RBMS3	3p24-p23	RNA binding motif, single stranded interacting protein 3	27303	5.90887	1.72866e-08	8.72017e-07	1.1707	up PDL1 High vs. Low
C6orf204	6q22	centrosomal protein 85kDa-like	387119	5.90154	1.79405e-08	8.98382e-07	1.01574	up PDL1 High vs. Low
ARHGEF6	Xq26.3	Rac/Cdc42 guanine nucleotide exchange factor (GEF) 6	9459	5.89786	1.82787e-08	9.06471e-07	0.971466	up PDL1 High vs. Low
ANKRD44	2q33.1	ankyrin repeat domain 44	91526	5.89047	1.89746e-08	9.36459e-07	1.15427	up PDL1 High vs. Low
HELB	12q14.3|12q	helicase (DNA) B	92797	5.88552	1.94557e-08	9.57155e-07	0.782791	up PDL1 High vs. Low
RGS18	1q31.2	regulator of G-protein signaling 18	64407	5.8852	1.94872e-08	9.57155e-07	1.35335	up PDL1 High vs. Low
CD86	3q21	CD86 molecule	942	5.87604	2.04101e-08	9.92985e-07	1.12092	up PDL1 High vs. Low
DDI2	1p36.21	DNA-damage inducible 1 homolog 2 (S. cerevisiae)	84301	5.86239	2.18657e-08	1.05135e-06	1.16931	up PDL1 High vs. Low
CDYL2	16q23.2	chromodomain protein, Y-like 2	124359	5.85515	2.26795e-08	1.06857e-06	1.01032	up PDL1 High vs. Low
CACNA2D1	7q21-q22	calcium channel, voltage-dependent, alpha 2/delta subunit 1	781	5.85503	2.26923e-08	1.06857e-06	1.73378	up PDL1 High vs. Low
CEP97	3q12.3	centrosomal protein 97kDa	79598	5.85315	2.29085e-08	1.07382e-06	0.807507	up PDL1 High vs. Low
MED13L	12q24.21	mediator complex subunit 13-like	23389	5.84721	2.36051e-08	1.09895e-06	0.601687	up PDL1 High vs. Low
FAM168A	11q13.4	family with sequence similarity 168, member A	23201	5.84573	2.37815e-08	1.10466e-06	0.898706	up PDL1 High vs. Low
ELK3	12q23	ELK3, ETS-domain protein (SRF accessory protein 2)	2004	5.8388	2.46253e-08	1.12853e-06	0.894466	up PDL1 High vs. Low
ZNF426	19p13.2	zinc finger protein 426	79088	5.83484	2.51209e-08	1.14359e-06	0.700009	up PDL1 High vs. Low
HRH2	5q35.2	histamine receptor H2	3274	5.82525	2.63605e-08	1.17654e-06	1.12283	up PDL1 High vs. Low
PTPRC	1q31-q32	protein tyrosine phosphatase, receptor type, C	5788	5.82313	2.66426e-08	1.18655e-06	1.52404	up PDL1 High vs. Low
DPP8	15q22	dipeptidyl-peptidase 8	54878	5.81728	2.74367e-08	1.2088e-06	0.757704	up PDL1 High vs. Low
WARS	14q32.31	tryptophanyl-tRNA synthetase	7453	5.8133	2.79909e-08	1.22384e-06	0.623645	up PDL1 High vs. Low
LCP2	5q35.1	lymphocyte cytosolic protein 2 (SH2 domain containing leukocyte protein of 76kDa)	3937	5.80593	2.90443e-08	1.24472e-06	1.00688	up PDL1 High vs. Low
C17orf87	17p13.2	SLP adaptor and CSK interacting membrane protein	388325	5.802	2.96219e-08	1.26176e-06	1.26679	up PDL1 High vs. Low
PREX2	8q13.2	phosphatidylinositol-3,4,5-trisphosphate-dependent Rac exchange factor 2	80243	5.79879	3.01029e-08	1.27959e-06	1.45498	up PDL1 High vs. Low
SIRPD	20p13	signal-regulatory protein delta	128646	5.79125	3.12616e-08	1.32064e-06	0.687819	up PDL1 High vs. Low
SH2B3	12q24	SH2B adaptor protein 3	10019	5.78485	3.22785e-08	1.34424e-06	0.619348	up PDL1 High vs. Low
IL7R	5p13	interleukin 7 receptor	3575	5.78293	3.25901e-08	1.34901e-06	1.87273	up PDL1 High vs. Low
CCR5	3p21.31	chemokine (C-C motif) receptor 5 (gene/pseudogene)	1234	5.78034	3.30144e-08	1.35864e-06	1.30014	up PDL1 High vs. Low
MDFIC	7q31.1-q31.2	MyoD family inhibitor domain containing	29969	5.77998	3.30744e-08	1.35864e-06	0.91877	up PDL1 High vs. Low
MEX3C	18q21.2	mex-3 RNA binding family member C	51320	5.7799	3.30874e-08	1.35864e-06	0.589305	up PDL1 High vs. Low
DNAJB14	4q23	DnaJ (Hsp40) homolog, subfamily B, member 14	79982	5.77814	3.33788e-08	1.36786e-06	0.587262	up PDL1 High vs. Low
ASXL2	2p24.1	additional sex combs like transcriptional regulator 2	55252	5.77003	3.47592e-08	1.40758e-06	1.05788	up PDL1 High vs. Low
THSD7A	7p21.3	thrombospondin, type I, domain containing 7A	221981	5.76387	3.58445e-08	1.44016e-06	1.19042	up PDL1 High vs. Low
FCGR3A	1q23	Fc fragment of IgG, low affinity IIIa, receptor (CD16a)	2214	5.76342	3.59261e-08	1.44062e-06	1.26754	up PDL1 High vs. Low
KLHL4	Xq21.3	kelch-like family member 4	56062	5.756	3.72796e-08	1.48619e-06	1.39821	up PDL1 High vs. Low
SESN3	11q21	sestrin 3	143686	5.73811	4.07545e-08	1.59074e-06	0.996781	up PDL1 High vs. Low
MYCBP2	13q22	MYC binding protein 2, E3 ubiquitin protein ligase	23077	5.73455	4.14835e-08	1.60981e-06	0.62198	up PDL1 High vs. Low
DOCK11	Xq24	dedicator of cytokinesis 11	139818	5.73101	4.22196e-08	1.62772e-06	0.953166	up PDL1 High vs. Low
ABCA1	9q31.1	ATP-binding cassette, sub-family A (ABC1), member 1	19	5.72415	4.36838e-08	1.67235e-06	0.857403	up PDL1 High vs. Low
F2R	5q13	coagulation factor II (thrombin) receptor	2149	5.72148	4.42669e-08	1.6893e-06	0.926441	up PDL1 High vs. Low
DTHD1	4p14	death domain containing 1	401124	5.72034	4.45188e-08	1.69576e-06	1.36624	up PDL1 High vs. Low
EPB41L2	6q23	erythrocyte membrane protein band 4.1-like 2	2037	5.70453	4.81501e-08	1.79054e-06	0.727271	up PDL1 High vs. Low
TLR6	4p14	toll-like receptor 6	10333	5.692	5.12352e-08	1.86037e-06	1.00151	up PDL1 High vs. Low
WWTR1	3q23-q24	WW domain containing transcription regulator 1	25937	5.68275	5.3634e-08	1.91815e-06	0.896901	up PDL1 High vs. Low
NRP1	10p12	neuropilin 1	8829	5.68218	5.37863e-08	1.91815e-06	0.698867	up PDL1 High vs. Low
PARP9	3q21	poly (ADP-ribose) polymerase family, member 9	83666	5.68207	5.38139e-08	1.91815e-06	0.590771	up PDL1 High vs. Low
CD4	12p13.31	CD4 molecule	920	5.67768	5.4996e-08	1.9535e-06	0.969972	up PDL1 High vs. Low
BICD1	12p11.2-p11.1	bicaudal D homolog 1 (Drosophila)	636	5.66603	5.82526e-08	2.04476e-06	0.742544	up PDL1 High vs. Low
LILRA1	19q13.4	leukocyte immunoglobulin-like receptor, subfamily A (with TM domain), member 1	11024	5.66593	5.8282e-08	2.04476e-06	1.24669	up PDL1 High vs. Low
FUT11	10q22.2	fucosyltransferase 11 (alpha (1,3) fucosyltransferase)	170384	5.65943	6.01818e-08	2.09778e-06	0.586953	up PDL1 High vs. Low
PTPRO	12p13.3-p13.2|12p13-p12	protein tyrosine phosphatase, receptor type, O	5800	5.65689	6.09406e-08	2.11823e-06	1.0987	up PDL1 High vs. Low
NIN	14q22.1	ninein (GSK3B interacting protein)	51199	5.65582	6.12606e-08	2.12456e-06	0.694614	up PDL1 High vs. Low
EVI2B	17q11.2	ecotropic viral integration site 2B	2124	5.65489	6.15422e-08	2.13073e-06	1.1812	up PDL1 High vs. Low
MAN1A2	1p13	mannosidase, alpha, class 1A, member 2	10905	5.65258	6.2249e-08	2.15157e-06	0.678133	up PDL1 High vs. Low
DOCK8	9p24.3	dedicator of cytokinesis 8	81704	5.6518	6.24869e-08	2.15617e-06	0.99925	up PDL1 High vs. Low
TGFBR2	3p22	transforming growth factor, beta receptor II (70/80kDa)	7048	5.6418	6.56424e-08	2.2313e-06	0.633318	up PDL1 High vs. Low
C5orf41	5q35.1	CREB3 regulatory factor	153222	5.64053	6.6054e-08	2.23788e-06	0.829491	up PDL1 High vs. Low
MSR1	8p22	macrophage scavenger receptor 1	4481	5.63846	6.67324e-08	2.25343e-06	1.24594	up PDL1 High vs. Low
AOAH	7p14.2	acyloxyacyl hydrolase (neutrophil)	313	5.63787	6.69233e-08	2.25616e-06	1.35267	up PDL1 High vs. Low
CLOCK	4q12	clock circadian regulator	9575	5.63374	6.82998e-08	2.29503e-06	0.84143	up PDL1 High vs. Low
KCTD20	6p21.31	potassium channel tetramerization domain containing 20	222658	5.63278	6.86208e-08	2.29721e-06	0.62706	up PDL1 High vs. Low
CASS4	20q13.31	Cas scaffolding protein family member 4	57091	5.63216	6.88298e-08	2.2978e-06	1.19441	up PDL1 High vs. Low
PALM2-AKAP2	9q31.3	PALM2-AKAP2 readthrough	445815	5.63141	6.9087e-08	2.30264e-06	0.692028	up PDL1 High vs. Low
EMR2	19p13.1	adhesion G protein-coupled receptor E2	30817	5.62888	6.99488e-08	2.32382e-06	0.881274	up PDL1 High vs. Low
FKBP14	7p14.3	FK506 binding protein 14, 22 kDa	55033	5.62683	7.06594e-08	2.33985e-06	0.729924	up PDL1 High vs. Low
RNF169	11q13.4	ring finger protein 169	254225	5.62509	7.12662e-08	2.35615e-06	0.661101	up PDL1 High vs. Low
SLC8A1	2p22.1	solute carrier family 8 (sodium/calcium exchanger), member 1	6546	5.62001	7.30651e-08	2.39013e-06	1.05607	up PDL1 High vs. Low
MS4A7	11q12	membrane-spanning 4-domains, subfamily A, member 7	58475	5.61488	7.49305e-08	2.4419e-06	1.18335	up PDL1 High vs. Low
ITPR2	12p11	inositol 1,4,5-trisphosphate receptor, type 2	3709	5.6002	8.05224e-08	2.58718e-06	0.784414	up PDL1 High vs. Low
FCGR2A	1q23	Fc fragment of IgG, low affinity IIa, receptor (CD32)	2212	5.59827	8.12847e-08	2.60759e-06	1.06184	up PDL1 High vs. Low
MPEG1	11q12.1	macrophage expressed 1	219972	5.58644	8.61308e-08	2.7122e-06	1.2327	up PDL1 High vs. Low
C3AR1	12p13.31	complement component 3a receptor 1	719	5.58186	8.80829e-08	2.74838e-06	1.12092	up PDL1 High vs. Low
GPR174	Xq21.1	G protein-coupled receptor 174	84636	5.58158	8.82025e-08	2.74838e-06	1.38844	up PDL1 High vs. Low
FAM49A	2p24.2	family with sequence similarity 49, member A	81553	5.58145	8.82601e-08	2.74838e-06	1.06929	up PDL1 High vs. Low
KPNA5	6q22.1	karyopherin alpha 5 (importin alpha 6)	3841	5.58124	8.83507e-08	2.74838e-06	0.81468	up PDL1 High vs. Low
SEMA3A	7p12.1	sema domain, immunoglobulin domain (Ig), short basic domain, secreted, (semaphorin) 3A	10371	5.57517	9.10093e-08	2.81827e-06	1.17438	up PDL1 High vs. Low
LRRK2	12q12	leucine-rich repeat kinase 2	120892	5.57347	9.17692e-08	2.83752e-06	1.3026	up PDL1 High vs. Low
MYO9A	15q22-q23	myosin IXA	4649	5.56647	9.4957e-08	2.90627e-06	0.952455	up PDL1 High vs. Low
CCDC88A	2p16.1	coiled-coil domain containing 88A	55704	5.56642	9.49837e-08	2.90627e-06	0.775213	up PDL1 High vs. Low
PRKD3	2p21	protein kinase D3	23683	5.56525	9.55271e-08	2.91048e-06	0.641427	up PDL1 High vs. Low
CLIC4	1p36.11	chloride intracellular channel 4	25932	5.56393	9.61445e-08	2.92436e-06	0.766539	up PDL1 High vs. Low
ARHGAP29	1p22.1	Rho GTPase activating protein 29	9411	5.56303	9.65652e-08	2.93008e-06	0.820438	up PDL1 High vs. Low
DDX21	10q21	DEAD (Asp-Glu-Ala-Asp) box helicase 21	9188	5.55321	1.01302e-07	3.05099e-06	0.664159	up PDL1 High vs. Low
ZNF804A	2q32.1	zinc finger protein 804A	91752	5.55124	1.0228e-07	3.07454e-06	0.985747	up PDL1 High vs. Low
SRGN	10q22.1	serglycin	5552	5.55063	1.02582e-07	3.0765e-06	1.02636	up PDL1 High vs. Low
C18orf54	18q21.2	chromosome 18 open reading frame 54	162681	5.54367	1.06121e-07	3.16683e-06	0.586984	up PDL1 High vs. Low
REST	4q12	RE1-silencing transcription factor	5978	5.53982	1.08127e-07	3.22199e-06	1.17891	up PDL1 High vs. Low
AR	Xq12	androgen receptor	367	5.53873	1.08703e-07	3.22635e-06	1.4258	up PDL1 High vs. Low
IGSF6	16p12.2	immunoglobulin superfamily, member 6	10261	5.53865	1.08745e-07	3.22635e-06	1.20485	up PDL1 High vs. Low
DOCK2	5q35.1	dedicator of cytokinesis 2	1794	5.5384	1.08877e-07	3.22635e-06	1.28545	up PDL1 High vs. Low
PTPRG	3p21-p14	protein tyrosine phosphatase, receptor type, G	5793	5.53784	1.09172e-07	3.22969e-06	0.755186	up PDL1 High vs. Low
GTF2A1	14q31.1	general transcription factor IIA, 1, 19/37kDa	2957	5.53464	1.10884e-07	3.26154e-06	1.06167	up PDL1 High vs. Low
ADAT1	16q23.1	adenosine deaminase, tRNA-specific 1	23536	5.53412	1.11163e-07	3.26509e-06	0.585849	up PDL1 High vs. Low
NCKAP1L	12q13.1	NCK-associated protein 1-like	3071	5.52833	1.14336e-07	3.32998e-06	1.20225	up PDL1 High vs. Low
C14orf49	14q32.13	spectrin repeat containing, nuclear envelope family member 3	161176	5.5262	1.15526e-07	3.35482e-06	0.973676	up PDL1 High vs. Low
GJD3	17q21.2	gap junction protein, delta 3, 31.9kDa	125111	5.50423	1.2852e-07	3.65464e-06	0.828642	up PDL1 High vs. Low
WIPF1	2q31.1	WAS/WASL interacting protein family, member 1	7456	5.49925	1.31659e-07	3.73364e-06	0.832629	up PDL1 High vs. Low
KLF12	13q22	Kruppel-like factor 12	11278	5.49515	1.34296e-07	3.78739e-06	0.740125	up PDL1 High vs. Low
CHRNA6	8p11.21	cholinergic receptor, nicotinic, alpha 6 (neuronal)	8973	5.48616	1.40266e-07	3.89689e-06	0.997853	up PDL1 High vs. Low
PPP4R2	3p13	protein phosphatase 4, regulatory subunit 2	151987	5.48323	1.42265e-07	3.94175e-06	0.7414	up PDL1 High vs. Low
CXCL11	4q21.2	chemokine (C-X-C motif) ligand 11	6373	5.47207	1.50144e-07	4.13773e-06	1.59597	up PDL1 High vs. Low
ITGB3	17q21.32	integrin, beta 3 (platelet glycoprotein IIIa, antigen CD61)	3690	5.4711	1.50848e-07	4.14599e-06	1.09887	up PDL1 High vs. Low
SAMD8	10q22.2	sterile alpha motif domain containing 8	142891	5.4668	1.54009e-07	4.22158e-06	0.616031	up PDL1 High vs. Low
FAM63B	15q21.3	family with sequence similarity 63, member B	54629	5.46496	1.5538e-07	4.24782e-06	0.886888	up PDL1 High vs. Low
SAMD9L	7q21.2	sterile alpha motif domain containing 9-like	219285	5.44919	1.67651e-07	4.49941e-06	0.952008	up PDL1 High vs. Low
SEMA3C	7q21-q31	sema domain, immunoglobulin domain (Ig), short basic domain, secreted, (semaphorin) 3C	10512	5.44856	1.68153e-07	4.50668e-06	1.24352	up PDL1 High vs. Low
PLXNC1	12q23.3	plexin C1	10154	5.44105	1.74341e-07	4.63052e-06	1.40121	up PDL1 High vs. Low
GPR82	Xp11.4	G protein-coupled receptor 82	27197	5.43881	1.76227e-07	4.66252e-06	1.04679	up PDL1 High vs. Low
IL6ST	5q11.2	interleukin 6 signal transducer	3572	5.43757	1.77288e-07	4.67853e-06	1.5128	up PDL1 High vs. Low
ZBTB37	1q25.1	zinc finger and BTB domain containing 37	84614	5.43545	1.79099e-07	4.70224e-06	0.656594	up PDL1 High vs. Low
STRN	2p22.2	striatin, calmodulin binding protein	6801	5.43521	1.79303e-07	4.70224e-06	0.89521	up PDL1 High vs. Low
MS4A4A	11q12	membrane-spanning 4-domains, subfamily A, member 4A	51338	5.43495	1.79531e-07	4.70224e-06	1.20637	up PDL1 High vs. Low
PXK	3p14.3	PX domain containing serine/threonine kinase	54899	5.43493	1.79544e-07	4.70224e-06	0.693563	up PDL1 High vs. Low
RSAD2	2p25.2	radical S-adenosyl methionine domain containing 2	91543	5.43482	1.7964e-07	4.70224e-06	1.14465	up PDL1 High vs. Low
LPHN2	1p31.1	adhesion G protein-coupled receptor L2	23266	5.43269	1.81488e-07	4.74062e-06	0.767675	up PDL1 High vs. Low
BACH1	21q22.11	BTB and CNC homology 1, basic leucine zipper transcription factor 1	571	5.43107	1.82903e-07	4.75836e-06	0.596719	up PDL1 High vs. Low
TAF1L	9p21.1	TAF1 RNA polymerase II, TATA box binding protein (TBP)-associated factor, 210kDa-like	138474	5.42783	1.85776e-07	4.81586e-06	0.75371	up PDL1 High vs. Low
RAB39	11q22.3	RAB39A, member RAS oncogene family	54734	5.42688	1.8662e-07	4.83165e-06	1.16018	up PDL1 High vs. Low
MPHOSPH9	12q24.31	M-phase phosphoprotein 9	10198	5.42227	1.90795e-07	4.92112e-06	0.66311	up PDL1 High vs. Low
CCR8	3p22	chemokine (C-C motif) receptor 8	1237	5.42148	1.91521e-07	4.93365e-06	1.26162	up PDL1 High vs. Low
PRDM1	6q21	PR domain containing 1, with ZNF domain	639	5.41539	1.97202e-07	5.04832e-06	0.799855	up PDL1 High vs. Low
CHSY1	15q26.3	chondroitin sulfate synthase 1	22856	5.41214	2.00297e-07	5.1148e-06	0.643263	up PDL1 High vs. Low
RAD54L2	3p21.2	RAD54-like 2 (S. cerevisiae)	23132	5.39718	2.15159e-07	5.40688e-06	0.961271	up PDL1 High vs. Low
KLRD1	12p13	killer cell lectin-like receptor subfamily D, member 1	3824	5.39311	2.19394e-07	5.48213e-06	1.12911	up PDL1 High vs. Low
SACS	13q12	sacsin molecular chaperone	26278	5.39295	2.19558e-07	5.48213e-06	0.808985	up PDL1 High vs. Low
CSF1R	5q32	colony stimulating factor 1 receptor	1436	5.39111	2.21497e-07	5.50782e-06	1.02011	up PDL1 High vs. Low
APOOL	Xq21.1	apolipoprotein O-like	139322	5.39102	2.2159e-07	5.50782e-06	0.745884	up PDL1 High vs. Low
SGK196	8p11.21	protein-O-mannose kinase	84197	5.39016	2.22504e-07	5.52387e-06	0.976214	up PDL1 High vs. Low
HIPK3	11p13	homeodomain interacting protein kinase 3	10114	5.38347	2.29735e-07	5.64802e-06	1.14498	up PDL1 High vs. Low
PLEK	2p13.3	pleckstrin	5341	5.38324	2.29981e-07	5.64802e-06	1.17575	up PDL1 High vs. Low
DOCK10	2q36.2	dedicator of cytokinesis 10	55619	5.38271	2.30573e-07	5.65389e-06	1.10697	up PDL1 High vs. Low
MBNL3	Xq26.2	muscleblind-like splicing regulator 3	55796	5.37935	2.34292e-07	5.72315e-06	1.03283	up PDL1 High vs. Low
HMBOX1	8p21.1	homeobox containing 1	79618	5.37504	2.39167e-07	5.81104e-06	0.586105	up PDL1 High vs. Low
RASSF8	12p12.3	Ras association (RalGDS/AF-6) domain family (N-terminal) member 8	11228	5.37004	2.44928e-07	5.90907e-06	0.929314	up PDL1 High vs. Low
GTF2H3	12q24.31	general transcription factor IIH, polypeptide 3, 34kDa	2967	5.36754	2.47865e-07	5.9729e-06	0.594101	up PDL1 High vs. Low
ZNF641	12q13.11	zinc finger protein 641	121274	5.36603	2.49657e-07	6.00309e-06	0.66272	up PDL1 High vs. Low
BTN3A3	6p21.3	butyrophilin, subfamily 3, member A3	10384	5.36599	2.49702e-07	6.00309e-06	0.605964	up PDL1 High vs. Low
VSIG4	Xq12-q13.3	V-set and immunoglobulin domain containing 4	11326	5.35778	2.5966e-07	6.22062e-06	1.24868	up PDL1 High vs. Low
GPR34	Xp11.4	G protein-coupled receptor 34	2857	5.35597	2.61913e-07	6.26e-06	1.17684	up PDL1 High vs. Low
CXorf21	Xp21.2	chromosome X open reading frame 21	80231	5.3548	2.63372e-07	6.28586e-06	1.10277	up PDL1 High vs. Low
FAM126A	7p15.3	family with sequence similarity 126, member A	84668	5.35414	2.64205e-07	6.29281e-06	0.834181	up PDL1 High vs. Low
KLF17	1p34.1	Kruppel-like factor 17	128209	5.35316	2.6543e-07	6.31466e-06	0.882228	up PDL1 High vs. Low
CLIC2	Xq28	chloride intracellular channel 2	1193	5.35121	2.67906e-07	6.35916e-06	0.93191	up PDL1 High vs. Low
ZNF518B	4p16.1	zinc finger protein 518B	85460	5.35071	2.6854e-07	6.35916e-06	0.953407	up PDL1 High vs. Low
FCAR	19q13.42	Fc fragment of IgA receptor	2204	5.34275	2.78896e-07	6.57406e-06	1.21405	up PDL1 High vs. Low
LILRB1	19q13.4	leukocyte immunoglobulin-like receptor, subfamily B (with TM and ITIM domains), member 1	10859	5.33914	2.83719e-07	6.65719e-06	1.1105	up PDL1 High vs. Low
NR3C1	5q31.3	nuclear receptor subfamily 3, group C, member 1 (glucocorticoid receptor)	2908	5.33718	2.8638e-07	6.70431e-06	0.694509	up PDL1 High vs. Low
LDLRAD3	11p13	low density lipoprotein receptor class A domain containing 3	143458	5.33654	2.87247e-07	6.7093e-06	0.88834	up PDL1 High vs. Low
SLIT2	4p15.2	slit homolog 2 (Drosophila)	9353	5.33557	2.88578e-07	6.73273e-06	1.46627	up PDL1 High vs. Low
MS4A6A	11q12.1	membrane-spanning 4-domains, subfamily A, member 6A	64231	5.33282	2.92368e-07	6.80032e-06	1.04683	up PDL1 High vs. Low
TLR1	4p14	toll-like receptor 1	7096	5.33274	2.92469e-07	6.80032e-06	0.853188	up PDL1 High vs. Low
C10orf128	10q11.23	chromosome 10 open reading frame 128	170371	5.33152	2.94175e-07	6.82453e-06	1.17622	up PDL1 High vs. Low
PDE4B	1p31	phosphodiesterase 4B, cAMP-specific	5142	5.32988	2.96471e-07	6.87002e-06	0.948181	up PDL1 High vs. Low
ITGAV	2q31-q32	integrin, alpha V	3685	5.32655	3.01195e-07	6.94033e-06	0.703863	up PDL1 High vs. Low
CD209	19p13	CD209 molecule	30835	5.3259	3.02118e-07	6.95379e-06	1.25958	up PDL1 High vs. Low
FPR2	19q13.3-q13.4	formyl peptide receptor 2	2358	5.32555	3.0262e-07	6.95755e-06	1.6507	up PDL1 High vs. Low
MYO5A	15q21	myosin VA (heavy chain 12, myoxin)	4644	5.32285	3.06517e-07	7.0079e-06	0.795558	up PDL1 High vs. Low
SLAMF8	1q23.2	SLAM family member 8	56833	5.32151	3.08473e-07	7.03696e-06	0.997275	up PDL1 High vs. Low
IKZF3	17q21	IKAROS family zinc finger 3 (Aiolos)	22806	5.31952	3.11397e-07	7.07148e-06	1.4828	up PDL1 High vs. Low
EVI2A	17q11.2	ecotropic viral integration site 2A	2123	5.31707	3.15026e-07	7.12313e-06	1.0949	up PDL1 High vs. Low
CR1	1q32	complement component (3b/4b) receptor 1 (Knops blood group)	1378	5.31681	3.15417e-07	7.12353e-06	1.69587	up PDL1 High vs. Low
LOC284441	19p12	actin-related protein 2 pseudogene	284441	5.3166	3.15738e-07	7.12353e-06	0.820338	up PDL1 High vs. Low
FNDC3B	3q26.31	fibronectin type III domain containing 3B	64778	5.31196	3.22744e-07	7.23646e-06	0.633066	up PDL1 High vs. Low
HSPA13	21q11	heat shock protein 70kDa family, member 13	6782	5.30876	3.27668e-07	7.33627e-06	0.601081	up PDL1 High vs. Low
ADAP2	17q11.2	ArfGAP with dual PH domains 2	55803	5.30506	3.33457e-07	7.43345e-06	0.703497	up PDL1 High vs. Low
ZEB1	10p11.2	zinc finger E-box binding homeobox 1	6935	5.30459	3.34196e-07	7.44184e-06	0.789664	up PDL1 High vs. Low
GPRIN3	4q22.1	GPRIN family member 3	285513	5.29621	3.47685e-07	7.63282e-06	0.994733	up PDL1 High vs. Low
CLEC7A	12p13.2	C-type lectin domain family 7, member A	64581	5.2949	3.49858e-07	7.64955e-06	1.09135	up PDL1 High vs. Low
ATF2	2q32	activating transcription factor 2	1386	5.2889	3.59897e-07	7.78614e-06	0.639798	up PDL1 High vs. Low
LTBP2	14q24	latent transforming growth factor beta binding protein 2	4053	5.2855	3.65721e-07	7.86243e-06	0.922047	up PDL1 High vs. Low
DAAM1	14q23.1	dishevelled associated activator of morphogenesis 1	23002	5.2833	3.69543e-07	7.90321e-06	0.718477	up PDL1 High vs. Low
FCRL6	1q23.2	Fc receptor-like 6	343413	5.27613	3.8223e-07	8.08601e-06	1.17012	up PDL1 High vs. Low
RORA	15q22.2	RAR-related orphan receptor A	6095	5.27549	3.83392e-07	8.09816e-06	0.813158	up PDL1 High vs. Low
KCNA3	1p13.3	potassium channel, voltage gated shaker related subfamily A, member 3	3738	5.27306	3.87801e-07	8.18288e-06	1.27165	up PDL1 High vs. Low
ST8SIA4	5q21	ST8 alpha-N-acetyl-neuraminide alpha-2,8-sialyltransferase 4	7903	5.27266	3.88534e-07	8.18993e-06	0.928202	up PDL1 High vs. Low
UNC5C	4q21-q23	unc-5 netrin receptor C	8633	5.27098	3.9163e-07	8.23828e-06	1.12772	up PDL1 High vs. Low
EPHA3	3p11.2	EPH receptor A3	2042	5.27005	3.93349e-07	8.25507e-06	1.20629	up PDL1 High vs. Low
PRR11	17q22	proline rich 11	55771	5.27	3.93438e-07	8.25507e-06	1.37053	up PDL1 High vs. Low
ZNF699	19p13.2	zinc finger protein 699	374879	5.26989	3.93635e-07	8.25507e-06	0.891257	up PDL1 High vs. Low
CCNT1	12q13.11	cyclin T1	904	5.26808	3.97009e-07	8.31096e-06	1.0839	up PDL1 High vs. Low
ZNF281	1q32.1	zinc finger protein 281	23528	5.26794	3.97276e-07	8.31096e-06	0.822057	up PDL1 High vs. Low
IFIH1	2q24	interferon induced with helicase C domain 1	64135	5.267	3.99022e-07	8.33399e-06	0.626419	up PDL1 High vs. Low
KLHL5	4p14	kelch-like family member 5	51088	5.26016	4.12068e-07	8.56291e-06	0.649829	up PDL1 High vs. Low
GLIPR1	12q21.2	GLI pathogenesis-related 1	11010	5.25937	4.13613e-07	8.58634e-06	0.964758	up PDL1 High vs. Low
LAX1	1q32.1	lymphocyte transmembrane adaptor 1	54900	5.2582	4.15887e-07	8.62482e-06	1.40648	up PDL1 High vs. Low
PAFAH1B2	11q23	platelet-activating factor acetylhydrolase 1b, catalytic subunit 2 (30kDa)	5049	5.25551	4.2119e-07	8.71719e-06	0.675384	up PDL1 High vs. Low
LHFPL2	5q14.1	lipoma HMGIC fusion partner-like 2	10184	5.24809	4.36121e-07	9.01712e-06	0.636757	up PDL1 High vs. Low
ARHGAP31	3q13.33	Rho GTPase activating protein 31	57514	5.24787	4.36573e-07	9.01738e-06	0.68913	up PDL1 High vs. Low
THEMIS	6q22.33	thymocyte selection associated	387357	5.23552	4.62607e-07	9.48831e-06	1.43092	up PDL1 High vs. Low
ETS1	11q23.3	v-ets avian erythroblastosis virus E26 oncogene homolog 1	2113	5.23411	4.65669e-07	9.52762e-06	0.710636	up PDL1 High vs. Low
CCR2	3p21.31	chemokine (C-C motif) receptor 2	729230	5.22586	4.84011e-07	9.83884e-06	1.30204	up PDL1 High vs. Low
RUNDC2A	16p13.13	RUN domain containing 2A	84127	5.2226	4.91464e-07	9.95094e-06	0.889753	up PDL1 High vs. Low
IL18BP	11q13	interleukin 18 binding protein	10068	5.22236	4.92015e-07	9.95227e-06	0.633117	up PDL1 High vs. Low
FAM198B	4q32.1	family with sequence similarity 198, member B	51313	5.22153	4.93923e-07	9.98104e-06	0.808723	up PDL1 High vs. Low
TBCEL	11q23.3	tubulin folding cofactor E-like	219899	5.22091	4.95373e-07	9.99067e-06	0.682159	up PDL1 High vs. Low
KIRREL	1q23.1	kin of IRRE like (Drosophila)	55243	5.20914	5.23379e-07	1.04427e-05	1.3176	up PDL1 High vs. Low
OSMR	5p13.1	oncostatin M receptor	9180	5.20836	5.25302e-07	1.04708e-05	0.904738	up PDL1 High vs. Low
FOLR2	11q13.3-q13.5	folate receptor 2 (fetal)	2350	5.19947	5.47557e-07	1.08617e-05	1.17971	up PDL1 High vs. Low
TRIM22	11p15	tripartite motif containing 22	10346	5.19853	5.49945e-07	1.08776e-05	0.897927	up PDL1 High vs. Low
SLC31A2	9q32	solute carrier family 31 (copper transporter), member 2	1318	5.19458	5.60192e-07	1.10369e-05	0.688558	up PDL1 High vs. Low
LEPROT	1p31.3	leptin receptor overlapping transcript	54741	5.19326	5.63631e-07	1.10736e-05	0.806951	up PDL1 High vs. Low
TAGAP	6q25.3	T-cell activation RhoGTPase activating protein	117289	5.18589	5.83325e-07	1.13307e-05	1.19191	up PDL1 High vs. Low
SLCO2B1	11q13	solute carrier organic anion transporter family, member 2B1	11309	5.18203	5.93912e-07	1.14926e-05	0.950923	up PDL1 High vs. Low
ITGA1	5q11.2	integrin, alpha 1	3672	5.18068	5.97663e-07	1.15434e-05	0.778453	up PDL1 High vs. Low
HLA-DRA	6p21.3	major histocompatibility complex, class II, DR alpha	3122	5.17737	6.06937e-07	1.16786e-05	1.00714	up PDL1 High vs. Low
MRC1	10p12.33	mannose receptor, C type 1	4360	5.16983	6.28591e-07	1.20388e-05	1.33189	up PDL1 High vs. Low
NBEAL1	2q33.2	neurobeachin-like 1	65065	5.16435	6.4478e-07	1.23029e-05	1.02184	up PDL1 High vs. Low
FASLG	1q23	Fas ligand (TNF superfamily, member 6)	356	5.16328	6.4802e-07	1.23533e-05	1.02584	up PDL1 High vs. Low
APOL3	22q13.1	apolipoprotein L, 3	80833	5.16287	6.49235e-07	1.23535e-05	0.641909	up PDL1 High vs. Low
MAN2A1	5q21.3	mannosidase, alpha, class 2A, member 1	4124	5.15877	6.61702e-07	1.25307e-05	0.851641	up PDL1 High vs. Low
ITPR1	3p26.1	inositol 1,4,5-trisphosphate receptor, type 1	3708	5.1491	6.92075e-07	1.29763e-05	0.840723	up PDL1 High vs. Low
MCTP1	5q15	multiple C2 domains, transmembrane 1	79772	5.14823	6.94864e-07	1.30166e-05	1.01952	up PDL1 High vs. Low
KLF7	2q32	Kruppel-like factor 7 (ubiquitous)	8609	5.1469	6.9915e-07	1.3085e-05	0.792727	up PDL1 High vs. Low
HAVCR2	5q33.3	hepatitis A virus cellular receptor 2	84868	5.14542	7.03982e-07	1.31515e-05	0.982893	up PDL1 High vs. Low
UHRF1BP1L	12q23.1	UHRF1 binding protein 1-like	23074	5.14138	7.17281e-07	1.33271e-05	0.613914	up PDL1 High vs. Low
NLRC4	2p22.3	NLR family, CARD domain containing 4	58484	5.13276	7.46468e-07	1.37809e-05	0.929958	up PDL1 High vs. Low
TNFSF8	9q33	tumor necrosis factor (ligand) superfamily, member 8	944	5.12988	7.56467e-07	1.39167e-05	1.30485	up PDL1 High vs. Low
MMP16	8q21.3	matrix metallopeptidase 16 (membrane-inserted)	4325	5.12488	7.74161e-07	1.41408e-05	1.11011	up PDL1 High vs. Low
IPMK	10q21.1	inositol polyphosphate multikinase	253430	5.12202	7.84439e-07	1.42688e-05	0.962178	up PDL1 High vs. Low
ZNF366	5q13.2|5q13.2	zinc finger protein 366	167465	5.12196	7.84642e-07	1.42688e-05	1.0827	up PDL1 High vs. Low
IFIT3	10q24	interferon-induced protein with tetratricopeptide repeats 3	3437	5.11706	8.02612e-07	1.45248e-05	0.908996	up PDL1 High vs. Low
ATP10D	4p12	ATPase, class V, type 10D	57205	5.11573	8.07539e-07	1.45691e-05	0.589319	up PDL1 High vs. Low
UHMK1	1q23.3	U2AF homology motif (UHM) kinase 1	127933	5.11194	8.21785e-07	1.48001e-05	1.10621	up PDL1 High vs. Low
ADAMTS3	4q13.3	ADAM metallopeptidase with thrombospondin type 1 motif, 3	9508	5.10553	8.46451e-07	1.51512e-05	1.07237	up PDL1 High vs. Low
ARL10	5q35.2	ADP-ribosylation factor-like 10	285598	5.10365	8.53791e-07	1.5256e-05	0.760765	up PDL1 High vs. Low
GIMAP4	7q36.1	GTPase, IMAP family member 4	55303	5.09825	8.75314e-07	1.55191e-05	0.854161	up PDL1 High vs. Low
C21orf91	21q21.1	chromosome 21 open reading frame 91	54149	5.0969	8.80783e-07	1.55891e-05	0.595563	up PDL1 High vs. Low
SLC1A3	5p13	solute carrier family 1 (glial high affinity glutamate transporter), member 3	6507	5.09632	8.83124e-07	1.56171e-05	1.19416	up PDL1 High vs. Low
GPR183	13q32.3	G protein-coupled receptor 183	1880	5.08824	9.16582e-07	1.61254e-05	1.20049	up PDL1 High vs. Low
LMBRD2	5p13.2	LMBR1 domain containing 2	92255	5.08652	9.23841e-07	1.62253e-05	0.747275	up PDL1 High vs. Low
PTPLB	3q21.1	3-hydroxyacyl-CoA dehydratase 2	201562	5.08312	9.38384e-07	1.64028e-05	1.01611	up PDL1 High vs. Low
CD244	1q23.3	CD244 molecule, natural killer cell receptor 2B4	51744	5.07149	9.89873e-07	1.71386e-05	0.955716	up PDL1 High vs. Low
BRCA2	13q12.3	breast cancer 2, early onset	675	5.06874	1.00244e-06	1.73241e-05	0.845262	up PDL1 High vs. Low
HOMER1	5q14.2	homer scaffolding protein 1	9456	5.06293	1.02946e-06	1.76451e-05	0.672328	up PDL1 High vs. Low
LRP12	8q22.2	low density lipoprotein receptor-related protein 12	29967	5.0629	1.02961e-06	1.76451e-05	0.779907	up PDL1 High vs. Low
CAMK4	5q21.3	calcium/calmodulin-dependent protein kinase IV	814	5.04947	1.0949e-06	1.84864e-05	1.02897	up PDL1 High vs. Low
KCNE1	21q22.12	potassium channel, voltage gated subfamily E regulatory beta subunit 1	3753	5.04735	1.10555e-06	1.86509e-05	1.08892	up PDL1 High vs. Low
HLA-DPA1	6p21.3	major histocompatibility complex, class II, DP alpha 1	3113	5.04406	1.12234e-06	1.88874e-05	0.983896	up PDL1 High vs. Low
LAIR1	19q13.4	leukocyte-associated immunoglobulin-like receptor 1	3903	5.03621	1.1633e-06	1.94176e-05	0.971605	up PDL1 High vs. Low
SIRPB1	20p13	signal-regulatory protein beta 1	10326	5.02985	1.19756e-06	1.98443e-05	1.04126	up PDL1 High vs. Low
EFEMP1	2p16	EGF containing fibulin-like extracellular matrix protein 1	2202	5.02076	1.2482e-06	2.05014e-05	1.0729	up PDL1 High vs. Low
CD3G	11q23	CD3g molecule, gamma (CD3-TCR complex)	917	5.01718	1.26872e-06	2.07116e-05	1.3325	up PDL1 High vs. Low
FGF2	4q26	fibroblast growth factor 2 (basic)	2247	5.01255	1.29575e-06	2.10634e-05	1.09683	up PDL1 High vs. Low
CYSLTR1	Xq13.2-q21.1	cysteinyl leukotriene receptor 1	10800	5.01218	1.29798e-06	2.1083e-05	1.15765	up PDL1 High vs. Low
C5orf42	5p13.2	chromosome 5 open reading frame 42	65250	5.01036	1.30874e-06	2.12409e-05	0.587559	up PDL1 High vs. Low
PRF1	10q22	perforin 1 (pore forming protein)	5551	5.00811	1.32219e-06	2.14083e-05	0.84609	up PDL1 High vs. Low
HAS2	8q24.12	hyaluronan synthase 2	3037	5.0071	1.32832e-06	2.14907e-05	1.27356	up PDL1 High vs. Low
PIK3R1	5q13.1	phosphoinositide-3-kinase, regulatory subunit 1 (alpha)	5295	5.00422	1.34581e-06	2.17223e-05	0.608286	up PDL1 High vs. Low
SIGLEC9	19q13.41	sialic acid binding Ig-like lectin 9	27180	5.00403	1.34695e-06	2.17237e-05	0.969433	up PDL1 High vs. Low
SASH1	6q24.3	SAM and SH3 domain containing 1	23328	4.99771	1.38623e-06	2.22523e-05	0.631239	up PDL1 High vs. Low
KIAA0754	1p34.3	KIAA0754	643314	4.99548	1.4003e-06	2.24334e-05	1.31889	up PDL1 High vs. Low
C1QB	1p36.12	complement component 1, q subcomponent, B chain	713	4.9923	1.42066e-06	2.2628e-05	1.01399	up PDL1 High vs. Low
RRAGC	1p34	Ras-related GTP binding C	64121	4.99147	1.42607e-06	2.26966e-05	0.617225	up PDL1 High vs. Low
CHST11	12q	carbohydrate (chondroitin 4) sulfotransferase 11	50515	4.98982	1.43675e-06	2.28313e-05	0.891046	up PDL1 High vs. Low
TNFSF18	1q23	tumor necrosis factor (ligand) superfamily, member 18	8995	4.98543	1.46564e-06	2.31843e-05	1.14226	up PDL1 High vs. Low
GPR65	14q31-q32.1	G protein-coupled receptor 65	8477	4.98405	1.47486e-06	2.32455e-05	0.935588	up PDL1 High vs. Low
KCNK13	14q32.11	potassium channel, two pore domain subfamily K, member 13	56659	4.98248	1.48538e-06	2.3351e-05	0.963963	up PDL1 High vs. Low
SLFN11	17q12	schlafen family member 11	91607	4.97895	1.50931e-06	2.35827e-05	0.756858	up PDL1 High vs. Low
CSF2RB	22q13.1	colony stimulating factor 2 receptor, beta, low-affinity (granulocyte-macrophage)	1439	4.97488	1.53743e-06	2.39855e-05	1.11893	up PDL1 High vs. Low
GVIN1	11p15.4	GTPase, very large interferon inducible pseudogene 1	387751	4.97303	1.55037e-06	2.41507e-05	1.25625	up PDL1 High vs. Low
CMKLR1	12q24.1	chemerin chemokine-like receptor 1	1240	4.97284	1.55167e-06	2.41526e-05	1.01513	up PDL1 High vs. Low
C5AR1	19q13.3-q13.4	complement component 5a receptor 1	728	4.97183	1.55878e-06	2.42083e-05	0.95404	up PDL1 High vs. Low
VCAN	5q14.3	versican	1462	4.97142	1.56171e-06	2.42354e-05	1.19498	up PDL1 High vs. Low
TRPS1	8q24.12	trichorhinophalangeal syndrome I	7227	4.96997	1.57193e-06	2.43206e-05	0.874626	up PDL1 High vs. Low
P2RY1	3q25.2	purinergic receptor P2Y, G-protein coupled, 1	5028	4.96963	1.57438e-06	2.43401e-05	1.2073	up PDL1 High vs. Low
SVEP1	9q32	sushi, von Willebrand factor type A, EGF and pentraxin domain containing 1	79987	4.96676	1.59494e-06	2.45471e-05	1.21342	up PDL1 High vs. Low
HLA-DPB2	6p21.3	major histocompatibility complex, class II, DP beta 2 (pseudogene)	3116	4.96505	1.60736e-06	2.46826e-05	1.14649	up PDL1 High vs. Low
SIRPB2	20p13	signal-regulatory protein beta 2	284759	4.96075	1.63885e-06	2.50911e-05	1.05297	up PDL1 High vs. Low
MPDZ	9p23	multiple PDZ domain protein	8777	4.96016	1.64325e-06	2.51398e-05	0.867082	up PDL1 High vs. Low
C9orf93	9p22.3	coiled-coil domain containing 171	203238	4.95724	1.66509e-06	2.53982e-05	0.596384	up PDL1 High vs. Low
SLC9A7	Xp11.3|Xp11.3	solute carrier family 9, subfamily A (NHE7, cation proton antiporter 7), member 7	84679	4.95495	1.6824e-06	2.56242e-05	0.741704	up PDL1 High vs. Low
MSN	Xq11.1	moesin	4478	4.94747	1.74012e-06	2.6308e-05	0.683602	up PDL1 High vs. Low
CD8A	2p12	CD8a molecule	925	4.94272	1.77776e-06	2.67198e-05	1.19397	up PDL1 High vs. Low
PLXDC2	10p12.31	plexin domain containing 2	84898	4.94184	1.78487e-06	2.68069e-05	0.96203	up PDL1 High vs. Low
ANGPT1	8q23.1	angiopoietin 1	284	4.93854	1.8116e-06	2.7181e-05	1.00946	up PDL1 High vs. Low
RAPGEF6	5q31.1	Rap guanine nucleotide exchange factor (GEF) 6	51735	4.93767	1.81868e-06	2.7255e-05	1.00388	up PDL1 High vs. Low
ILDR2	1q24.1	immunoglobulin-like domain containing receptor 2	387597	4.93503	1.84043e-06	2.75609e-05	0.969155	up PDL1 High vs. Low
ZNF81	Xp11.23	zinc finger protein 81	347344	4.93442	1.84553e-06	2.7617e-05	0.592437	up PDL1 High vs. Low
C1QC	1p36.11	complement component 1, q subcomponent, C chain	714	4.93344	1.8537e-06	2.77117e-05	0.963602	up PDL1 High vs. Low
SNX20	16q12.1	sorting nexin 20	124460	4.92877	1.89305e-06	2.82253e-05	1.07928	up PDL1 High vs. Low
PDE3A	12p12	phosphodiesterase 3A, cGMP-inhibited	5139	4.92442	1.93041e-06	2.86574e-05	1.28989	up PDL1 High vs. Low
PTPLAD2	9p21.3	3-hydroxyacyl-CoA dehydratase 4	401494	4.92423	1.93208e-06	2.86615e-05	0.877736	up PDL1 High vs. Low
LCP1	13q14.3	lymphocyte cytosolic protein 1 (L-plastin)	3936	4.91891	1.97881e-06	2.92069e-05	1.01489	up PDL1 High vs. Low
ROBO1	3p12	roundabout, axon guidance receptor, homolog 1 (Drosophila)	6091	4.91415	2.02156e-06	2.9625e-05	0.844642	up PDL1 High vs. Low
FLI1	11q24.1-q24.3	Fli-1 proto-oncogene, ETS transcription factor	2313	4.90267	2.12842e-06	3.08366e-05	0.83032	up PDL1 High vs. Low
DCBLD2	3q12.1|3	discoidin, CUB and LCCL domain containing 2	131566	4.9007	2.14728e-06	3.10245e-05	1.08051	up PDL1 High vs. Low
CYSLTR2	13q14.2	cysteinyl leukotriene receptor 2	57105	4.89765	2.17687e-06	3.14078e-05	0.968173	up PDL1 High vs. Low
CAMK1D	10p13	calcium/calmodulin-dependent protein kinase ID	57118	4.89479	2.2049e-06	3.17314e-05	0.881245	up PDL1 High vs. Low
HLA-DMB	6p21.3	major histocompatibility complex, class II, DM beta	3109	4.89445	2.2083e-06	3.17497e-05	0.925653	up PDL1 High vs. Low
SOAT1	1q25	sterol O-acyltransferase 1	6646	4.89332	2.21942e-06	3.18873e-05	0.603807	up PDL1 High vs. Low
CD53	1p13	CD53 molecule	963	4.89301	2.22251e-06	3.19094e-05	1.05106	up PDL1 High vs. Low
ZNF532	18q21.32	zinc finger protein 532	55205	4.89	2.25272e-06	3.22753e-05	0.663313	up PDL1 High vs. Low
BRWD3	Xq21.1	bromodomain and WD repeat domain containing 3	254065	4.88696	2.28351e-06	3.26254e-05	0.665631	up PDL1 High vs. Low
RUNX1T1	8q22	runt-related transcription factor 1; translocated to, 1 (cyclin D-related)	862	4.88643	2.28897e-06	3.26293e-05	1.08228	up PDL1 High vs. Low
HMCN1	1q25.3-q31.1	hemicentin 1	83872	4.88611	2.29226e-06	3.26369e-05	1.18114	up PDL1 High vs. Low
FPR1	19q13.4	formyl peptide receptor 1	2357	4.88295	2.32483e-06	3.29407e-05	1.09365	up PDL1 High vs. Low
TNFRSF9	1p36	tumor necrosis factor receptor superfamily, member 9	3604	4.88223	2.33231e-06	3.30238e-05	1.10312	up PDL1 High vs. Low
NID1	1q43	nidogen 1	4811	4.88092	2.34599e-06	3.31947e-05	0.736744	up PDL1 High vs. Low
PRKG1	10q11.2	protein kinase, cGMP-dependent, type I	5592	4.8779	2.37789e-06	3.35766e-05	1.1626	up PDL1 High vs. Low
NHLRC2	10q25.3	NHL repeat containing 2	374354	4.8703	2.45995e-06	3.46638e-05	0.648777	up PDL1 High vs. Low
P2RY10	Xq21.1	purinergic receptor P2Y, G-protein coupled, 10	27334	4.86145	2.55891e-06	3.58125e-05	1.36435	up PDL1 High vs. Low
PAG1	8q21.13	phosphoprotein membrane anchor with glycosphingolipid microdomains 1	55824	4.85929	2.58369e-06	3.60868e-05	0.710517	up PDL1 High vs. Low
BICC1	10q21.1	BicC family RNA binding protein 1	80114	4.85778	2.60107e-06	3.62768e-05	1.37318	up PDL1 High vs. Low
RECK	9p13.3	reversion-inducing-cysteine-rich protein with kazal motifs	8434	4.85476	2.63639e-06	3.66222e-05	0.807491	up PDL1 High vs. Low
OAS3	12q24.2	2'-5'-oligoadenylate synthetase 3, 100kDa	4940	4.8502	2.6904e-06	3.71491e-05	0.79842	up PDL1 High vs. Low
CD96	3q13.13-q13.2	CD96 molecule	10225	4.84844	2.71156e-06	3.74134e-05	1.21462	up PDL1 High vs. Low
KIF20B	10q23.31	kinesin family member 20B	9585	4.84591	2.74214e-06	3.77591e-05	0.625669	up PDL1 High vs. Low
SBNO1	12q24.31	strawberry notch homolog 1 (Drosophila)	55206	4.84554	2.74671e-06	3.77967e-05	0.855059	up PDL1 High vs. Low
FBN1	15q21.1	fibrillin 1	2200	4.84266	2.78205e-06	3.82061e-05	1.08117	up PDL1 High vs. Low
CLSPN	1p34.2	claspin	63967	4.84187	2.79186e-06	3.82642e-05	1.06242	up PDL1 High vs. Low
DPY19L3	19q13.11	dpy-19-like 3 (C. elegans)	147991	4.83911	2.82627e-06	3.86583e-05	0.664263	up PDL1 High vs. Low
ADAMTS12	5q35	ADAM metallopeptidase with thrombospondin type 1 motif, 12	81792	4.83434	2.88676e-06	3.92504e-05	1.50244	up PDL1 High vs. Low
HTR1F	3p12	5-hydroxytryptamine (serotonin) receptor 1F, G protein-coupled	3355	4.83278	2.90692e-06	3.94618e-05	0.970327	up PDL1 High vs. Low
MDN1	6q15	MDN1, midasin homolog (yeast)	23195	4.83193	2.91785e-06	3.95682e-05	0.629145	up PDL1 High vs. Low
SHROOM4	Xp11.22	shroom family member 4	57477	4.82637	2.99071e-06	4.04762e-05	0.669299	up PDL1 High vs. Low
RPS6KA5	14q31-q32.1	ribosomal protein S6 kinase, 90kDa, polypeptide 5	9252	4.81827	3.10004e-06	4.16265e-05	0.702066	up PDL1 High vs. Low
FCGR1A	1q21.2-q21.3	Fc fragment of IgG, high affinity Ia, receptor (CD64)	2209	4.81715	3.11537e-06	4.17777e-05	1.05043	up PDL1 High vs. Low
LAMP3	3q26.3-q27	lysosomal-associated membrane protein 3	27074	4.81525	3.14175e-06	4.20216e-05	1.0649	up PDL1 High vs. Low
NEU3	11q13.5	sialidase 3 (membrane sialidase)	10825	4.81471	3.14924e-06	4.20944e-05	0.674238	up PDL1 High vs. Low
ABCD2	12q12	ATP-binding cassette, sub-family D (ALD), member 2	225	4.81253	3.17973e-06	4.24062e-05	1.13437	up PDL1 High vs. Low
ANKRD36BP1	1q24.2	ankyrin repeat domain 36B pseudogene 1	84832	4.80996	3.21608e-06	4.28206e-05	1.03983	up PDL1 High vs. Low
HLA-DOA	6p21.3	major histocompatibility complex, class II, DO alpha	3111	4.80158	3.33756e-06	4.42658e-05	1.05676	up PDL1 High vs. Low
COL4A4	2q35-q37	collagen, type IV, alpha 4	1286	4.79984	3.36326e-06	4.44823e-05	1.24156	up PDL1 High vs. Low
FAT4	4q28.1	FAT atypical cadherin 4	79633	4.79678	3.40899e-06	4.48942e-05	0.982957	up PDL1 High vs. Low
ANO6	12q12	anoctamin 6	196527	4.79537	3.43027e-06	4.50479e-05	0.593023	up PDL1 High vs. Low
DENND2C	1p13.2	DENN/MADD domain containing 2C	163259	4.79511	3.43415e-06	4.50483e-05	0.741702	up PDL1 High vs. Low
N4BP2	4p14	NEDD4 binding protein 2	55728	4.79497	3.4364e-06	4.50483e-05	0.893934	up PDL1 High vs. Low
NLRP3	1q44	NLR family, pyrin domain containing 3	114548	4.79484	3.43825e-06	4.50483e-05	0.966073	up PDL1 High vs. Low
AKT3	1q44	v-akt murine thymoma viral oncogene homolog 3	10000	4.79469	3.44055e-06	4.50498e-05	0.73326	up PDL1 High vs. Low
ITGA8	10p13	integrin, alpha 8	8516	4.79384	3.45358e-06	4.51797e-05	1.38448	up PDL1 High vs. Low
RDX	11q23	radixin	5962	4.79137	3.49128e-06	4.55686e-05	0.794654	up PDL1 High vs. Low
SIGLEC10	19q13.3	sialic acid binding Ig-like lectin 10	89790	4.79004	3.51189e-06	4.57795e-05	1.0521	up PDL1 High vs. Low
ZNF678	1q42.13	zinc finger protein 678	339500	4.78924	3.52425e-06	4.59114e-05	0.65901	up PDL1 High vs. Low
C9orf102	9q22.32	excision repair cross-complementation group 6-like 2	375748	4.78894	3.529e-06	4.5915e-05	0.671047	up PDL1 High vs. Low
ICOS	2q33	inducible T-cell co-stimulator	29851	4.78649	3.56734e-06	4.63258e-05	1.24194	up PDL1 High vs. Low
CELF2	10p13	CUGBP, Elav-like family member 2	10659	4.7775	3.71139e-06	4.79537e-05	0.956421	up PDL1 High vs. Low
ABI3BP	3q12	ABI family, member 3 (NESH) binding protein	25890	4.77394	3.77008e-06	4.85898e-05	1.1953	up PDL1 High vs. Low
SIGLEC5	19q13.3	sialic acid binding Ig-like lectin 5	8778	4.7729	3.78728e-06	4.87503e-05	1.17296	up PDL1 High vs. Low
SLAMF7	1q23.1-q24.1	SLAM family member 7	57823	4.77198	3.80263e-06	4.89171e-05	1.15659	up PDL1 High vs. Low
FAM115A	7q35	TRPM8 channel-associated factor 1	9747	4.76945	3.84515e-06	4.94331e-05	0.672184	up PDL1 High vs. Low
IFI16	1q22	interferon, gamma-inducible protein 16	3428	4.76475	3.92537e-06	5.02443e-05	0.769706	up PDL1 High vs. Low
PPTC7	12q24.11	PTC7 protein phosphatase homolog (S. cerevisiae)	160760	4.76456	3.92876e-06	5.02467e-05	0.744822	up PDL1 High vs. Low
CD33	19q13.3	CD33 molecule	945	4.76239	3.96645e-06	5.06753e-05	0.933197	up PDL1 High vs. Low
GIMAP6	-	GTPase, IMAP family member 6	474344	4.76119	3.98726e-06	5.08336e-05	0.889959	up PDL1 High vs. Low
LILRB5	19q13.4	leukocyte immunoglobulin-like receptor, subfamily B (with TM and ITIM domains), member 5	10990	4.75976	4.01236e-06	5.10395e-05	1.21898	up PDL1 High vs. Low
ZNF192	6p21.3	zinc finger with KRAB and SCAN domains 8	7745	4.75962	4.01494e-06	5.10407e-05	0.952605	up PDL1 High vs. Low
FCGR2C	1q23.3	Fc fragment of IgG, low affinity IIc, receptor for (CD32) (gene/pseudogene)	9103	4.75907	4.02455e-06	5.10996e-05	1.14817	up PDL1 High vs. Low
SKIL	3q26	SKI-like proto-oncogene	6498	4.75544	4.08932e-06	5.16664e-05	0.751336	up PDL1 High vs. Low
CSF1	1p13.3	colony stimulating factor 1 (macrophage)	1435	4.73739	4.42581e-06	5.51257e-05	0.71122	up PDL1 High vs. Low
NOTCH2	1p13-p11	notch 2	4853	4.73452	4.48176e-06	5.56992e-05	0.773258	up PDL1 High vs. Low
FRMD6	14q22.1	FERM domain containing 6	122786	4.73299	4.51184e-06	5.60391e-05	0.939662	up PDL1 High vs. Low
CDK15	2q33.2	cyclin-dependent kinase 15	65061	4.7314	4.54333e-06	5.63961e-05	0.838447	up PDL1 High vs. Low
MEF2C	5q14.3	myocyte enhancer factor 2C	4208	4.73071	4.55699e-06	5.65315e-05	0.724577	up PDL1 High vs. Low
EYA3	1p36	EYA transcriptional coactivator and phosphatase 3	2140	4.72925	4.58624e-06	5.67229e-05	0.590726	up PDL1 High vs. Low
CXCR6	3p21	chemokine (C-X-C motif) receptor 6	10663	4.72369	4.69909e-06	5.80138e-05	1.10842	up PDL1 High vs. Low
VGLL3	3p12.1	vestigial-like family member 3	389136	4.72239	4.72573e-06	5.82727e-05	1.14123	up PDL1 High vs. Low
EMILIN2	18p11.3	elastin microfibril interfacer 2	84034	4.71948	4.78609e-06	5.88199e-05	0.651134	up PDL1 High vs. Low
EIF2AK2	2p22-p21	eukaryotic translation initiation factor 2-alpha kinase 2	5610	4.71943	4.7873e-06	5.88199e-05	0.59865	up PDL1 High vs. Low
CD300A	17q25.1	CD300a molecule	11314	4.71761	4.82533e-06	5.91103e-05	0.74899	up PDL1 High vs. Low
SSPN	12p11.2	sarcospan	8082	4.7148	4.88487e-06	5.97327e-05	0.79838	up PDL1 High vs. Low
TIGIT	3q13.31	T cell immunoreceptor with Ig and ITIM domains	201633	4.71236	4.93726e-06	6.02652e-05	1.3073	up PDL1 High vs. Low
ATE1	10q26.13	arginyltransferase 1	11101	4.71077	4.97152e-06	6.04681e-05	0.659902	up PDL1 High vs. Low
ROCK2	2p24	Rho-associated, coiled-coil containing protein kinase 2	9475	4.709	5.01003e-06	6.09005e-05	0.702159	up PDL1 High vs. Low
SLA	8q24	Src-like-adaptor	6503	4.70741	5.04481e-06	6.12146e-05	1.00393	up PDL1 High vs. Low
SLC9A9	3q24	solute carrier family 9, subfamily A (NHE9, cation proton antiporter 9), member 9	285195	4.7036	5.12933e-06	6.20568e-05	0.88485	up PDL1 High vs. Low
CDKL5	Xp22	cyclin-dependent kinase-like 5	6792	4.70255	5.15285e-06	6.23046e-05	1.21249	up PDL1 High vs. Low
PRKAR2A	3p21.3-p21.2	protein kinase, cAMP-dependent, regulatory, type II, alpha	5576	4.6993	5.22605e-06	6.30041e-05	0.782445	up PDL1 High vs. Low
APOBEC3G	22q13.1-q13.2	apolipoprotein B mRNA editing enzyme, catalytic polypeptide-like 3G	60489	4.69733	5.27121e-06	6.33332e-05	0.620528	up PDL1 High vs. Low
CDR1	Xq27.1	cerebellar degeneration-related protein 1, 34kDa	1038	4.69567	5.30929e-06	6.36712e-05	0.955302	up PDL1 High vs. Low
RARB	3p24.2	retinoic acid receptor, beta	5915	4.68362	5.59478e-06	6.65031e-05	0.645464	up PDL1 High vs. Low
MARCH8	10q11.21	membrane-associated ring finger (C3HC4) 8, E3 ubiquitin protein ligase	220972	4.68343	5.5993e-06	6.65031e-05	0.695367	up PDL1 High vs. Low
CD180	5q12	CD180 molecule	4064	4.68239	5.62465e-06	6.67512e-05	1.0678	up PDL1 High vs. Low
SHPRH	6q24.3	SNF2 histone linker PHD RING helicase, E3 ubiquitin protein ligase	257218	4.68211	5.63153e-06	6.67545e-05	0.780957	up PDL1 High vs. Low
TXLNB	6q24.1	taxilin beta	167838	4.68152	5.64599e-06	6.68114e-05	1.03645	up PDL1 High vs. Low
RASA2	3q22-q23	RAS p21 protein activator 2	5922	4.68016	5.67929e-06	6.70894e-05	0.857435	up PDL1 High vs. Low
NAV3	12q14.3	neuron navigator 3	89795	4.67831	5.7251e-06	6.75917e-05	0.902234	up PDL1 High vs. Low
PTPN22	1p13.2	protein tyrosine phosphatase, non-receptor type 22 (lymphoid)	26191	4.67791	5.73515e-06	6.76715e-05	1.00447	up PDL1 High vs. Low
LAPTM5	1p34	lysosomal protein transmembrane 5	7805	4.67718	5.75327e-06	6.78073e-05	0.839739	up PDL1 High vs. Low
LPAR4	Xq21.1	lysophosphatidic acid receptor 4	2846	4.67414	5.82956e-06	6.86277e-05	0.771655	up PDL1 High vs. Low
STAC	3p22.3	SH3 and cysteine rich domain	6769	4.67294	5.86002e-06	6.88851e-05	1.23247	up PDL1 High vs. Low
ZNF573	19q13.12	zinc finger protein 573	126231	4.67288	5.86149e-06	6.88851e-05	0.661432	up PDL1 High vs. Low
F8	Xq28	coagulation factor VIII, procoagulant component	2157	4.67206	5.8825e-06	6.90534e-05	0.615659	up PDL1 High vs. Low
RNF168	3q29	ring finger protein 168, E3 ubiquitin protein ligase	165918	4.66831	5.97862e-06	6.98232e-05	0.618708	up PDL1 High vs. Low
C1orf150	1q44	germinal center-associated, signaling and motility-like	148823	4.66827	5.9798e-06	6.98232e-05	0.917367	up PDL1 High vs. Low
PDGFRA	4q12	platelet-derived growth factor receptor, alpha polypeptide	5156	4.65666	6.288e-06	7.28961e-05	0.936991	up PDL1 High vs. Low
NCOA2	8q13.3	nuclear receptor coactivator 2	10499	4.65474	6.34033e-06	7.32474e-05	1.0385	up PDL1 High vs. Low
PLSCR4	3q24	phospholipid scramblase 4	57088	4.65463	6.34328e-06	7.32474e-05	0.660384	up PDL1 High vs. Low
RAB30	11q14.1	RAB30, member RAS oncogene family	27314	4.65217	6.41119e-06	7.38239e-05	0.710847	up PDL1 High vs. Low
CRTAM	11q24.1	cytotoxic and regulatory T cell molecule	56253	4.6503	6.46323e-06	7.40902e-05	1.00102	up PDL1 High vs. Low
LCOR	10q24	ligand dependent nuclear receptor corepressor	84458	4.65004	6.4704e-06	7.40902e-05	0.966377	up PDL1 High vs. Low
AP1S2	Xp22.2	adaptor-related protein complex 1, sigma 2 subunit	8905	4.63679	6.85116e-06	7.7889e-05	0.663625	up PDL1 High vs. Low
DAB2	5p13.1	Dab, mitogen-responsive phosphoprotein, homolog 2 (Drosophila)	1601	4.63172	7.0025e-06	7.943e-05	0.630032	up PDL1 High vs. Low
HEG1	3q21.2	heart development protein with EGF-like domains 1	57493	4.62998	7.0551e-06	7.98502e-05	0.737667	up PDL1 High vs. Low
DHX33	17p13.2	DEAH (Asp-Glu-Ala-His) box polypeptide 33	56919	4.62882	7.09036e-06	8.01609e-05	0.626365	up PDL1 High vs. Low
STX11	6q24.2	syntaxin 11	8676	4.62582	7.1824e-06	8.0951e-05	0.763671	up PDL1 High vs. Low
TM6SF1	15q24-q26	transmembrane 6 superfamily member 1	53346	4.62552	7.19179e-06	8.0951e-05	0.750876	up PDL1 High vs. Low
SIGLEC7	19q13.3	sialic acid binding Ig-like lectin 7	27036	4.61747	7.44498e-06	8.32532e-05	0.953038	up PDL1 High vs. Low
PAPPA	9q33.2	pregnancy-associated plasma protein A, pappalysin 1	5069	4.61644	7.47814e-06	8.35473e-05	1.01134	up PDL1 High vs. Low
FCGR1C	1q21.2	Fc fragment of IgG, high affinity Ic, receptor (CD64), pseudogene	100132417	4.6164	7.47942e-06	8.35473e-05	0.872201	up PDL1 High vs. Low
ARHGAP20	11q23.1	Rho GTPase activating protein 20	57569	4.60943	7.7066e-06	8.55728e-05	0.901923	up PDL1 High vs. Low
FAM196B	5q35.1	family with sequence similarity 196, member B	100131897	4.60912	7.71687e-06	8.56406e-05	0.980192	up PDL1 High vs. Low
EOMES	3p24.1	eomesodermin	8320	4.60731	7.7773e-06	8.6218e-05	1.28718	up PDL1 High vs. Low
DENND1B	1q31.3	DENN/MADD domain containing 1B	163486	4.60684	7.7927e-06	8.63422e-05	0.744633	up PDL1 High vs. Low
WISP1	8q24.22	WNT1 inducible signaling pathway protein 1	8840	4.6053	7.84466e-06	8.68242e-05	1.17381	up PDL1 High vs. Low
ECM2	9q22.3	extracellular matrix protein 2, female organ and adipocyte specific	1842	4.59884	8.06495e-06	8.86411e-05	0.876117	up PDL1 High vs. Low
EGFR	7p12	epidermal growth factor receptor	1956	4.59777	8.10177e-06	8.89506e-05	0.84655	up PDL1 High vs. Low
ADAM10	15q22	ADAM metallopeptidase domain 10	102	4.59706	8.12667e-06	8.91762e-05	0.596213	up PDL1 High vs. Low
C9orf41	9q21.13	chromosome 9 open reading frame 41	138199	4.59649	8.14659e-06	8.92993e-05	0.648029	up PDL1 High vs. Low
CD28	2q33	CD28 molecule	940	4.59423	8.22567e-06	9.0022e-05	1.1752	up PDL1 High vs. Low
AIM2	1q22	absent in melanoma 2	9447	4.59324	8.26053e-06	9.01918e-05	1.47174	up PDL1 High vs. Low
KIAA1524	3q13.13	KIAA1524	57650	4.59317	8.26315e-06	9.01918e-05	0.636997	up PDL1 High vs. Low
DNM3	1q24.3	dynamin 3	26052	4.59039	8.36203e-06	9.09809e-05	0.596319	up PDL1 High vs. Low
IL10RA	11q23	interleukin 10 receptor, alpha	3587	4.58965	8.38872e-06	9.12229e-05	0.826463	up PDL1 High vs. Low
REV3L	6q21	REV3-like, polymerase (DNA directed), zeta, catalytic subunit	5980	4.57887	8.78413e-06	9.47698e-05	0.616531	up PDL1 High vs. Low
FCER1G	1q23	Fc fragment of IgE, high affinity I, receptor for; gamma polypeptide	2207	4.57283	9.01381e-06	9.69421e-05	0.838104	up PDL1 High vs. Low
ITPRIPL1	2q11.2	inositol 1,4,5-trisphosphate receptor interacting protein-like 1	150771	4.57191	9.04924e-06	9.72213e-05	0.829939	up PDL1 High vs. Low
PPM1K	4q22.1	protein phosphatase, Mg2+/Mn2+ dependent, 1K	152926	4.56577	9.28953e-06	9.95425e-05	0.685543	up PDL1 High vs. Low
SLC4A7	3p22	solute carrier family 4, sodium bicarbonate cotransporter, member 7	9497	4.56524	9.31037e-06	9.97137e-05	0.70805	up PDL1 High vs. Low
SLC30A4	15q21.1|15q21.1	solute carrier family 30 (zinc transporter), member 4	7782	4.56482	9.32701e-06	9.97956e-05	0.717536	up PDL1 High vs. Low
CD302	2q24.2	CD302 molecule	9936	4.5638	9.36792e-06	0.000100173	0.610177	up PDL1 High vs. Low
LOX	5q23.2	lysyl oxidase	4015	4.56178	9.44862e-06	0.000100709	1.04157	up PDL1 High vs. Low
HIP1	7q11.23	huntingtin interacting protein 1	3092	4.55882	9.56846e-06	0.00010163	0.694793	up PDL1 High vs. Low
CDK14	7q21-q22	cyclin-dependent kinase 14	5218	4.55574	9.69504e-06	0.000102761	0.754931	up PDL1 High vs. Low
FAM26F	6q22.1	family with sequence similarity 26, member F	441168	4.55398	9.76793e-06	0.000103374	0.925377	up PDL1 High vs. Low
CD93	20p11.21	CD93 molecule	22918	4.55197	9.85174e-06	0.000104008	0.691597	up PDL1 High vs. Low
OGFRL1	6q13	opioid growth factor receptor-like 1	79627	4.55193	9.85322e-06	0.000104008	0.651505	up PDL1 High vs. Low
GUCY1A3	4q31.1-q31.2	guanylate cyclase 1, soluble, alpha 3	2982	4.54878	9.98636e-06	0.000105036	0.876931	up PDL1 High vs. Low
MRAS	3q22.3	muscle RAS oncogene homolog	22808	4.54574	1.01161e-05	0.000106074	0.676573	up PDL1 High vs. Low
BEND6	6p12.1	BEN domain containing 6	221336	4.5453	1.0135e-05	0.00010613	0.879816	up PDL1 High vs. Low
ASAM	11q24.1	CXADR-like membrane protein	79827	4.5425	1.02565e-05	0.000107109	1.31454	up PDL1 High vs. Low
HCG11	6p22.2	HLA complex group 11 (non-protein coding)	493812	4.53992	1.03695e-05	0.000108179	0.677146	up PDL1 High vs. Low
GPR155	2q31.1	G protein-coupled receptor 155	151556	4.53574	1.05551e-05	0.000109852	0.632483	up PDL1 High vs. Low
MCC	5q21	mutated in colorectal cancers	4163	4.53385	1.06399e-05	0.000110495	0.629535	up PDL1 High vs. Low
HSP90B3P	1p22.1	heat shock protein 90kDa beta (Grp94), member 3, pseudogene	343477	4.53279	1.0688e-05	0.000110844	0.62119	up PDL1 High vs. Low
HSD11B1	1q32-q41	hydroxysteroid (11-beta) dehydrogenase 1	3290	4.52995	1.08174e-05	0.000111885	1.06199	up PDL1 High vs. Low
BIN2	12q13	bridging integrator 2	51411	4.52837	1.08903e-05	0.000112357	0.870901	up PDL1 High vs. Low
IL1R1	2q12	interleukin 1 receptor, type I	3554	4.52598	1.10012e-05	0.000113273	0.829602	up PDL1 High vs. Low
GPR176	15q14-q15.1	G protein-coupled receptor 176	11245	4.52505	1.10444e-05	0.000113661	0.78365	up PDL1 High vs. Low
RNF150	4q31.21	ring finger protein 150	57484	4.524	1.10939e-05	0.000113941	1.01154	up PDL1 High vs. Low
DNAJC5B	8q13.1	DnaJ (Hsp40) homolog, subfamily C, member 5 beta	85479	4.52345	1.11196e-05	0.000114091	1.10627	up PDL1 High vs. Low
CLNK	4p16.1	cytokine-dependent hematopoietic cell linker	116449	4.52329	1.11273e-05	0.000114113	0.723823	up PDL1 High vs. Low
LPP	3q28	LIM domain containing preferred translocation partner in lipoma	4026	4.5175	1.14035e-05	0.000116596	0.810505	up PDL1 High vs. Low
C1S	12p13	complement component 1, s subcomponent	716	4.51398	1.15744e-05	0.000117991	0.886267	up PDL1 High vs. Low
TSHZ3	19q12	teashirt zinc finger homeobox 3	57616	4.51327	1.16092e-05	0.000118287	0.668329	up PDL1 High vs. Low
IL12RB2	1p31.3-p31.2	interleukin 12 receptor, beta 2	3595	4.51014	1.17639e-05	0.000119389	1.00095	up PDL1 High vs. Low
AKAP2	9q31.3	A kinase (PRKA) anchor protein 2	11217	4.50566	1.19883e-05	0.000121098	1.12522	up PDL1 High vs. Low
SH3BP5	3p24.3	SH3-domain binding protein 5 (BTK-associated)	9467	4.5055	1.19965e-05	0.000121098	0.64378	up PDL1 High vs. Low
ENPEP	4q25	glutamyl aminopeptidase (aminopeptidase A)	2028	4.50549	1.19972e-05	0.000121098	0.717954	up PDL1 High vs. Low
UGCG	9q31	UDP-glucose ceramide glucosyltransferase	7357	4.50492	1.2026e-05	0.000121318	0.769635	up PDL1 High vs. Low
GPNMB	7p15	glycoprotein (transmembrane) nmb	10457	4.50466	1.20391e-05	0.000121343	0.998521	up PDL1 High vs. Low
CYP7B1	8q21.3	cytochrome P450, family 7, subfamily B, polypeptide 1	9420	4.50422	1.20617e-05	0.000121511	0.962508	up PDL1 High vs. Low
TARP	7p15-p14	TCR gamma alternate reading frame protein	445347	4.50334	1.21066e-05	0.000121843	1.01937	up PDL1 High vs. Low
AXL	19q13.1	AXL receptor tyrosine kinase	558	4.49924	1.23176e-05	0.000123682	0.763184	up PDL1 High vs. Low
C1orf38	1p35.3	thymocyte selection associated family member 2	9473	4.49915	1.23228e-05	0.000123682	0.730643	up PDL1 High vs. Low
ODZ3	4q35.1	teneurin transmembrane protein 3	55714	4.49912	1.23243e-05	0.000123682	0.953669	up PDL1 High vs. Low
CCR4	3p24	chemokine (C-C motif) receptor 4	1233	4.4972	1.24244e-05	0.000124492	1.4213	up PDL1 High vs. Low
PPFIA2	12q21.31	protein tyrosine phosphatase, receptor type, f polypeptide (PTPRF), interacting protein (liprin), alpha 2	8499	4.49531	1.25236e-05	0.000125303	1.08374	up PDL1 High vs. Low
EMP1	12p12.3	epithelial membrane protein 1	2012	4.49369	1.26095e-05	0.000126039	0.87501	up PDL1 High vs. Low
CDKL1	14q21.3	cyclin-dependent kinase-like 1 (CDC2-related kinase)	8814	4.49108	1.2749e-05	0.000127187	0.665252	up PDL1 High vs. Low
ARL5B	10p12.31	ADP-ribosylation factor-like 5B	221079	4.4882	1.29049e-05	0.000128616	0.593732	up PDL1 High vs. Low
RNASE2	14q11.2	ribonuclease, RNase A family, 2 (liver, eosinophil-derived neurotoxin)	6036	4.48794	1.29186e-05	0.000128691	0.968708	up PDL1 High vs. Low
IL10	1q31-q32	interleukin 10	3586	4.48733	1.29522e-05	0.000128963	0.908925	up PDL1 High vs. Low
ROR1	1p31.3	receptor tyrosine kinase-like orphan receptor 1	4919	4.48629	1.30088e-05	0.00012941	0.955824	up PDL1 High vs. Low
KLHL6	3q27.3	kelch-like family member 6	89857	4.48592	1.30291e-05	0.00012954	1.04204	up PDL1 High vs. Low
CTSC	11q14.2	cathepsin C	1075	4.48328	1.31746e-05	0.000130797	0.607399	up PDL1 High vs. Low
HTR7	10q21-q24	5-hydroxytryptamine (serotonin) receptor 7, adenylate cyclase-coupled	3363	4.48179	1.32579e-05	0.000131496	1.01365	up PDL1 High vs. Low
P2RY13	3q24	purinergic receptor P2Y, G-protein coupled, 13	53829	4.48126	1.32874e-05	0.000131725	1.05461	up PDL1 High vs. Low
ITGA9	3p21.3	integrin, alpha 9	3680	4.47968	1.33761e-05	0.000132285	0.965835	up PDL1 High vs. Low
SLC2A14	12p13.31	solute carrier family 2 (facilitated glucose transporter), member 14	144195	4.47572	1.36007e-05	0.000134055	0.871305	up PDL1 High vs. Low
MAP1LC3C	1q43	microtubule-associated protein 1 light chain 3 gamma	440738	4.4739	1.37046e-05	0.000134697	0.952162	up PDL1 High vs. Low
GPR171	3q25.1	G protein-coupled receptor 171	29909	4.47062	1.38951e-05	0.000136367	1.17949	up PDL1 High vs. Low
XCR1	3p21.3	chemokine (C motif) receptor 1	2829	4.47048	1.39032e-05	0.000136381	1.02296	up PDL1 High vs. Low
CSNK1A1L	13q13.3	casein kinase 1, alpha 1-like	122011	4.46886	1.39984e-05	0.000137119	0.602617	up PDL1 High vs. Low
FRMD3	9q21.32	FERM domain containing 3	257019	4.46806	1.40453e-05	0.000137447	0.908414	up PDL1 High vs. Low
IFI44L	1p31.1	interferon-induced protein 44-like	10964	4.46521	1.42145e-05	0.000138904	1.2551	up PDL1 High vs. Low
SH2D1A	Xq25	SH2 domain containing 1A	4068	4.46452	1.42552e-05	0.00013917	1.30045	up PDL1 High vs. Low
MYSM1	1p32.1	Myb-like, SWIRM and MPN domains 1	114803	4.46179	1.44197e-05	0.000140508	0.729068	up PDL1 High vs. Low
LEPR	1p31	leptin receptor	3953	4.4606	1.4492e-05	0.000141079	0.805358	up PDL1 High vs. Low
NCF2	1q25	neutrophil cytosolic factor 2	4688	4.45902	1.45883e-05	0.000141814	0.917195	up PDL1 High vs. Low
BAGE2	21p	B melanoma antigen family, member 2	85319	4.45718	1.47007e-05	0.000142637	0.672089	up PDL1 High vs. Low
ZNF585B	19q13.12	zinc finger protein 585B	92285	4.45406	1.48945e-05	0.000144239	0.682034	up PDL1 High vs. Low
LILRB4	19q13.4	leukocyte immunoglobulin-like receptor, subfamily B (with TM and ITIM domains), member 4	11006	4.45385	1.49076e-05	0.000144239	1.01045	up PDL1 High vs. Low
CNTF	11q12.2	ciliary neurotrophic factor	1270	4.45282	1.49718e-05	0.000144789	0.585412	up PDL1 High vs. Low
NFATC2	20q13.2	nuclear factor of activated T-cells, cytoplasmic, calcineurin-dependent 2	4773	4.44803	1.52754e-05	0.000147201	1.12686	up PDL1 High vs. Low
ZBTB10	8q13-q21.1	zinc finger and BTB domain containing 10	65986	4.44798	1.52787e-05	0.000147201	0.689967	up PDL1 High vs. Low
LILRA6	19q13.4	leukocyte immunoglobulin-like receptor, subfamily A (with TM domain), member 6	79168	4.44707	1.53366e-05	0.00014769	1.05564	up PDL1 High vs. Low
CSRNP3	2q24.3	cysteine-serine-rich nuclear protein 3	80034	4.44329	1.55815e-05	0.000149557	1.02349	up PDL1 High vs. Low
PREX1	20q13.13	phosphatidylinositol-3,4,5-trisphosphate-dependent Rac exchange factor 1	57580	4.43807	1.59249e-05	0.000152285	0.683537	up PDL1 High vs. Low
C1QA	1p36.12	complement component 1, q subcomponent, A chain	712	4.43794	1.59332e-05	0.000152293	0.843528	up PDL1 High vs. Low
EDIL3	5q14	EGF-like repeats and discoidin I-like domains 3	10085	4.43123	1.6386e-05	0.00015575	1.2292	up PDL1 High vs. Low
CMPK2	2p25.2	cytidine monophosphate (UMP-CMP) kinase 2, mitochondrial	129607	4.43045	1.64399e-05	0.000156118	0.809932	up PDL1 High vs. Low
GGTA1	9q33.2	glycoprotein, alpha-galactosyltransferase 1 pseudogene	2681	4.42957	1.65004e-05	0.000156603	0.914314	up PDL1 High vs. Low
KMO	1q42-q44	kynurenine 3-monooxygenase (kynurenine 3-hydroxylase)	8564	4.42948	1.65062e-05	0.000156603	0.896738	up PDL1 High vs. Low
PARD3B	2q33.3	par-3 family cell polarity regulator beta	117583	4.4265	1.67127e-05	0.000158343	0.975362	up PDL1 High vs. Low
HLA-DQA1	6p21.3	major histocompatibility complex, class II, DQ alpha 1	3117	4.4257	1.6769e-05	0.000158803	1.13172	up PDL1 High vs. Low
ETV3	1q21-q23	ets variant 3	2117	4.4219	1.70367e-05	0.000160454	0.748791	up PDL1 High vs. Low
DCLK1	13q13	doublecortin-like kinase 1	9201	4.42158	1.70594e-05	0.000160516	1.07238	up PDL1 High vs. Low
PAR5	15q11.2	Prader Willi/Angelman region RNA 5	8123	4.42134	1.70765e-05	0.000160567	1.04926	up PDL1 High vs. Low
ITGB2	21q22.3	integrin, beta 2 (complement component 3 receptor 3 and 4 subunit)	3689	4.41388	1.76151e-05	0.000164464	0.886319	up PDL1 High vs. Low
HDAC9	7p21.1	histone deacetylase 9	9734	4.41372	1.76268e-05	0.000164498	0.85684	up PDL1 High vs. Low
NRP2	2q33.3	neuropilin 2	8828	4.4136	1.76354e-05	0.000164504	0.760802	up PDL1 High vs. Low
TGM2	20q12	transglutaminase 2	7052	4.41306	1.7675e-05	0.000164648	0.945735	up PDL1 High vs. Low
KAL1	Xp22.32	anosmin 1	3730	4.41162	1.77814e-05	0.00016549	0.970211	up PDL1 High vs. Low
FOXP2	7q31	forkhead box P2	93986	4.40997	1.79041e-05	0.000166405	1.13646	up PDL1 High vs. Low
MGAT5	2q21.3	mannosyl (alpha-1,6-)-glycoprotein beta-1,6-N-acetyl-glucosaminyltransferase	4249	4.40954	1.79357e-05	0.000166597	0.892144	up PDL1 High vs. Low
ITGAL	16p11.2	integrin, alpha L (antigen CD11A (p180), lymphocyte function-associated antigen 1; alpha polypeptide)	3683	4.40938	1.79479e-05	0.000166597	1.08365	up PDL1 High vs. Low
FLG	1q21.3	filaggrin	2312	4.40858	1.80077e-05	0.00016699	1.12356	up PDL1 High vs. Low
PKD2	4q22.1	polycystic kidney disease 2 (autosomal dominant)	5311	4.40582	1.82158e-05	0.000168463	0.613795	up PDL1 High vs. Low
FOXP3	Xp11.23	forkhead box P3	50943	4.39932	1.87138e-05	0.000172675	1.03951	up PDL1 High vs. Low
CLEC4D	12p13.31	C-type lectin domain family 4, member D	338339	4.3993	1.87158e-05	0.000172675	0.909052	up PDL1 High vs. Low
PRICKLE1	12q12	prickle homolog 1 (Drosophila)	144165	4.39776	1.88352e-05	0.000173489	0.833958	up PDL1 High vs. Low
FCGR1B	1p11.2	Fc fragment of IgG, high affinity Ib, receptor (CD64)	2210	4.39272	1.92336e-05	0.000176762	0.830926	up PDL1 High vs. Low
LPPR4	1p21.2	lipid phosphate phosphatase-related protein type 4	9890	4.38999	1.94523e-05	0.000178494	0.887562	up PDL1 High vs. Low
LAMA2	6q22-q23	laminin, alpha 2	3908	4.38666	1.97227e-05	0.000180449	1.02523	up PDL1 High vs. Low
ZNF660	3p21.31	zinc finger protein 660	285349	4.38356	1.99781e-05	0.000182298	0.704079	up PDL1 High vs. Low
FILIP1	6q14.1	filamin A interacting protein 1	27145	4.37917	2.03438e-05	0.000185387	0.869346	up PDL1 High vs. Low
PCDH18	4q31	protocadherin 18	54510	4.37459	2.07333e-05	0.000188103	0.779621	up PDL1 High vs. Low
THBS1	15q15	thrombospondin 1	7057	4.37338	2.08375e-05	0.000188881	1.13716	up PDL1 High vs. Low
CALCRL	2q32.1	calcitonin receptor-like	10203	4.37193	2.09627e-05	0.000189764	0.822598	up PDL1 High vs. Low
PLOD2	3q24	procollagen-lysine, 2-oxoglutarate 5-dioxygenase 2	5352	4.37103	2.1041e-05	0.000190305	0.79582	up PDL1 High vs. Low
TNC	9q33	tenascin C	3371	4.37086	2.10556e-05	0.000190353	1.1356	up PDL1 High vs. Low
MAST4	5q12.3	microtubule associated serine/threonine kinase family member 4	375449	4.36711	2.13837e-05	0.00019281	0.641177	up PDL1 High vs. Low
IGFBP5	2q35	insulin-like growth factor binding protein 5	3488	4.3666	2.14294e-05	0.000193137	0.982157	up PDL1 High vs. Low
C1orf187	1p36.22	dorsal inhibitory axon guidance protein	374946	4.3649	2.15798e-05	0.000194407	0.672753	up PDL1 High vs. Low
CMYA5	5q14.1	cardiomyopathy associated 5	202333	4.36365	2.16917e-05	0.000195245	0.761777	up PDL1 High vs. Low
PILRA	7q22.1	paired immunoglobin-like type 2 receptor alpha	29992	4.3632	2.17316e-05	0.000195518	0.819425	up PDL1 High vs. Low
AQP9	15q	aquaporin 9	366	4.36292	2.17574e-05	0.000195664	1.24527	up PDL1 High vs. Low
P2RY12	3q25.1	purinergic receptor P2Y, G-protein coupled, 12	64805	4.36208	2.18332e-05	0.000196088	1.121	up PDL1 High vs. Low
MYBL1	8q13.1	v-myb avian myeloblastosis viral oncogene homolog-like 1	4603	4.36192	2.18476e-05	0.000196131	0.665923	up PDL1 High vs. Low
CSF2RA	Xp22.32 and Yp11.3	colony stimulating factor 2 receptor, alpha, low-affinity (granulocyte-macrophage)	1438	4.36127	2.19062e-05	0.000196486	0.944725	up PDL1 High vs. Low
CCL5	17q12	chemokine (C-C motif) ligand 5	6352	4.36038	2.19866e-05	0.000197092	0.930366	up PDL1 High vs. Low
EBF2	8p21.2	early B-cell factor 2	64641	4.35942	2.20736e-05	0.000197556	1.19603	up PDL1 High vs. Low
IKZF1	7p12.2	IKAROS family zinc finger 1 (Ikaros)	10320	4.35745	2.22533e-05	0.000198817	1.05605	up PDL1 High vs. Low
SIGLEC6	19q13.3	sialic acid binding Ig-like lectin 6	946	4.3516	2.27964e-05	0.000203316	1.19757	up PDL1 High vs. Low
LILRB3	19q13.4	leukocyte immunoglobulin-like receptor, subfamily B (with TM and ITIM domains), member 3	11025	4.35122	2.28324e-05	0.000203548	0.882514	up PDL1 High vs. Low
CLEC4C	12p13.2-p12.3	C-type lectin domain family 4, member C	170482	4.3486	2.30804e-05	0.000205581	0.643822	up PDL1 High vs. Low
IKZF2	2q34	IKAROS family zinc finger 2 (Helios)	22807	4.34795	2.31417e-05	0.000205922	0.59611	up PDL1 High vs. Low
FERMT2	14q22.1	fermitin family member 2	10979	4.34257	2.366e-05	0.000208986	0.699427	up PDL1 High vs. Low
ARHGAP30	1q23.3	Rho GTPase activating protein 30	257106	4.33775	2.41341e-05	0.000212204	0.793031	up PDL1 High vs. Low
SNX10	7p15.2	sorting nexin 10	29887	4.33622	2.42854e-05	0.000213261	0.691692	up PDL1 High vs. Low
LOC149837	20p12.3	long intergenic non-protein coding RNA 654	149837	4.32964	2.49508e-05	0.000217892	0.627671	up PDL1 High vs. Low
BTK	Xq21.33-q22	Bruton agammaglobulinemia tyrosine kinase	695	4.32716	2.52064e-05	0.000219651	1.0219	up PDL1 High vs. Low
GIMAP8	7q36.1	GTPase, IMAP family member 8	155038	4.32543	2.53859e-05	0.00022094	0.758959	up PDL1 High vs. Low
C20orf177	20q13.33	family with sequence similarity 217, member B	63939	4.32475	2.54563e-05	0.000221365	0.607623	up PDL1 High vs. Low
CFH	1q32	complement factor H	3075	4.32451	2.54816e-05	0.000221491	0.802004	up PDL1 High vs. Low
MAP7D3	Xq26.3	MAP7 domain containing 3	79649	4.32333	2.56049e-05	0.000222281	0.668273	up PDL1 High vs. Low
USP12	13q12.13	ubiquitin specific peptidase 12	219333	4.32294	2.56464e-05	0.000222441	0.66247	up PDL1 High vs. Low
IL12RB1	19p13.1	interleukin 12 receptor, beta 1	3594	4.32186	2.57596e-05	0.000223152	0.861245	up PDL1 High vs. Low
RASSF2	20p13	Ras association (RalGDS/AF-6) domain family member 2	9770	4.32061	2.58919e-05	0.000224203	0.822977	up PDL1 High vs. Low
MAN1A1	6q22	mannosidase, alpha, class 1A, member 1	4121	4.31659	2.63219e-05	0.000227065	0.828922	up PDL1 High vs. Low
PRG4	1q25-q31	proteoglycan 4	10216	4.31501	2.64934e-05	0.000228126	1.16209	up PDL1 High vs. Low
ADAMTS15	11q25	ADAM metallopeptidase with thrombospondin type 1 motif, 15	170689	4.30942	2.71059e-05	0.000232947	1.12072	up PDL1 High vs. Low
KLRC1	12p13	killer cell lectin-like receptor subfamily C, member 1	3821	4.3081	2.72533e-05	0.00023392	0.938197	up PDL1 High vs. Low
ACSS3	12q21.31	acyl-CoA synthetase short-chain family member 3	79611	4.30703	2.7372e-05	0.000234351	0.838618	up PDL1 High vs. Low
CYP1B1	2p22.2	cytochrome P450, family 1, subfamily B, polypeptide 1	1545	4.30654	2.74276e-05	0.000234632	1.17529	up PDL1 High vs. Low
GFPT2	5q34-q35	glutamine-fructose-6-phosphate transaminase 2	9945	4.30634	2.745e-05	0.000234725	1.09107	up PDL1 High vs. Low
DYSF	2p13.3	dysferlin	8291	4.30576	2.75148e-05	0.000235084	0.603317	up PDL1 High vs. Low
BEST1	11q13	bestrophin 1	7439	4.30317	2.78078e-05	0.000237291	0.633847	up PDL1 High vs. Low
CNKSR2	Xp22.12	connector enhancer of kinase suppressor of Ras 2	22866	4.30277	2.78531e-05	0.000237579	1.11579	up PDL1 High vs. Low
SPN	16p11.2	sialophorin	6693	4.3025	2.78833e-05	0.000237738	0.944942	up PDL1 High vs. Low
ALDH1L2	12q23.3	aldehyde dehydrogenase 1 family, member L2	160428	4.30158	2.79886e-05	0.000238537	0.94581	up PDL1 High vs. Low
MICB	6p21.3	MHC class I polypeptide-related sequence B	4277	4.29983	2.81893e-05	0.000239848	0.787258	up PDL1 High vs. Low
PI15	8q21.11	peptidase inhibitor 15	51050	4.29528	2.87175e-05	0.000243737	1.1883	up PDL1 High vs. Low
BRIP1	17q22.2	BRCA1 interacting protein C-terminal helicase 1	83990	4.29419	2.88466e-05	0.00024463	0.830992	up PDL1 High vs. Low
RBMS1	2q24.2	RNA binding motif, single stranded interacting protein 1	5937	4.29344	2.8935e-05	0.000245177	0.604184	up PDL1 High vs. Low
STK17B	2q32.3	serine/threonine kinase 17b	9262	4.28856	2.95165e-05	0.000249144	0.632861	up PDL1 High vs. Low
ARHGAP42	11q22.1	Rho GTPase activating protein 42	143872	4.28839	2.95366e-05	0.000249144	0.709051	up PDL1 High vs. Low
SLC37A2	11q24.2	solute carrier family 37 (glucose-6-phosphate transporter), member 2	219855	4.2773	3.09007e-05	0.000259371	0.908527	up PDL1 High vs. Low
PYHIN1	1q23.1	pyrin and HIN domain family, member 1	149628	4.27708	3.0928e-05	0.000259385	1.20237	up PDL1 High vs. Low
BNC2	9p22.2	basonuclin 2	54796	4.2729	3.14586e-05	0.000263408	1.00274	up PDL1 High vs. Low
PTPN14	1q32.2	protein tyrosine phosphatase, non-receptor type 14	5784	4.27065	3.17474e-05	0.000265285	0.684347	up PDL1 High vs. Low
ETV1	7p21.3	ets variant 1	2115	4.2703	3.1793e-05	0.000265558	0.610777	up PDL1 High vs. Low
WDFY4	10q11.23	WDFY family member 4	57705	4.26842	3.20361e-05	0.000267263	1.22832	up PDL1 High vs. Low
LRCH2	Xq23	leucine-rich repeats and calponin homology (CH) domain containing 2	57631	4.26818	3.20679e-05	0.00026742	0.784823	up PDL1 High vs. Low
SULT1C4	2q12.3	sulfotransferase family, cytosolic, 1C, member 4	27233	4.26546	3.24236e-05	0.000269619	0.871382	up PDL1 High vs. Low
ZDHHC20	13q12.11	zinc finger, DHHC-type containing 20	253832	4.26136	3.29685e-05	0.000273577	0.945834	up PDL1 High vs. Low
ITGAM	16p11.2	integrin, alpha M (complement component 3 receptor 3 subunit)	3684	4.26029	3.31109e-05	0.000274224	0.83319	up PDL1 High vs. Low
COL4A1	13q34	collagen, type IV, alpha 1	1282	4.26016	3.31292e-05	0.000274264	0.664975	up PDL1 High vs. Low
TCP11L2	12q23.3	t-complex 11, testis-specific-like 2	255394	4.25093	3.43924e-05	0.000283464	0.608451	up PDL1 High vs. Low
ZAK	2q24.2	sterile alpha motif and leucine zipper containing kinase AZK	51776	4.25007	3.45113e-05	0.00028433	0.602738	up PDL1 High vs. Low
STARD8	Xq13.1	StAR-related lipid transfer (START) domain containing 8	9754	4.24917	3.4638e-05	0.000285031	0.63497	up PDL1 High vs. Low
MOXD1	6q23.2	monooxygenase, DBH-like 1	26002	4.2475	3.48724e-05	0.000286845	0.959317	up PDL1 High vs. Low
CYBRD1	2q31.1	cytochrome b reductase 1	79901	4.24474	3.52649e-05	0.000289378	0.796574	up PDL1 High vs. Low
SIGLEC1	20p13	sialic acid binding Ig-like lectin 1, sialoadhesin	6614	4.24075	3.58378e-05	0.000292886	1.06944	up PDL1 High vs. Low
TRIM61	4q32.3	tripartite motif containing 61	391712	4.23618	3.65069e-05	0.000297076	0.811156	up PDL1 High vs. Low
KCTD12	13q22.3	potassium channel tetramerization domain containing 12	115207	4.23577	3.65665e-05	0.000297443	0.614404	up PDL1 High vs. Low
ZFHX4	8q21.11	zinc finger homeobox 4	79776	4.23512	3.66631e-05	0.00029796	0.957855	up PDL1 High vs. Low
TLR2	4q32	toll-like receptor 2	7097	4.22739	3.78251e-05	0.000305864	0.732031	up PDL1 High vs. Low
GAS2L3	12q23.1	growth arrest-specific 2 like 3	283431	4.22555	3.81068e-05	0.000307588	1.00362	up PDL1 High vs. Low
HECW2	2q32.3	HECT, C2 and WW domain containing E3 ubiquitin protein ligase 2	57520	4.22497	3.81958e-05	0.000308011	0.647551	up PDL1 High vs. Low
INHBA	7p15-p13	inhibin, beta A	3624	4.22298	3.85033e-05	0.000310248	1.2675	up PDL1 High vs. Low
PABPC4L	4q28.3	poly(A) binding protein, cytoplasmic 4-like	132430	4.21875	3.91656e-05	0.00031472	0.745106	up PDL1 High vs. Low
EMR1	19p13.3	adhesion G protein-coupled receptor E1	2015	4.21814	3.9262e-05	0.000315247	0.939615	up PDL1 High vs. Low
PCDHGB6	5q31	protocadherin gamma subfamily B, 6	56100	4.21728	3.93982e-05	0.000316133	0.832737	up PDL1 High vs. Low
MPP6	7p15	membrane protein, palmitoylated 6 (MAGUK p55 subfamily member 6)	51678	4.21725	3.94031e-05	0.000316133	0.787274	up PDL1 High vs. Low
NPL	1q25	N-acetylneuraminate pyruvate lyase (dihydrodipicolinate synthase)	80896	4.21536	3.97028e-05	0.000318111	0.628432	up PDL1 High vs. Low
ADAM22	7q21	ADAM metallopeptidase domain 22	53616	4.21531	3.97115e-05	0.000318111	1.05049	up PDL1 High vs. Low
PRR16	5q23.1	proline rich 16	51334	4.21383	3.99494e-05	0.000319766	0.663359	up PDL1 High vs. Low
SERPINB9	6p25	serpin peptidase inhibitor, clade B (ovalbumin), member 9	5272	4.21178	4.02791e-05	0.000321528	0.62124	up PDL1 High vs. Low
CYTIP	2q11.2	cytohesin 1 interacting protein	9595	4.2106	4.04714e-05	0.000322561	0.905518	up PDL1 High vs. Low
MERTK	2q14.1	MER proto-oncogene, tyrosine kinase	10461	4.20954	4.06433e-05	0.000323806	0.727145	up PDL1 High vs. Low
ADAM19	5q33.3	ADAM metallopeptidase domain 19	8728	4.20884	4.07591e-05	0.000324603	0.929081	up PDL1 High vs. Low
LILRA3	19q13.4	leukocyte immunoglobulin-like receptor, subfamily A (without TM domain), member 3	11026	4.20646	4.11501e-05	0.000327336	1.05681	up PDL1 High vs. Low
RGL1	1q25.3	ral guanine nucleotide dissociation stimulator-like 1	23179	4.20533	4.13377e-05	0.000328319	0.589594	up PDL1 High vs. Low
PLIN2	9p22.1	perilipin 2	123	4.20495	4.14005e-05	0.000328563	0.759356	up PDL1 High vs. Low
KLHL11	17q21.2	kelch-like family member 11	55175	4.20423	4.15202e-05	0.000329132	0.739815	up PDL1 High vs. Low
NKG7	19q13.41	natural killer cell granule protein 7	4818	4.20137	4.20002e-05	0.000332178	0.857192	up PDL1 High vs. Low
WNK3	Xp11.22	WNK lysine deficient protein kinase 3	65267	4.2002	4.21987e-05	0.000333223	0.875785	up PDL1 High vs. Low
LILRA5	19q13.4	leukocyte immunoglobulin-like receptor, subfamily A (with TM domain), member 5	353514	4.19799	4.25745e-05	0.000335933	0.905307	up PDL1 High vs. Low
RASGRP4	19q13.1	RAS guanyl releasing protein 4	115727	4.19287	4.34578e-05	0.000342508	0.753596	up PDL1 High vs. Low
TDO2	4q31-q32	tryptophan 2,3-dioxygenase	6999	4.19119	4.37511e-05	0.000344027	1.16284	up PDL1 High vs. Low
FSTL1	3q13.33	follistatin-like 1	11167	4.18904	4.41309e-05	0.000346482	0.72774	up PDL1 High vs. Low
SERPINE1	7q22.1	serpin peptidase inhibitor, clade E (nexin, plasminogen activator inhibitor type 1), member 1	5054	4.1885	4.42264e-05	0.000347099	1.01241	up PDL1 High vs. Low
GAS7	17p13.1	growth arrest-specific 7	8522	4.1876	4.4385e-05	0.000347939	0.710457	up PDL1 High vs. Low
SYNE1	6q25	spectrin repeat containing, nuclear envelope 1	23345	4.18751	4.44006e-05	0.000347939	0.687771	up PDL1 High vs. Low
HCK	20q11-q12	HCK proto-oncogene, Src family tyrosine kinase	3055	4.18582	4.47023e-05	0.000349631	0.767137	up PDL1 High vs. Low
CCDC80	3q13.2	coiled-coil domain containing 80	151887	4.18403	4.50246e-05	0.000351884	1.04604	up PDL1 High vs. Low
AIM1	6q21	absent in melanoma 1	202	4.18346	4.51279e-05	0.000352423	0.804937	up PDL1 High vs. Low
DKK2	4q25	dickkopf WNT signaling pathway inhibitor 2	27123	4.18303	4.52047e-05	0.000352889	0.982924	up PDL1 High vs. Low
CD2	1p13.1	CD2 molecule	914	4.18166	4.54544e-05	0.000354165	1.00761	up PDL1 High vs. Low
PCDHGA12	5q31	protocadherin gamma subfamily A, 12	26025	4.1806	4.5646e-05	0.000355432	0.885884	up PDL1 High vs. Low
CLEC4A	12p13	C-type lectin domain family 4, member A	50856	4.18057	4.56516e-05	0.000355432	0.764001	up PDL1 High vs. Low
GOLIM4	3q26.2	golgi integral membrane protein 4	27333	4.18033	4.56962e-05	0.000355509	0.684726	up PDL1 High vs. Low
CALD1	7q33	caldesmon 1	800	4.17972	4.58075e-05	0.000355923	0.742685	up PDL1 High vs. Low
PRTG	15q21.3	protogenin	283659	4.17966	4.58187e-05	0.000355923	0.74188	up PDL1 High vs. Low
DNAJB4	1p31.1	DnaJ (Hsp40) homolog, subfamily B, member 4	11080	4.17942	4.58625e-05	0.000356128	0.658525	up PDL1 High vs. Low
BTBD8	1p22.1	BTB (POZ) domain containing 8	284697	4.17429	4.68136e-05	0.000362144	0.773102	up PDL1 High vs. Low
ERN1	17q24.2	endoplasmic reticulum to nucleus signaling 1	2081	4.1735	4.69615e-05	0.000363151	0.876968	up PDL1 High vs. Low
GPR85	7q31	G protein-coupled receptor 85	54329	4.16933	4.77499e-05	0.000368138	0.611434	up PDL1 High vs. Low
C1orf162	1p13.2	chromosome 1 open reading frame 162	128346	4.16827	4.79524e-05	0.000369561	0.789664	up PDL1 High vs. Low
KBTBD8	3p14	kelch repeat and BTB (POZ) domain containing 8	84541	4.1679	4.8024e-05	0.000369974	0.760325	up PDL1 High vs. Low
S1PR3	9q22.1-q22.2	sphingosine-1-phosphate receptor 3	1903	4.16602	4.83854e-05	0.000372392	0.734713	up PDL1 High vs. Low
C5orf58	5q35.1	chromosome 5 open reading frame 58	133874	4.16121	4.93231e-05	0.000378986	0.721095	up PDL1 High vs. Low
FGF10	5p13-p12	fibroblast growth factor 10	2255	4.16013	4.95353e-05	0.000380333	1.01897	up PDL1 High vs. Low
RORB	9q22	RAR-related orphan receptor B	6096	4.15525	5.05084e-05	0.000386215	0.82254	up PDL1 High vs. Low
CLEC12A	12p13.2	C-type lectin domain family 12, member A	160364	4.15441	5.06777e-05	0.000387221	1.10522	up PDL1 High vs. Low
IGDCC4	15q22.31	immunoglobulin superfamily, DCC subclass, member 4	57722	4.15023	5.15278e-05	0.000392548	0.891073	up PDL1 High vs. Low
SLFN12	17q12	schlafen family member 12	55106	4.14925	5.17292e-05	0.000393936	0.601771	up PDL1 High vs. Low
RAB23	6p11	RAB23, member RAS oncogene family	51715	4.14694	5.22063e-05	0.000396981	0.619638	up PDL1 High vs. Low
SLC24A4	14q32.12	solute carrier family 24 (sodium/potassium/calcium exchanger), member 4	123041	4.14627	5.23468e-05	0.000397902	0.85425	up PDL1 High vs. Low
TNFAIP3	6q23	tumor necrosis factor, alpha-induced protein 3	7128	4.14362	5.29001e-05	0.000401216	0.671683	up PDL1 High vs. Low
C19orf38	19p13.2	chromosome 19 open reading frame 38	255809	4.1326	5.52661e-05	0.000416698	0.685024	up PDL1 High vs. Low
POTEE	2q21.1	POTE ankyrin domain family, member E	445582	4.13216	5.53637e-05	0.000417281	0.654267	up PDL1 High vs. Low
LIN7A	12q21	lin-7 homolog A (C. elegans)	8825	4.13163	5.54805e-05	0.00041781	0.693675	up PDL1 High vs. Low
STC1	8p21.2	stanniocalcin 1	6781	4.13143	5.55236e-05	0.00041781	0.6539	up PDL1 High vs. Low
DDX60	4q32.3	DEAD (Asp-Glu-Ala-Asp) box polypeptide 60	55601	4.13059	5.57093e-05	0.000418809	0.732923	up PDL1 High vs. Low
AIF1	6p21.3	allograft inflammatory factor 1	199	4.12999	5.58431e-05	0.000419354	0.714163	up PDL1 High vs. Low
ADAMTS2	5qter	ADAM metallopeptidase with thrombospondin type 1 motif, 2	9509	4.12831	5.62153e-05	0.000421687	0.817021	up PDL1 High vs. Low
RHOJ	14q23.2	ras homolog family member J	57381	4.12099	5.78702e-05	0.000431421	0.634259	up PDL1 High vs. Low
RCSD1	1q24.2	RCSD domain containing 1	92241	4.12024	5.80411e-05	0.000432538	0.896481	up PDL1 High vs. Low
C20orf94	20p12.2	SLX4 interacting protein	128710	4.11779	5.86077e-05	0.000436443	0.629569	up PDL1 High vs. Low
C9orf110	9q32	family with sequence similarity 225, member B (non-protein coding)	100128385	4.1169	5.88132e-05	0.000437815	0.794375	up PDL1 High vs. Low
RNF217	6q22.31	ring finger protein 217	154214	4.11622	5.89724e-05	0.000438841	0.724677	up PDL1 High vs. Low
RTL1	14q32.2	retrotransposon-like 1	388015	4.11082	6.02446e-05	0.000447012	1.36024	up PDL1 High vs. Low
IL21R	16p11	interleukin 21 receptor	50615	4.10925	6.06191e-05	0.000449374	1.02284	up PDL1 High vs. Low
CCDC102B	18q22.1	coiled-coil domain containing 102B	79839	4.10872	6.07482e-05	0.000449935	0.684773	up PDL1 High vs. Low
PIK3R5	17p13.1	phosphoinositide-3-kinase, regulatory subunit 5	23533	4.10852	6.07947e-05	0.000450118	0.873456	up PDL1 High vs. Low
FLVCR2	14q24.3	feline leukemia virus subgroup C cellular receptor family, member 2	55640	4.10764	6.10078e-05	0.00045137	0.745289	up PDL1 High vs. Low
CEACAM21	19q13.2	carcinoembryonic antigen-related cell adhesion molecule 21	90273	4.10554	6.15153e-05	0.000453817	0.806109	up PDL1 High vs. Low
PCDH9	13q21.32	protocadherin 9	5101	4.09894	6.31376e-05	0.000464283	0.884594	up PDL1 High vs. Low
ITK	5q31-q32	IL2-inducible T-cell kinase	3702	4.09726	6.35571e-05	0.000466866	1.23497	up PDL1 High vs. Low
MKX	10p12.1	mohawk homeobox	283078	4.09296	6.46443e-05	0.000474005	0.771344	up PDL1 High vs. Low
ADAMTSL1	9p21.3	ADAMTS-like 1	92949	4.09106	6.51303e-05	0.000476716	0.893073	up PDL1 High vs. Low
ZNF829	19q13.12	zinc finger protein 829	374899	4.0896	6.55045e-05	0.000478773	0.71728	up PDL1 High vs. Low
ZNF704	8q21.13	zinc finger protein 704	619279	4.08791	6.59411e-05	0.000481621	0.742958	up PDL1 High vs. Low
SLC2A3	12p13.3	solute carrier family 2 (facilitated glucose transporter), member 3	6515	4.0871	6.61533e-05	0.000482827	0.835914	up PDL1 High vs. Low
UBASH3B	11q24.1	ubiquitin associated and SH3 domain containing B	84959	4.08686	6.62156e-05	0.00048311	0.797564	up PDL1 High vs. Low
RAB31	18p11.3	RAB31, member RAS oncogene family	11031	4.08202	6.74882e-05	0.000490651	0.749847	up PDL1 High vs. Low
CCL8	17q11.2	chemokine (C-C motif) ligand 8	6355	4.08116	6.77175e-05	0.00049197	1.16355	up PDL1 High vs. Low
GZMH	14q11.2	granzyme H (cathepsin G-like 2, protein h-CCPX)	2999	4.07671	6.89108e-05	0.00049905	1.00271	up PDL1 High vs. Low
ESR1	6q25.1	estrogen receptor 1	2099	4.07217	7.01511e-05	0.00050696	0.846088	up PDL1 High vs. Low
HCLS1	3q13	hematopoietic cell-specific Lyn substrate 1	3059	4.07184	7.02421e-05	0.000507439	0.787099	up PDL1 High vs. Low
CMTM1	16q21	CKLF-like MARVEL transmembrane domain containing 1	113540	4.0713	7.03915e-05	0.000508339	0.588141	up PDL1 High vs. Low
TRAT1	3q13	T cell receptor associated transmembrane adaptor 1	50852	4.06283	7.27662e-05	0.000523473	1.15592	up PDL1 High vs. Low
FCN1	9q34	ficolin (collagen/fibrinogen domain containing) 1	2219	4.05396	7.53391e-05	0.000539138	1.41082	up PDL1 High vs. Low
ZDBF2	2q33.3	zinc finger, DBF-type containing 2	57683	4.05256	7.57538e-05	0.000541917	0.758944	up PDL1 High vs. Low
DSEL	18q22.1	dermatan sulfate epimerase-like	92126	4.05001	7.65124e-05	0.000546054	0.756154	up PDL1 High vs. Low
FAM171B	2q32.1	family with sequence similarity 171, member B	165215	4.04937	7.67022e-05	0.000546796	0.732867	up PDL1 High vs. Low
TMED7-TICAM2	-	TMED7-TICAM2 readthrough	100302736	4.04829	7.70286e-05	0.000548192	1.15203	up PDL1 High vs. Low
RASSF3	12q14.2	Ras association (RalGDS/AF-6) domain family member 3	283349	4.04828	7.70315e-05	0.000548192	0.846296	up PDL1 High vs. Low
FMNL1	17q21	formin-like 1	752	4.04811	7.70813e-05	0.000548338	0.674342	up PDL1 High vs. Low
FCGR3B	1q23	Fc fragment of IgG, low affinity IIIb, receptor (CD16b)	2215	4.04778	7.71803e-05	0.00054868	1.44997	up PDL1 High vs. Low
ZFPM2	8q23	zinc finger protein, FOG family member 2	23414	4.04606	7.77013e-05	0.000550895	0.855754	up PDL1 High vs. Low
ZNF521	18q11.2	zinc finger protein 521	25925	4.04606	7.77013e-05	0.000550895	0.759572	up PDL1 High vs. Low
P2RY14	3q24-q25.1	purinergic receptor P2Y, G-protein coupled, 14	9934	4.04604	7.77066e-05	0.000550895	0.976247	up PDL1 High vs. Low
TRIM56	7q22.1	tripartite motif containing 56	81844	4.0444	7.82074e-05	0.000553918	0.622548	up PDL1 High vs. Low
SIRPA	20p13	signal-regulatory protein alpha	140885	4.04386	7.83707e-05	0.000554838	0.590712	up PDL1 High vs. Low
SIGLEC8	19q13.33-q13.41	sialic acid binding Ig-like lectin 8	27181	4.04163	7.90577e-05	0.00055893	1.05749	up PDL1 High vs. Low
CD69	12p13	CD69 molecule	969	4.03859	7.99998e-05	0.000564231	1.07537	up PDL1 High vs. Low
PLA2G7	6p21.2-p12	phospholipase A2, group VII (platelet-activating factor acetylhydrolase, plasma)	7941	4.03707	8.04763e-05	0.000567007	0.963371	up PDL1 High vs. Low
CLC	19q13.1	Charcot-Leyden crystal galectin	1178	4.03531	8.10296e-05	0.000570066	1.02422	up PDL1 High vs. Low
OAS2	12q24.2	2'-5'-oligoadenylate synthetase 2, 69/71kDa	4939	4.03525	8.10493e-05	0.000570066	0.827642	up PDL1 High vs. Low
DDIT4L	4q24	DNA-damage-inducible transcript 4-like	115265	4.03498	8.11358e-05	0.000570479	0.832927	up PDL1 High vs. Low
PTPN13	4q21.3	protein tyrosine phosphatase, non-receptor type 13 (APO-1/CD95 (Fas)-associated phosphatase)	5783	4.03443	8.13083e-05	0.000571497	0.66722	up PDL1 High vs. Low
IL1RL2	2q12	interleukin 1 receptor-like 2	8808	4.0319	8.21164e-05	0.000576248	0.860223	up PDL1 High vs. Low
ZNF827	4q31.22	zinc finger protein 827	152485	4.03081	8.24655e-05	0.000578047	0.671454	up PDL1 High vs. Low
FIGN	2q24.3	fidgetin	55137	4.0268	8.37631e-05	0.000585543	0.712174	up PDL1 High vs. Low
FBLN5	14q32.1	fibulin 5	10516	4.02408	8.46529e-05	0.000590958	0.761813	up PDL1 High vs. Low
PCDH17	13q21.1	protocadherin 17	27253	4.02026	8.59211e-05	0.00059749	0.775149	up PDL1 High vs. Low
COL29A1	3q22.1	collagen, type VI, alpha 5	256076	4.01913	8.62996e-05	0.000599803	1.09757	up PDL1 High vs. Low
PLCL1	2q33	phospholipase C-like 1	5334	4.01863	8.64651e-05	0.000600405	0.679341	up PDL1 High vs. Low
SLAMF1	1q23.3	signaling lymphocytic activation molecule family member 1	6504	4.01705	8.70005e-05	0.000603652	1.04311	up PDL1 High vs. Low
C6orf97	6q25.1	coiled-coil domain containing 170	80129	4.01513	8.76498e-05	0.000607131	0.718099	up PDL1 High vs. Low
PHLDB2	3q13.2	pleckstrin homology-like domain, family B, member 2	90102	4.01471	8.77932e-05	0.000607715	0.644075	up PDL1 High vs. Low
SPON1	11p15.2	spondin 1, extracellular matrix protein	10418	4.01453	8.78534e-05	0.000607926	1.00174	up PDL1 High vs. Low
NOS1	12q24.22	nitric oxide synthase 1 (neuronal)	4842	4.01359	8.8176e-05	0.000609748	1.01373	up PDL1 High vs. Low
EPSTI1	13q13.3	epithelial stromal interaction 1 (breast)	94240	4.01327	8.82849e-05	0.000610296	0.736379	up PDL1 High vs. Low
HERC5	4q22.1	HECT and RLD domain containing E3 ubiquitin protein ligase 5	51191	4.01256	8.85293e-05	0.000611779	0.667704	up PDL1 High vs. Low
PTX3	3q25	pentraxin 3, long	5806	4.01171	8.88209e-05	0.000613381	1.37782	up PDL1 High vs. Low
EXOC6B	2p13.2	exocyst complex component 6B	23233	4.01091	8.90969e-05	0.000614873	0.692572	up PDL1 High vs. Low
PCDHGA9	5q31	protocadherin gamma subfamily A, 9	56107	4.0106	8.92043e-05	0.000615281	0.947032	up PDL1 High vs. Low
FAM26E	6q22.1	family with sequence similarity 26, member E	254228	4.00901	8.9758e-05	0.000617982	0.7452	up PDL1 High vs. Low
AKAP12	6q24-q25	A kinase (PRKA) anchor protein 12	9590	4.00721	9.03874e-05	0.000621252	0.809916	up PDL1 High vs. Low
CD300LB	17q25.1	CD300 molecule-like family member b	124599	4.00721	9.03883e-05	0.000621252	0.827284	up PDL1 High vs. Low
CMAH	6p21.32	cytidine monophospho-N-acetylneuraminic acid hydroxylase, pseudogene	8418	4.00713	9.04145e-05	0.000621252	0.662576	up PDL1 High vs. Low
GLP2R	17p13.3	glucagon-like peptide 2 receptor	9340	3.99905	9.32923e-05	0.000636763	1.24015	up PDL1 High vs. Low
LOC339524	1p22.3	long intergenic non-protein coding RNA 1140	339524	3.99828	9.35679e-05	0.00063822	0.761541	up PDL1 High vs. Low
CECR1	22q11.2	cat eye syndrome chromosome region, candidate 1	51816	3.99028	9.6512e-05	0.000655688	0.825995	up PDL1 High vs. Low
PHACTR1	6p24.1	phosphatase and actin regulator 1	221692	3.98447	9.87026e-05	0.000667918	0.673249	up PDL1 High vs. Low
PABPC5	Xq21.3	poly(A) binding protein, cytoplasmic 5	140886	3.98358	9.90409e-05	0.000669987	0.718054	up PDL1 High vs. Low
CD109	6q13	CD109 molecule	135228	3.98323	9.9175e-05	0.000670672	0.916337	up PDL1 High vs. Low
MS4A2	11q12-q13	membrane-spanning 4-domains, subfamily A, member 2	2206	3.98174	9.97469e-05	0.000674318	0.972589	up PDL1 High vs. Low
KLRC4	12p13.2-p12.3	killer cell lectin-like receptor subfamily C, member 4	8302	3.98157	9.98162e-05	0.000674564	0.834685	up PDL1 High vs. Low
CPA3	3q24	carboxypeptidase A3 (mast cell)	1359	3.981	0.000100035	0.000675823	0.992981	up PDL1 High vs. Low
TM7SF4	8q23	dendrocyte expressed seven transmembrane protein	81501	3.9808	0.000100113	0.000676126	0.93539	up PDL1 High vs. Low
TRPC6	11q22.1	transient receptor potential cation channel, subfamily C, member 6	7225	3.9792	0.000100732	0.000679636	0.614555	up PDL1 High vs. Low
C1R	12p13	complement component 1, r subcomponent	715	3.97673	0.000101694	0.000684744	0.711415	up PDL1 High vs. Low
RNASE6	14q11.2	ribonuclease, RNase A family, k6	6039	3.97501	0.000102374	0.000688677	0.7751	up PDL1 High vs. Low
FMO1	1q24.3	flavin containing monooxygenase 1	2326	3.97376	0.000102866	0.000691306	1.17463	up PDL1 High vs. Low
POTEF	2q21.1	POTE ankyrin domain family, member F	728378	3.97235	0.000103428	0.000694629	0.708727	up PDL1 High vs. Low
SP140	2q37.1	SP140 nuclear body protein	11262	3.97186	0.000103623	0.00069503	0.956634	up PDL1 High vs. Low
CDON	11q24.2	cell adhesion associated, oncogene regulated	50937	3.97156	0.000103742	0.000695599	0.718153	up PDL1 High vs. Low
LPAR1	9q31.3	lysophosphatidic acid receptor 1	1902	3.96466	0.000106536	0.000712009	0.682722	up PDL1 High vs. Low
ALDH1A3	15q26.3	aldehyde dehydrogenase 1 family, member A3	220	3.96377	0.000106903	0.000713767	0.971899	up PDL1 High vs. Low
CHST3	10q22.1	carbohydrate (chondroitin 6) sulfotransferase 3	9469	3.9635	0.000107014	0.000714042	0.607295	up PDL1 High vs. Low
NT5E	6q14-q21	5'-nucleotidase, ecto (CD73)	4907	3.96164	0.000107783	0.000718706	0.784688	up PDL1 High vs. Low
GBP6	1p22.2	guanylate binding protein family, member 6	163351	3.96093	0.000108074	0.000720414	1.01966	up PDL1 High vs. Low
OLFML1	11p15.4	olfactomedin-like 1	283298	3.95583	0.000110213	0.000732532	0.71009	up PDL1 High vs. Low
BARD1	2q35	BRCA1 associated RING domain 1	580	3.93883	0.000117643	0.000775388	0.804234	up PDL1 High vs. Low
SYTL3	6q25.3	synaptotagmin-like 3	94120	3.93728	0.000118344	0.000779754	0.599915	up PDL1 High vs. Low
PTAFR	1p35-p34.3	platelet-activating factor receptor	5724	3.93641	0.000118738	0.000781537	0.827844	up PDL1 High vs. Low
TMEM100	17q22	transmembrane protein 100	55273	3.93484	0.000119452	0.000785114	0.855345	up PDL1 High vs. Low
SNORD116-4	15q11.2	small nucleolar RNA, C/D box 116-4	100033416	3.93447	0.00011962	0.000785893	1.38863	up PDL1 High vs. Low
TBX21	17q21.32	T-box 21	30009	3.93211	0.000120705	0.000790988	0.856096	up PDL1 High vs. Low
GEM	8q13-q21	GTP binding protein overexpressed in skeletal muscle	2669	3.93005	0.00012166	0.000795988	0.765724	up PDL1 High vs. Low
CCL4	17q12	chemokine (C-C motif) ligand 4	6351	3.92743	0.000122885	0.00080272	0.832357	up PDL1 High vs. Low
SIRPG	20p13	signal-regulatory protein gamma	55423	3.92439	0.000124322	0.000811332	0.996928	up PDL1 High vs. Low
BHMT2	5q13	betaine--homocysteine S-methyltransferase 2	23743	3.92394	0.000124537	0.000812478	0.741719	up PDL1 High vs. Low
DGKH	13q14.11	diacylglycerol kinase, eta	160851	3.92306	0.000124956	0.000814694	0.622681	up PDL1 High vs. Low
IGJ	4q21	joining chain of multimeric IgA and IgM	3512	3.91788	0.000127449	0.000828054	1.59309	up PDL1 High vs. Low
CD300C	17q25.1	CD300c molecule	10871	3.9167	0.000128025	0.000831008	0.715409	up PDL1 High vs. Low
KCND2	7q31	potassium channel, voltage gated Shal related subfamily D, member 2	3751	3.91594	0.000128394	0.000832436	0.912158	up PDL1 High vs. Low
CPVL	7p15.1	carboxypeptidase, vitellogenic-like	54504	3.91592	0.000128407	0.000832436	0.803428	up PDL1 High vs. Low
ADORA3	1p13.2	adenosine A3 receptor	140	3.91313	0.000129779	0.000839477	0.776399	up PDL1 High vs. Low
COL6A3	2q37	collagen, type VI, alpha 3	1293	3.91176	0.00013046	0.000842686	0.965716	up PDL1 High vs. Low
DOK6	18q22.2	docking protein 6	220164	3.91155	0.000130561	0.000842939	0.743324	up PDL1 High vs. Low
PMP22	17p12	peripheral myelin protein 22	5376	3.90911	0.00013178	0.000849741	0.627669	up PDL1 High vs. Low
SRPX	Xp21.1	sushi-repeat containing protein, X-linked	8406	3.90662	0.000133037	0.000854933	0.828158	up PDL1 High vs. Low
TAF4B	18q11.2	TAF4b RNA polymerase II, TATA box binding protein (TBP)-associated factor, 105kDa	6875	3.90545	0.000133629	0.000858158	0.602529	up PDL1 High vs. Low
NAIP	5q13.2	NLR family, apoptosis inhibitory protein	4671	3.90296	0.000134903	0.000865257	0.628036	up PDL1 High vs. Low
ZNF813	19q13.42	zinc finger protein 813	126017	3.90073	0.000136051	0.000871259	0.737995	up PDL1 High vs. Low
HLA-DPB1	6p21.3	major histocompatibility complex, class II, DP beta 1	3115	3.89801	0.000137466	0.000878952	0.746209	up PDL1 High vs. Low
NBPF10	1q21.1	neuroblastoma breakpoint family, member 10	100132406	3.8963	0.000138361	0.000883575	0.749842	up PDL1 High vs. Low
ARL11	13q14.2	ADP-ribosylation factor-like 11	115761	3.89489	0.000139106	0.000887407	0.736223	up PDL1 High vs. Low
KCNT2	1q31.3	potassium channel, sodium activated subfamily T, member 2	343450	3.89408	0.000139534	0.000889402	0.808841	up PDL1 High vs. Low
ABCC9	12p12.1	ATP-binding cassette, sub-family C (CFTR/MRP), member 9	10060	3.89071	0.000141332	0.000898713	0.943797	up PDL1 High vs. Low
HSPA12A	10q26.12	heat shock 70kDa protein 12A	259217	3.88954	0.000141958	0.000902053	0.60794	up PDL1 High vs. Low
CDH11	16q21	cadherin 11, type 2, OB-cadherin (osteoblast)	1009	3.88722	0.000143214	0.000909193	0.956598	up PDL1 High vs. Low
DIO2	14q24.2-q24.3	deiodinase, iodothyronine, type II	1734	3.88673	0.000143479	0.000910311	0.840343	up PDL1 High vs. Low
CD68	17p13	CD68 molecule	968	3.87568	0.000149612	0.000945102	0.587113	up PDL1 High vs. Low
KCNS2	8q22	potassium voltage-gated channel, modifier subfamily S, member 2	3788	3.87561	0.000149653	0.000945102	0.871475	up PDL1 High vs. Low
DCC	18q21.3	DCC netrin 1 receptor	1630	3.87513	0.000149926	0.000946535	0.782489	up PDL1 High vs. Low
PRKCB	16p11.2	protein kinase C, beta	5579	3.87489	0.000150058	0.000947075	1.10274	up PDL1 High vs. Low
ZNF486	19p12	zinc finger protein 486	90649	3.87419	0.000150456	0.000949006	0.843842	up PDL1 High vs. Low
TIAM1	21q22.11	T-cell lymphoma invasion and metastasis 1	7074	3.87116	0.000152195	0.000958503	0.748314	up PDL1 High vs. Low
NOD2	16q21	nucleotide-binding oligomerization domain containing 2	64127	3.86722	0.000154475	0.000971671	0.852864	up PDL1 High vs. Low
GXYLT2	3p13	glucoside xylosyltransferase 2	727936	3.8666	0.000154837	0.000972751	0.899207	up PDL1 High vs. Low
SHISA6	17p12	shisa family member 6	388336	3.86539	0.000155547	0.000976617	0.84521	up PDL1 High vs. Low
CTLA4	2q33	cytotoxic T-lymphocyte-associated protein 4	1493	3.86123	0.000158012	0.000988588	0.961257	up PDL1 High vs. Low
L1CAM	Xq28	L1 cell adhesion molecule	3897	3.86042	0.00015849	0.000990854	1.23063	up PDL1 High vs. Low
COL8A1	3q12.3	collagen, type VIII, alpha 1	1295	3.85988	0.000158816	0.000991383	1.19819	up PDL1 High vs. Low
NCAM2	21q21.1	neural cell adhesion molecule 2	4685	3.85844	0.000159684	0.000996496	0.888586	up PDL1 High vs. Low
FNIP2	4q32.1	folliculin interacting protein 2	57600	3.85553	0.000161445	0.00100595	0.666703	up PDL1 High vs. Low
CCR3	3p21.3	chemokine (C-C motif) receptor 3	1232	3.85094	0.000164258	0.00102053	0.843188	up PDL1 High vs. Low
CD8B	2p12	CD8b molecule	926	3.85007	0.000164795	0.0010228	0.958604	up PDL1 High vs. Low
LAG3	12p13.32	lymphocyte-activation gene 3	3902	3.84937	0.00016523	0.00102457	0.759841	up PDL1 High vs. Low
VCAM1	1p32-p31	vascular cell adhesion molecule 1	7412	3.84446	0.000168317	0.00104056	0.895101	up PDL1 High vs. Low
EDNRA	4q31.22	endothelin receptor type A	1909	3.84405	0.000168574	0.00104153	0.780992	up PDL1 High vs. Low
PHEX	Xp22.2-p22.1	phosphate regulating endopeptidase homolog, X-linked	5251	3.84035	0.000170936	0.00105358	0.693149	up PDL1 High vs. Low
IGSF10	3q25.1	immunoglobulin superfamily, member 10	285313	3.83973	0.000171337	0.00105539	0.861228	up PDL1 High vs. Low
PCDHGA10	5q31	protocadherin gamma subfamily A, 10	56106	3.83413	0.000174976	0.00107429	0.997454	up PDL1 High vs. Low
CIITA	16p13	class II, major histocompatibility complex, transactivator	4261	3.83297	0.000175739	0.00107769	0.829297	up PDL1 High vs. Low
CAV1	7q31.1	caveolin 1, caveolae protein, 22kDa	857	3.83107	0.000176995	0.00108377	0.729917	up PDL1 High vs. Low
SLC18A2	10q25	solute carrier family 18 (vesicular monoamine transporter), member 2	6571	3.82818	0.000178925	0.00109461	0.980937	up PDL1 High vs. Low
HLA-DQA2	6p21.3	major histocompatibility complex, class II, DQ alpha 2	3118	3.82796	0.000179075	0.001095	1.06734	up PDL1 High vs. Low
HMOX1	22q13.1	heme oxygenase 1	3162	3.82793	0.000179096	0.001095	0.591388	up PDL1 High vs. Low
PRKCQ	10p15	protein kinase C, theta	5588	3.82556	0.00018069	0.00110278	0.926158	up PDL1 High vs. Low
CYTH4	22q12.3-q13.1	cytohesin 4	27128	3.82537	0.000180822	0.00110293	0.646765	up PDL1 High vs. Low
RASGRF2	5q13	Ras protein-specific guanine nucleotide-releasing factor 2	5924	3.82386	0.000181846	0.00110832	0.73887	up PDL1 High vs. Low
TGFBI	5q31	transforming growth factor, beta-induced, 68kDa	7045	3.82188	0.000183199	0.00111544	0.843043	up PDL1 High vs. Low
ART4	12p13-p12	ADP-ribosyltransferase 4 (Dombrock blood group)	420	3.82172	0.000183313	0.0011158	0.975066	up PDL1 High vs. Low
CRISPLD2	16q24.1	cysteine-rich secretory protein LCCL domain containing 2	83716	3.8186	0.000185463	0.00112655	0.742361	up PDL1 High vs. Low
IL9R	Xq28 and Yq12	interleukin 9 receptor	3581	3.81537	0.000187718	0.00113856	0.715635	up PDL1 High vs. Low
ZBP1	20q13.31	Z-DNA binding protein 1	81030	3.81524	0.000187808	0.00113878	0.965376	up PDL1 High vs. Low
GPR84	12q13.13	G protein-coupled receptor 84	53831	3.81371	0.000188891	0.00114499	0.787827	up PDL1 High vs. Low
SOX5	12p12.1	SRY (sex determining region Y)-box 5	6660	3.81306	0.000189351	0.00114677	0.731345	up PDL1 High vs. Low
GPR63	6q16.1-q16.3	G protein-coupled receptor 63	81491	3.80749	0.000193326	0.00116706	0.606936	up PDL1 High vs. Low
ARHGAP25	2p13.3	Rho GTPase activating protein 25	9938	3.80671	0.000193894	0.0011698	0.693917	up PDL1 High vs. Low
XCL2	1q24.2	chemokine (C motif) ligand 2	6846	3.8038	0.000196012	0.00118079	0.800846	up PDL1 High vs. Low
SLA2	20q11.23	Src-like-adaptor 2	84174	3.80373	0.00019606	0.00118079	0.756358	up PDL1 High vs. Low
SAMD9	7q21.2	sterile alpha motif domain containing 9	54809	3.80191	0.000197398	0.00118815	0.662956	up PDL1 High vs. Low
RARRES1	3q25.32	retinoic acid receptor responder (tazarotene induced) 1	5918	3.79846	0.000199954	0.00120001	0.939004	up PDL1 High vs. Low
RGS1	1q31	regulator of G-protein signaling 1	5996	3.79761	0.000200592	0.00120237	0.836159	up PDL1 High vs. Low
KLF8	Xp11.21	Kruppel-like factor 8	11279	3.79183	0.000204955	0.00122394	0.617495	up PDL1 High vs. Low
PCDH7	4p15	protocadherin 7	5099	3.78635	0.000209178	0.00124699	0.9227	up PDL1 High vs. Low
MAP9	4q32.1	microtubule-associated protein 9	79884	3.78133	0.000213117	0.00126643	0.75176	up PDL1 High vs. Low
MAP1B	5q13	microtubule-associated protein 1B	4131	3.77833	0.000215508	0.00127768	0.715523	up PDL1 High vs. Low
ABCA9	17q24.2	ATP-binding cassette, sub-family A (ABC1), member 9	10350	3.778	0.000215768	0.00127885	0.905308	up PDL1 High vs. Low
ZNF114	19q13.33	zinc finger protein 114	163071	3.77756	0.000216122	0.00128058	0.924072	up PDL1 High vs. Low
CENPI	Xq22.1	centromere protein I	2491	3.7774	0.000216252	0.00128098	0.748381	up PDL1 High vs. Low
CD101	1p13	CD101 molecule	9398	3.7753	0.000217939	0.00128911	0.664085	up PDL1 High vs. Low
OMD	9q22.31	osteomodulin	4958	3.77465	0.000218468	0.00129149	1.20858	up PDL1 High vs. Low
GIMAP5	7q36.1	GTPase, IMAP family member 5	55340	3.77311	0.000219722	0.00129667	0.724621	up PDL1 High vs. Low
CALCR	7q21.3	calcitonin receptor	799	3.7701	0.000222186	0.00130933	0.656718	up PDL1 High vs. Low
EPB41L3	18p11.32	erythrocyte membrane protein band 4.1-like 3	23136	3.76905	0.000223053	0.00131368	0.692249	up PDL1 High vs. Low
TNFSF4	1q25	tumor necrosis factor (ligand) superfamily, member 4	7292	3.7659	0.000225671	0.00132606	0.76312	up PDL1 High vs. Low
GUCY1A2	11q21-q22	guanylate cyclase 1, soluble, alpha 2	2977	3.7646	0.000226761	0.0013317	0.732002	up PDL1 High vs. Low
LOC641298	16p12.2	SMG1 pseudogene 1	641298	3.76369	0.000227523	0.0013358	0.96487	up PDL1 High vs. Low
TSPAN5	4q23	tetraspanin 5	10098	3.76071	0.000230051	0.00134909	0.653658	up PDL1 High vs. Low
C21orf34	21q21.1	mir-99a-let-7c cluster host gene	388815	3.75998	0.000230671	0.00135225	0.699573	up PDL1 High vs. Low
NFAM1	22q13.2	NFAT activating protein with ITAM motif 1	150372	3.75797	0.000232391	0.00136126	0.656922	up PDL1 High vs. Low
GZMK	5q11.2	granzyme K (granzyme 3; tryptase II)	3003	3.75728	0.000232992	0.001364	1.13787	up PDL1 High vs. Low
GNGT2	17q21	guanine nucleotide binding protein (G protein), gamma transducing activity polypeptide 2	2793	3.74549	0.000243359	0.00141501	0.626847	up PDL1 High vs. Low
FGD6	12q22	FYVE, RhoGEF and PH domain containing 6	55785	3.74505	0.00024375	0.00141674	0.624963	up PDL1 High vs. Low
SAMD3	6q23.1	sterile alpha motif domain containing 3	154075	3.73976	0.000248555	0.00144196	0.829531	up PDL1 High vs. Low
PTGFR	1p31.1	prostaglandin F receptor (FP)	5737	3.7373	0.00025082	0.00145181	0.887542	up PDL1 High vs. Low
LRRC25	19p13.11	leucine rich repeat containing 25	126364	3.73359	0.000254262	0.00146925	0.674716	up PDL1 High vs. Low
KIT	4q12	v-kit Hardy-Zuckerman 4 feline sarcoma viral oncogene homolog	3815	3.73287	0.000254938	0.0014715	0.754844	up PDL1 High vs. Low
NID2	14q22.1	nidogen 2 (osteonidogen)	22795	3.73107	0.000256637	0.00148048	0.683699	up PDL1 High vs. Low
CACNB4	2q22-q23	calcium channel, voltage-dependent, beta 4 subunit	785	3.72949	0.000258129	0.00148599	0.654806	up PDL1 High vs. Low
CHSY3	5q23.3	chondroitin sulfate synthase 3	337876	3.72781	0.000259733	0.00149414	0.725647	up PDL1 High vs. Low
PCDHGB7	5q31	protocadherin gamma subfamily B, 7	56099	3.72528	0.000262159	0.00150725	0.926154	up PDL1 High vs. Low
COL14A1	8q23	collagen, type XIV, alpha 1	7373	3.72404	0.000263351	0.00151326	0.936205	up PDL1 High vs. Low
SASH3	Xq26	SAM and SH3 domain containing 3	54440	3.72281	0.000264544	0.00151884	0.819127	up PDL1 High vs. Low
USP51	Xp11.21	ubiquitin specific peptidase 51	158880	3.72163	0.000265692	0.001525	0.740629	up PDL1 High vs. Low
CASP5	11q22.2-q22.3	caspase 5, apoptosis-related cysteine peptidase	838	3.72079	0.000266512	0.001528	0.717637	up PDL1 High vs. Low
SCN7A	2q21-q23	sodium channel, voltage gated, type VII alpha subunit	6332	3.71819	0.000269065	0.00154001	1.38863	up PDL1 High vs. Low
SNAI2	8q11	snail family zinc finger 2	6591	3.71783	0.000269421	0.00154123	0.865976	up PDL1 High vs. Low
GAB3	Xq28	GRB2-associated binding protein 3	139716	3.71775	0.000269499	0.00154125	0.657733	up PDL1 High vs. Low
NLRC3	16p13.3	NLR family, CARD domain containing 3	197358	3.71524	0.000271999	0.00155252	0.640806	up PDL1 High vs. Low
FGF7	15q21.2	fibroblast growth factor 7	2252	3.71357	0.000273665	0.00155906	0.955618	up PDL1 High vs. Low
APOBEC3H	22q13.1	apolipoprotein B mRNA editing enzyme, catalytic polypeptide-like 3H	164668	3.7066	0.000280748	0.00159536	0.740498	up PDL1 High vs. Low
FAM129A	1q25	family with sequence similarity 129, member A	116496	3.70197	0.000285542	0.00162036	0.740968	up PDL1 High vs. Low
SLC16A7	12q13	solute carrier family 16 (monocarboxylate transporter), member 7	9194	3.70123	0.000286312	0.00162383	0.856251	up PDL1 High vs. Low
SNORD116-20	15q11.2	small nucleolar RNA, C/D box 116-20	100033431	3.70051	0.000287069	0.00162767	0.790053	up PDL1 High vs. Low
ACSM5	16p12.3	acyl-CoA synthetase medium-chain family member 5	54988	3.69719	0.000290571	0.00164299	0.818382	up PDL1 High vs. Low
GIMAP7	7q36.1	GTPase, IMAP family member 7	168537	3.69534	0.000292549	0.0016519	0.775372	up PDL1 High vs. Low
ST8SIA6	10p12.33	ST8 alpha-N-acetyl-neuraminide alpha-2,8-sialyltransferase 6	338596	3.69366	0.000294343	0.00166079	0.670827	up PDL1 High vs. Low
AMPD1	1p13	adenosine monophosphate deaminase 1	270	3.6923	0.000295814	0.00166804	0.990402	up PDL1 High vs. Low
GZMA	5q11-q12	granzyme A (granzyme 1, cytotoxic T-lymphocyte-associated serine esterase 3)	3001	3.69199	0.000296145	0.00166858	0.786535	up PDL1 High vs. Low
LYVE1	11p15	lymphatic vessel endothelial hyaluronan receptor 1	10894	3.68985	0.000298464	0.00168022	0.936967	up PDL1 High vs. Low
RGS7BP	5q12.3	regulator of G-protein signaling 7 binding protein	401190	3.68933	0.000299037	0.00168293	0.918084	up PDL1 High vs. Low
BCHE	3q26.1-q26.2	butyrylcholinesterase	590	3.68685	0.000301749	0.00169546	0.878349	up PDL1 High vs. Low
PIK3CD	1p36.2	phosphatidylinositol-4,5-bisphosphate 3-kinase, catalytic subunit delta	5293	3.68651	0.000302122	0.00169709	0.611332	up PDL1 High vs. Low
DCN	12q21.33	decorin	1634	3.68462	0.000304211	0.00170649	0.784558	up PDL1 High vs. Low
IL16	15q26.3	interleukin 16	3603	3.68243	0.000306652	0.00171925	0.75165	up PDL1 High vs. Low
ZCCHC24	10q22.3	zinc finger, CCHC domain containing 24	219654	3.68022	0.000309127	0.00173076	0.597244	up PDL1 High vs. Low
CCL13	17q11.2	chemokine (C-C motif) ligand 13	6357	3.67534	0.000314666	0.00175698	1.19075	up PDL1 High vs. Low
SMTNL1	11q12.1	smoothelin-like 1	219537	3.67499	0.000315061	0.00175835	0.605862	up PDL1 High vs. Low
AVPR1A	12q14-q15	arginine vasopressin receptor 1A	552	3.67482	0.000315263	0.00175855	0.921755	up PDL1 High vs. Low
KLRK1	12p13.2-p12.3	killer cell lectin-like receptor subfamily K, member 1	22914	3.6748	0.00031529	0.00175855	0.872432	up PDL1 High vs. Low
ADAM23	2q33	ADAM metallopeptidase domain 23	8745	3.66718	0.00032414	0.00179911	0.919853	up PDL1 High vs. Low
LRRC4C	11p12	leucine rich repeat containing 4C	57689	3.66075	0.000331787	0.00183412	0.765333	up PDL1 High vs. Low
KIR2DL4	19q13.4	killer cell immunoglobulin-like receptor, two domains, long cytoplasmic tail, 4	3805	3.66	0.000332695	0.00183864	0.708768	up PDL1 High vs. Low
EMR3	19p13.1	adhesion G protein-coupled receptor E3	84658	3.65991	0.000332807	0.00183877	1.00614	up PDL1 High vs. Low
MPZL3	11q23.3	myelin protein zero-like 3	196264	3.65865	0.000334327	0.00184617	0.75765	up PDL1 High vs. Low
NRK	Xq22.3	Nik related kinase	203447	3.65452	0.00033937	0.001871	1.03053	up PDL1 High vs. Low
HMGA2	12q15	high mobility group AT-hook 2	8091	3.65112	0.000343569	0.00189009	1.35707	up PDL1 High vs. Low
GUCY1B3	4q31.3-q33	guanylate cyclase 1, soluble, beta 3	2983	3.65104	0.000343666	0.00189012	0.589292	up PDL1 High vs. Low
NEGR1	1p31.1	neuronal growth regulator 1	257194	3.6439	0.000352664	0.00192978	0.728559	up PDL1 High vs. Low
CNTNAP3	9p13.1	contactin associated protein-like 3	79937	3.64281	0.000354049	0.00193633	0.757701	up PDL1 High vs. Low
IRF4	6p25-p23	interferon regulatory factor 4	3662	3.64167	0.000355508	0.00194276	1.06533	up PDL1 High vs. Low
ARHGAP11B	15q13.2	Rho GTPase activating protein 11B	89839	3.64067	0.000356803	0.00194724	0.642443	up PDL1 High vs. Low
MLLT11	1q21	myeloid/lymphoid or mixed-lineage leukemia; translocated to, 11	10962	3.64024	0.000357356	0.00194974	0.597636	up PDL1 High vs. Low
LY96	8q21.11	lymphocyte antigen 96	23643	3.63745	0.000360966	0.00196682	0.698791	up PDL1 High vs. Low
TMEM169	2q35	transmembrane protein 169	92691	3.6357	0.000363255	0.00197615	0.653877	up PDL1 High vs. Low
TMTC1	12p11.22	transmembrane and tetratricopeptide repeat containing 1	83857	3.62742	0.000374259	0.00202421	0.721937	up PDL1 High vs. Low
FAP	2q23	fibroblast activation protein, alpha	2191	3.62626	0.000375837	0.0020299	0.899628	up PDL1 High vs. Low
CD300LF	17q25.1	CD300 molecule-like family member f	146722	3.62367	0.000379348	0.00204688	0.823661	up PDL1 High vs. Low
FCRL5	1q21	Fc receptor-like 5	83416	3.62114	0.000382819	0.00206182	1.34015	up PDL1 High vs. Low
ICAM1	19p13.3-p13.2	intercellular adhesion molecule 1	3383	3.619	0.000385781	0.0020756	0.639467	up PDL1 High vs. Low
C1QTNF7	4p15.3	C1q and tumor necrosis factor related protein 7	114905	3.61329	0.000393781	0.00211476	0.756383	up PDL1 High vs. Low
ABCC4	13q32	ATP-binding cassette, sub-family C (CFTR/MRP), member 4	10257	3.61138	0.000396483	0.00212649	0.587251	up PDL1 High vs. Low
MYO1G	7p13	myosin IG	64005	3.61126	0.000396663	0.0021269	0.741426	up PDL1 High vs. Low
HTRA4	8p11.22	HtrA serine peptidase 4	203100	3.61092	0.000397145	0.00212837	0.87031	up PDL1 High vs. Low
FGR	1p36.2-p36.1	FGR proto-oncogene, Src family tyrosine kinase	2268	3.61016	0.000398222	0.00213191	0.715532	up PDL1 High vs. Low
NTNG1	1p13.3	netrin G1	22854	3.60292	0.0004087	0.00218062	0.961969	up PDL1 High vs. Low
ADAMTS9	3p14.1	ADAM metallopeptidase with thrombospondin type 1 motif, 9	56999	3.60279	0.000408899	0.00218111	0.643184	up PDL1 High vs. Low
CLDN16	3q28	claudin 16	10686	3.59911	0.000414321	0.00220431	0.750067	up PDL1 High vs. Low
FAM180A	7q33	family with sequence similarity 180, member A	389558	3.59892	0.000414603	0.00220524	0.753213	up PDL1 High vs. Low
ABCA8	17q24	ATP-binding cassette, sub-family A (ABC1), member 8	10351	3.59874	0.000414861	0.00220604	1.10287	up PDL1 High vs. Low
RAB42	1p35.3	RAB42, member RAS oncogene family	115273	3.59715	0.000417235	0.00221694	0.672256	up PDL1 High vs. Low
MUSK	9q31.3-q32	muscle, skeletal, receptor tyrosine kinase	4593	3.5967	0.000417901	0.0022197	0.843686	up PDL1 High vs. Low
GNAL	18p11.22-p11.21	guanine nucleotide binding protein (G protein), alpha activating activity polypeptide, olfactory type	2774	3.59284	0.000423721	0.00224617	0.639428	up PDL1 High vs. Low
STAT4	2q32.2-q32.3	signal transducer and activator of transcription 4	6775	3.59029	0.000427598	0.0022638	0.739628	up PDL1 High vs. Low
ARSJ	4q26	arylsulfatase family, member J	79642	3.58989	0.000428215	0.0022659	0.659103	up PDL1 High vs. Low
CCDC144B	17p11.2	coiled-coil domain containing 144B (pseudogene)	284047	3.58821	0.000430789	0.00227834	1.0074	up PDL1 High vs. Low
FAM70A	Xq24	transmembrane protein 255A	55026	3.58728	0.000432224	0.00228535	0.90621	up PDL1 High vs. Low
FCGR2B	1q23	Fc fragment of IgG, low affinity IIb, receptor (CD32)	2213	3.58689	0.000432828	0.00228736	0.946692	up PDL1 High vs. Low
NEXN	1p31.1	nexilin (F actin binding protein)	91624	3.58482	0.000436041	0.00230256	0.793319	up PDL1 High vs. Low
MIA2	14q13.2	melanoma inhibitory activity 2	117153	3.5841	0.000437163	0.0023073	0.964354	up PDL1 High vs. Low
SMAD9	13q12-q14	SMAD family member 9	4093	3.58394	0.000437415	0.00230804	0.8372	up PDL1 High vs. Low
TNFAIP6	2q23.3	tumor necrosis factor, alpha-induced protein 6	7130	3.58364	0.000437881	0.00230931	0.953737	up PDL1 High vs. Low
ADAMDEC1	8p21.2	ADAM-like, decysin 1	27299	3.58304	0.000438822	0.00231308	1.12733	up PDL1 High vs. Low
FAM65B	6p22.3-p21.32	family with sequence similarity 65, member B	9750	3.57831	0.000446285	0.00234781	0.961761	up PDL1 High vs. Low
WAS	Xp11.4-p11.21	Wiskott-Aldrich syndrome	7454	3.57809	0.00044664	0.00234781	0.703537	up PDL1 High vs. Low
TSHR	14q31	thyroid stimulating hormone receptor	7253	3.57807	0.000446668	0.00234781	0.782048	up PDL1 High vs. Low
PRRX1	1q24	paired related homeobox 1	5396	3.57474	0.000451993	0.00237458	0.858333	up PDL1 High vs. Low
TMEM200A	6q23.1	transmembrane protein 200A	114801	3.57328	0.000454352	0.00238576	0.689776	up PDL1 High vs. Low
GLRA3	4q34.1	glycine receptor, alpha 3	8001	3.57196	0.000456495	0.00239578	0.919874	up PDL1 High vs. Low
FAM13C	10q21.1	family with sequence similarity 13, member C	220965	3.57073	0.000458501	0.00240196	0.870801	up PDL1 High vs. Low
PLXNA4	7q32.3	plexin A4	91584	3.56617	0.000466002	0.00243385	0.840613	up PDL1 High vs. Low
FBN2	5q23-q31	fibrillin 2	2201	3.56472	0.000468412	0.00244333	0.888507	up PDL1 High vs. Low
VASH2	1q32.3	vasohibin 2	79805	3.56425	0.000469197	0.00244442	0.610083	up PDL1 High vs. Low
LOC100233209	12q13.11	PCED1B antisense RNA 1	100233209	3.5633	0.000470778	0.00245046	0.841642	up PDL1 High vs. Low
C2	6p21.3	complement component 2	717	3.56236	0.000472359	0.00245644	0.695142	up PDL1 High vs. Low
HAS2AS	8q24.13	HAS2 antisense RNA 1	594842	3.56086	0.00047487	0.00246824	0.647456	up PDL1 High vs. Low
IFIT1	10q23.31	interferon-induced protein with tetratricopeptide repeats 1	3434	3.56013	0.000476101	0.00247339	0.869924	up PDL1 High vs. Low
IL1RAPL2	Xq22	interleukin 1 receptor accessory protein-like 2	26280	3.55905	0.000477933	0.00248165	0.808703	up PDL1 High vs. Low
STON1-GTF2A1L	2p16.3	STON1-GTF2A1L readthrough	286749	3.55828	0.000479252	0.00248724	1.15587	up PDL1 High vs. Low
BASP1	5p15.1	brain abundant, membrane attached signal protein 1	10409	3.5562	0.000482802	0.00250376	0.649353	up PDL1 High vs. Low
NR2F1	5q14	nuclear receptor subfamily 2, group F, member 1	7025	3.55186	0.000490297	0.00253495	0.617615	up PDL1 High vs. Low
SETBP1	18q21.1	SET binding protein 1	26040	3.55029	0.000493023	0.00254648	0.605807	up PDL1 High vs. Low
LOC650623	10q22.3	BEN domain containing 3 pseudogene 3	650623	3.54222	0.000507315	0.00260849	0.661918	up PDL1 High vs. Low
CASC5	15q14	cancer susceptibility candidate 5	57082	3.5396	0.000512039	0.00263064	0.784673	up PDL1 High vs. Low
GLIPR2	9p13.3	GLI pathogenesis-related 2	152007	3.53867	0.000513727	0.00263749	0.61677	up PDL1 High vs. Low
COL15A1	9q21-q22	collagen, type XV, alpha 1	1306	3.53792	0.0005151	0.00264276	0.678052	up PDL1 High vs. Low
TMEM26	10q21.2	transmembrane protein 26	219623	3.53789	0.000515139	0.00264276	0.610927	up PDL1 High vs. Low
KCNK2	1q41	potassium channel, two pore domain subfamily K, member 2	3776	3.53541	0.000519685	0.00266408	0.968804	up PDL1 High vs. Low
SLC2A5	1p36.2	solute carrier family 2 (facilitated glucose/fructose transporter), member 5	6518	3.53487	0.000520668	0.00266779	0.792213	up PDL1 High vs. Low
CLEC10A	17p13.1	C-type lectin domain family 10, member A	10462	3.5346	0.000521172	0.00266971	1.06739	up PDL1 High vs. Low
PSTPIP2	18q12|tdb7990	proline-serine-threonine phosphatase interacting protein 2	9050	3.53288	0.000524351	0.00268398	0.656838	up PDL1 High vs. Low
IFI30	19p13.1	interferon, gamma-inducible protein 30	10437	3.5298	0.000530085	0.00270658	0.618098	up PDL1 High vs. Low
ADAMTSL3	15q25.2	ADAMTS-like 3	57188	3.52899	0.000531606	0.00271232	0.917545	up PDL1 High vs. Low
GAPT	5q11.2	GRB2-binding adaptor protein, transmembrane	202309	3.52137	0.000546067	0.00277336	0.944482	up PDL1 High vs. Low
RGS4	1q23.3	regulator of G-protein signaling 4	5999	3.5181	0.000552386	0.00279887	0.879516	up PDL1 High vs. Low
BCL2	18q21.3	B-cell CLL/lymphoma 2	596	3.51634	0.000555823	0.00281005	0.635	up PDL1 High vs. Low
SLC7A3	Xq13.1	solute carrier family 7 (cationic amino acid transporter, y+ system), member 3	84889	3.51573	0.000557024	0.00281473	0.739833	up PDL1 High vs. Low
CXCR2	2q35	chemokine (C-X-C motif) receptor 2	3579	3.51527	0.000557932	0.00281842	1.03773	up PDL1 High vs. Low
SPOCK1	5q31.2	sparc/osteonectin, cwcv and kazal-like domains proteoglycan (testican) 1	6695	3.51441	0.000559617	0.00282367	0.855033	up PDL1 High vs. Low
APOL4	22q11.2-q13.2	apolipoprotein L, 4	80832	3.51157	0.000565222	0.00284845	0.783495	up PDL1 High vs. Low
CTSW	11q13.1	cathepsin W	1521	3.51131	0.00056575	0.00285041	0.878274	up PDL1 High vs. Low
PDE8B	5q13.3	phosphodiesterase 8B	8622	3.5084	0.000571559	0.00287474	0.777863	up PDL1 High vs. Low
OLFML2B	1q23.3	olfactomedin-like 2B	25903	3.50762	0.000573126	0.00288121	0.765044	up PDL1 High vs. Low
FHL5	6q16.1-q16.3	four and a half LIM domains 5	9457	3.50739	0.000573585	0.0028821	0.78821	up PDL1 High vs. Low
ARNTL2	12p12.2-p11.2	aryl hydrocarbon receptor nuclear translocator-like 2	56938	3.50575	0.00057691	0.00289659	0.618615	up PDL1 High vs. Low
DMGDH	5q14.1	dimethylglycine dehydrogenase	29958	3.50502	0.000578391	0.0029027	0.694344	up PDL1 High vs. Low
MYO1F	19p13.3-p13.2	myosin IF	4542	3.50406	0.000580348	0.00290826	0.640036	up PDL1 High vs. Low
PDE1A	2q32.1	phosphodiesterase 1A, calmodulin-dependent	5136	3.50198	0.000584594	0.0029281	0.621197	up PDL1 High vs. Low
SLC26A4	7q31	solute carrier family 26 (anion exchanger), member 4	5172	3.49978	0.000589125	0.00294649	0.72161	up PDL1 High vs. Low
TRPM3	9q21.12	transient receptor potential cation channel, subfamily M, member 3	80036	3.49935	0.000589998	0.00295013	0.961231	up PDL1 High vs. Low
ZNF98	19p12	zinc finger protein 98	148198	3.49761	0.000593612	0.00296604	0.608011	up PDL1 High vs. Low
TCHH	1q21.3	trichohyalin	7062	3.49735	0.000594155	0.00296659	0.67393	up PDL1 High vs. Low
C6orf186	6q21	methyltransferase like 24	728464	3.49598	0.000597021	0.00298017	0.734651	up PDL1 High vs. Low
FMN1	15q13.3	formin 1	342184	3.49541	0.000598209	0.00298537	0.771053	up PDL1 High vs. Low
DOK2	8p21.3	docking protein 2, 56kDa	9046	3.49221	0.00060496	0.00301467	0.629154	up PDL1 High vs. Low
MGC45800	4q34.3	uncharacterized LOC90768	90768	3.49108	0.000607353	0.00302439	0.768567	up PDL1 High vs. Low
RANBP3L	5p13.2	RAN binding protein 3-like	202151	3.49053	0.000608526	0.00302876	0.800845	up PDL1 High vs. Low
ZNF385D	3p24.3	zinc finger protein 385D	79750	3.48843	0.000613013	0.00304666	0.895177	up PDL1 High vs. Low
CD3E	11q23	CD3e molecule, epsilon (CD3-TCR complex)	916	3.4879	0.00061415	0.00304936	0.886445	up PDL1 High vs. Low
IL6	7p21	interleukin 6	3569	3.48779	0.000614381	0.00304977	1.19902	up PDL1 High vs. Low
OGN	9q22	osteoglycin	4969	3.48759	0.000614805	0.00305114	1.30408	up PDL1 High vs. Low
SLC47A1	17p11.2	solute carrier family 47 (multidrug and toxin extrusion), member 1	55244	3.48658	0.000616995	0.00306127	0.741519	up PDL1 High vs. Low
BCAT1	12p12.1	branched chain amino-acid transaminase 1, cytosolic	586	3.48641	0.000617343	0.00306151	0.849013	up PDL1 High vs. Low
DACT1	14q23.1	dishevelled-binding antagonist of beta-catenin 1	51339	3.48585	0.000618573	0.00306613	0.590439	up PDL1 High vs. Low
E2F7	12q21.2	E2F transcription factor 7	144455	3.48117	0.00062876	0.00310837	0.774831	up PDL1 High vs. Low
P2RY6	11q13.5	pyrimidinergic receptor P2Y, G-protein coupled, 6	5031	3.48072	0.000629755	0.00311254	0.724603	up PDL1 High vs. Low
PCDHGA2	5q31	protocadherin gamma subfamily A, 2	56113	3.48026	0.000630755	0.00311673	0.782097	up PDL1 High vs. Low
EGR2	10q21.1	early growth response 2	1959	3.4794	0.00063267	0.00312544	0.774768	up PDL1 High vs. Low
SEMA5A	5p15.2	sema domain, seven thrombospondin repeats (type 1 and type 1-like), transmembrane domain (TM) and short cytoplasmic domain, (semaphorin) 5A	9037	3.47753	0.000636805	0.0031436	0.601397	up PDL1 High vs. Low
PTN	7q33	pleiotrophin	5764	3.47718	0.00063759	0.00314596	0.801231	up PDL1 High vs. Low
ABCA6	17q24.3	ATP-binding cassette, sub-family A (ABC1), member 6	23460	3.47675	0.000638534	0.00314911	0.824486	up PDL1 High vs. Low
FMO2	1q24.3	flavin containing monooxygenase 2 (non-functional)	2327	3.4722	0.000648752	0.00319183	0.954	up PDL1 High vs. Low
SULF1	8q13.2	sulfatase 1	23213	3.47205	0.000649096	0.00319276	0.928121	up PDL1 High vs. Low
SERINC5	5q14.1	serine incorporator 5	256987	3.4705	0.000652613	0.00320776	0.807972	up PDL1 High vs. Low
LTBP1	2p22-p21	latent transforming growth factor beta binding protein 1	4052	3.47021	0.000653275	0.00321024	0.658714	up PDL1 High vs. Low
GDF6	8q22.1	growth differentiation factor 6	392255	3.46934	0.000655238	0.00321835	0.817036	up PDL1 High vs. Low
AFF2	Xq28	AF4/FMR2 family, member 2	2334	3.46825	0.000657736	0.0032297	0.759965	up PDL1 High vs. Low
CKAP2L	2q13	cytoskeleton associated protein 2-like	150468	3.46757	0.000659289	0.00323592	0.695674	up PDL1 High vs. Low
ADAM12	10q26	ADAM metallopeptidase domain 12	8038	3.4659	0.000663154	0.00325023	1.11775	up PDL1 High vs. Low
SPATA13	13q12.12	spermatogenesis associated 13	221178	3.4651	0.000664991	0.00325613	0.647198	up PDL1 High vs. Low
PID1	2q36.3	phosphotyrosine interaction domain containing 1	55022	3.46175	0.000672777	0.00328563	0.598515	up PDL1 High vs. Low
LOC399959	11q24.1	mir-100-let-7a-2 cluster host gene	399959	3.45952	0.000678029	0.0033042	0.585939	up PDL1 High vs. Low
WWC2	4q35.1	WW and C2 domain containing 2	80014	3.45728	0.000683326	0.00332371	0.618877	up PDL1 High vs. Low
STON1	2p16.3	stonin 1	11037	3.45616	0.000685994	0.00333274	0.638728	up PDL1 High vs. Low
PROK2	3p13	prokineticin 2	60675	3.45582	0.000686789	0.00333581	0.656545	up PDL1 High vs. Low
HK3	5q35.2	hexokinase 3 (white cell)	3101	3.45301	0.000693539	0.00336101	0.895145	up PDL1 High vs. Low
PDGFC	4q32	platelet derived growth factor C	56034	3.44843	0.000704636	0.00340558	0.765944	up PDL1 High vs. Low
CLIC5	6p12.3	chloride intracellular channel 5	53405	3.4477	0.000706435	0.00341347	0.659331	up PDL1 High vs. Low
COL21A1	6p12.3-p11.2|6p12.3-p11.2	collagen, type XXI, alpha 1	81578	3.44735	0.000707278	0.00341673	0.861702	up PDL1 High vs. Low
MAMDC2	9q21.12	MAM domain containing 2	256691	3.44622	0.000710049	0.00342931	0.846196	up PDL1 High vs. Low
LPAR3	1p22.3	lysophosphatidic acid receptor 3	23566	3.4417	0.000721259	0.00347821	0.895526	up PDL1 High vs. Low
NEFH	22q12.2	neurofilament, heavy polypeptide	4744	3.44119	0.000722542	0.00348146	0.760786	up PDL1 High vs. Low
ZSCAN23	6p22.1	zinc finger and SCAN domain containing 23	222696	3.44111	0.000722739	0.00348159	0.766421	up PDL1 High vs. Low
ACTBL2	5q11.2	actin, beta-like 2	345651	3.44021	0.000724983	0.00348995	0.937407	up PDL1 High vs. Low
ANTXR1	2p13.1	anthrax toxin receptor 1	84168	3.43575	0.000736279	0.00354101	0.759436	up PDL1 High vs. Low
KIAA0748	12q13.2	thymocyte expressed, positive selection associated 1	9840	3.43471	0.000738926	0.00355124	0.897031	up PDL1 High vs. Low
CLEC4E	12p13.31	C-type lectin domain family 4, member E	26253	3.43403	0.000740668	0.00355795	0.945622	up PDL1 High vs. Low
HTR2A	13q14-q21	5-hydroxytryptamine (serotonin) receptor 2A, G protein-coupled	3356	3.43373	0.000741423	0.0035599	0.794766	up PDL1 High vs. Low
LOC643763	8q12.3	uncharacterized LOC643763	643763	3.42648	0.00076023	0.00364185	0.88554	up PDL1 High vs. Low
ITGB7	12q13.13	integrin, beta 7	3695	3.42465	0.000765049	0.00365665	0.618326	up PDL1 High vs. Low
CHL1	3p26.1	cell adhesion molecule L1-like	10752	3.42196	0.000772179	0.00367918	1.01161	up PDL1 High vs. Low
ZNF229	19q13.31	zinc finger protein 229	7772	3.42012	0.000777093	0.00370088	0.694953	up PDL1 High vs. Low
KLRG1	12p13.31	killer cell lectin-like receptor subfamily G, member 1	10219	3.41903	0.000780009	0.00371305	0.663387	up PDL1 High vs. Low
TEK	9p21	TEK tyrosine kinase, endothelial	7010	3.41866	0.000781004	0.00371692	0.651648	up PDL1 High vs. Low
FAM78A	9q34	family with sequence similarity 78, member A	286336	3.41409	0.000793402	0.00376458	0.616655	up PDL1 High vs. Low
RXFP1	4q32.1	relaxin/insulin-like family peptide receptor 1	59350	3.41296	0.000796472	0.00377428	0.671526	up PDL1 High vs. Low
GRAP2	22q13.2	GRB2-related adaptor protein 2	9402	3.41228	0.000798344	0.00378104	0.722119	up PDL1 High vs. Low
EVC	4p16	Ellis van Creveld protein	2121	3.41168	0.000800014	0.00378528	0.65196	up PDL1 High vs. Low
COL5A2	2q14-q32	collagen, type V, alpha 2	1290	3.41099	0.000801891	0.00379259	0.79646	up PDL1 High vs. Low
POU2F2	19q13.2	POU class 2 homeobox 2	5452	3.4104	0.000803519	0.00379938	0.712188	up PDL1 High vs. Low
RGS17	6q25.3	regulator of G-protein signaling 17	26575	3.40825	0.0008095	0.0038221	0.675229	up PDL1 High vs. Low
LZTS1	8p22	leucine zipper, putative tumor suppressor 1	11178	3.4082	0.000809621	0.0038221	0.596792	up PDL1 High vs. Low
ZC3H12D	6q25.1	zinc finger CCCH-type containing 12D	340152	3.40408	0.000821176	0.00386599	0.705154	up PDL1 High vs. Low
LUM	12q21.33	lumican	4060	3.40303	0.000824126	0.00387899	0.781181	up PDL1 High vs. Low
IL1RAP	3q28	interleukin 1 receptor accessory protein	3556	3.39872	0.000836415	0.00392782	0.656243	up PDL1 High vs. Low
CCL18	17q12	chemokine (C-C motif) ligand 18 (pulmonary and activation-regulated)	6362	3.39521	0.000846536	0.00397172	1.24222	up PDL1 High vs. Low
MPO	17q23.1	myeloperoxidase	4353	3.39238	0.000854803	0.00400319	0.638186	up PDL1 High vs. Low
CNTN1	12q11-q12	contactin 1	1272	3.39067	0.000859807	0.00402295	1.02087	up PDL1 High vs. Low
MURC	9q31.1	muscle-related coiled-coil protein	347273	3.38863	0.000865844	0.0040475	0.62191	up PDL1 High vs. Low
LIFR	5p13-p12	leukemia inhibitory factor receptor alpha	3977	3.3877	0.000868589	0.00405849	0.652474	up PDL1 High vs. Low
GHR	5p13-p12	growth hormone receptor	2690	3.3862	0.000873072	0.00407665	0.708227	up PDL1 High vs. Low
TNFAIP8L2	1q21.3	tumor necrosis factor, alpha-induced protein 8-like 2	79626	3.38513	0.00087628	0.00408977	0.642564	up PDL1 High vs. Low
OLFML3	1p13.2	olfactomedin-like 3	56944	3.38436	0.000878572	0.00409861	0.653982	up PDL1 High vs. Low
STOX2	4q35.1	storkhead box 2	56977	3.38424	0.000878938	0.00409938	0.684192	up PDL1 High vs. Low
F2RL2	5q13	coagulation factor II (thrombin) receptor-like 2	2151	3.38122	0.000888053	0.0041372	0.856721	up PDL1 High vs. Low
RNF165	18q21.1	ring finger protein 165	494470	3.37931	0.000893876	0.00415866	0.793869	up PDL1 High vs. Low
TREML2	6p21.1	triggering receptor expressed on myeloid cells-like 2	79865	3.37592	0.000904287	0.00420138	0.973304	up PDL1 High vs. Low
HLA-DRB1	6p21.3	major histocompatibility complex, class II, DR beta 1	3123	3.37003	0.000922626	0.00427691	0.727278	up PDL1 High vs. Low
THBS2	6q27	thrombospondin 2	7058	3.3657	0.000936321	0.00433159	0.887626	up PDL1 High vs. Low
SGCD	5q33-q34	sarcoglycan, delta (35kDa dystrophin-associated glycoprotein)	6444	3.36555	0.000936826	0.00433295	0.760273	up PDL1 High vs. Low
RASGRP1	15q14	RAS guanyl releasing protein 1 (calcium and DAG-regulated)	10125	3.36432	0.000940728	0.00434904	0.745416	up PDL1 High vs. Low
ARHGAP28	18p11.31	Rho GTPase activating protein 28	79822	3.36407	0.000941552	0.00435187	0.68999	up PDL1 High vs. Low
PALMD	1p21.2	palmdelphin	54873	3.35448	0.000972762	0.00447096	0.617527	up PDL1 High vs. Low
CNTNAP5	2q14.3	contactin associated protein-like 5	129684	3.35081	0.000984953	0.00452092	0.801686	up PDL1 High vs. Low
CSF3R	1p35-p34.3	colony stimulating factor 3 receptor (granulocyte)	1441	3.3483	0.000993377	0.00455431	0.777528	up PDL1 High vs. Low
LRFN5	14q21.1	leucine rich repeat and fibronectin type III domain containing 5	145581	3.34824	0.000993558	0.00455431	0.760127	up PDL1 High vs. Low
LOC374443	12p13.31	C-type lectin domain family 2, member D pseudogene	374443	3.34633	0.00100002	0.00457985	0.585102	up PDL1 High vs. Low
C11orf21	11p15.5	chromosome 11 open reading frame 21	29125	3.34539	0.00100323	0.00459145	0.746096	up PDL1 High vs. Low
COLEC12	18p11.32	collectin sub-family member 12	81035	3.33991	0.00102201	0.0046648	0.991506	up PDL1 High vs. Low
EPHA6	3q11.2	EPH receptor A6	285220	3.33985	0.00102221	0.0046648	0.722085	up PDL1 High vs. Low
NLRP12	19q13.42	NLR family, pyrin domain containing 12	91662	3.33892	0.00102546	0.00467549	0.694452	up PDL1 High vs. Low
C7	5p13	complement component 7	730	3.33852	0.00102684	0.00467969	1.12997	up PDL1 High vs. Low
FAM38B	18p11.22	piezo-type mechanosensitive ion channel component 2	63895	3.3377	0.00102969	0.00469062	0.768122	up PDL1 High vs. Low
DOK5	20q13.2	docking protein 5	55816	3.3374	0.00103074	0.00469435	0.795845	up PDL1 High vs. Low
LY86	6p25.1	lymphocyte antigen 86	9450	3.33337	0.00104487	0.0047492	0.731474	up PDL1 High vs. Low
MYLK	3q21	myosin light chain kinase	4638	3.32992	0.00105712	0.00479533	0.750671	up PDL1 High vs. Low
CLDN11	3q26.2-q26.3	claudin 11	5010	3.32909	0.00106008	0.00480666	0.739133	up PDL1 High vs. Low
ARHGAP15	2q22.2-q22.3	Rho GTPase activating protein 15	55843	3.32864	0.00106173	0.00481305	0.751745	up PDL1 High vs. Low
FRRS1	1p21.2	ferric-chelate reductase 1	391059	3.32749	0.00106583	0.0048295	0.809938	up PDL1 High vs. Low
FMO3	1q24.3	flavin containing monooxygenase 3	2328	3.31563	0.00110933	0.00499796	0.702314	up PDL1 High vs. Low
FREM1	9p22.3	FRAS1 related extracellular matrix 1	158326	3.3127	0.00112031	0.00503931	1.02532	up PDL1 High vs. Low
EGFL6	Xp22	EGF-like-domain, multiple 6	25975	3.31186	0.00112348	0.00504953	0.844264	up PDL1 High vs. Low
XCL1	1q23	chemokine (C motif) ligand 1	6375	3.30948	0.00113252	0.00508234	0.689022	up PDL1 High vs. Low
FAM23A	10p12.33	transmembrane protein 236	653567	3.30856	0.001136	0.00509422	0.846822	up PDL1 High vs. Low
PCSK5	9q21.3	proprotein convertase subtilisin/kexin type 5	5125	3.2984	0.00117544	0.00524627	0.651969	up PDL1 High vs. Low
SHE	1q21.3	Src homology 2 domain containing E	126669	3.29653	0.00118282	0.00527463	0.596996	up PDL1 High vs. Low
LEF1	4q23-q25	lymphoid enhancer-binding factor 1	51176	3.28909	0.00121266	0.00538434	0.609115	up PDL1 High vs. Low
LPHN3	4q13.1	adhesion G protein-coupled receptor L3	23284	3.28879	0.00121388	0.0053874	0.732351	up PDL1 High vs. Low
CST7	20p11.21	cystatin F (leukocystatin)	8530	3.28547	0.00122744	0.00543467	0.703882	up PDL1 High vs. Low
LOC96610	22q11.22	BMS1 ribosome biogenesis factor pseudogene 20	96610	3.2846	0.00123102	0.00544318	1.06895	up PDL1 High vs. Low
RUNX3	1p36	runt-related transcription factor 3	864	3.28455	0.00123122	0.00544318	0.701345	up PDL1 High vs. Low
MCOLN2	1p22	mucolipin 2	255231	3.28449	0.00123148	0.00544318	0.752347	up PDL1 High vs. Low
KCNE4	2q36.1	potassium channel, voltage gated subfamily E regulatory beta subunit 4	23704	3.2841	0.00123308	0.00544907	0.621426	up PDL1 High vs. Low
TLL1	4q32-q33	tolloid-like 1	7092	3.28008	0.00124975	0.00551441	0.817024	up PDL1 High vs. Low
AMICA1	11q23.3	adhesion molecule, interacts with CXADR antigen 1	120425	3.27586	0.00126747	0.00557943	0.75271	up PDL1 High vs. Low
TTC24	1q23.1	tetratricopeptide repeat domain 24	164118	3.27505	0.00127092	0.00559342	0.660978	up PDL1 High vs. Low
ADCYAP1R1	7p14	adenylate cyclase activating polypeptide 1 (pituitary) receptor type I	117	3.27323	0.00127863	0.0056225	0.68604	up PDL1 High vs. Low
C14orf37	14q23.1	chromosome 14 open reading frame 37	145407	3.27274	0.00128075	0.00562943	0.585446	up PDL1 High vs. Low
C6orf142	6p12.1	muscular LMNA-interacting protein	90523	3.26867	0.00129822	0.00569402	0.807753	up PDL1 High vs. Low
CRISPLD1	8q21.11	cysteine-rich secretory protein LCCL domain containing 1	83690	3.26726	0.00130434	0.00571843	0.675979	up PDL1 High vs. Low
KCNQ5	6q14	potassium channel, voltage gated KQT-like subfamily Q, member 5	56479	3.26686	0.00130605	0.00572472	0.719464	up PDL1 High vs. Low
KERA	12q22	keratocan	11081	3.2628	0.00132384	0.00578183	0.747438	up PDL1 High vs. Low
PDCD1	2q37.3	programmed cell death 1	5133	3.26207	0.00132705	0.00579326	0.801989	up PDL1 High vs. Low
ST8SIA1	12p12.1-p11.2	ST8 alpha-N-acetyl-neuraminide alpha-2,8-sialyltransferase 1	6489	3.26047	0.00133415	0.00581561	0.738068	up PDL1 High vs. Low
FAM21A	10q11.23	family with sequence similarity 21, member A	387680	3.25881	0.00134151	0.00584178	0.601648	up PDL1 High vs. Low
PTPRD	9p23-p24.3	protein tyrosine phosphatase, receptor type, D	5789	3.25599	0.00135416	0.00588658	0.63538	up PDL1 High vs. Low
CPEB1	15q25.2	cytoplasmic polyadenylation element binding protein 1	64506	3.25265	0.00136925	0.00593958	0.770648	up PDL1 High vs. Low
IL31RA	5q11.2	interleukin 31 receptor A	133396	3.24999	0.00138136	0.00597949	0.762499	up PDL1 High vs. Low
LY75	2q24	lymphocyte antigen 75	4065	3.24975	0.00138245	0.00598289	0.721593	up PDL1 High vs. Low
SHC4	15q21.1-q21.2	SHC (Src homology 2 domain containing) family, member 4	399694	3.24969	0.00138273	0.00598289	0.69065	up PDL1 High vs. Low
MMRN1	4q22	multimerin 1	22915	3.24715	0.00139443	0.00602718	0.990244	up PDL1 High vs. Low
APBB1IP	10p12.1	amyloid beta (A4) precursor protein-binding, family B, member 1 interacting protein	54518	3.24258	0.0014157	0.00610241	0.728025	up PDL1 High vs. Low
BVES	6q21	blood vessel epicardial substance	11149	3.24196	0.00141864	0.00611123	0.64649	up PDL1 High vs. Low
BHLHE22	8q13	basic helix-loop-helix family, member e22	27319	3.24005	0.00142761	0.006146	0.720468	up PDL1 High vs. Low
ASPA	17p13.3	aspartoacylase	443	3.23923	0.00143151	0.00615762	0.74908	up PDL1 High vs. Low
CLECL1	12p13.31	C-type lectin-like 1	160365	3.23875	0.00143378	0.0061661	0.750028	up PDL1 High vs. Low
MXRA5	Xp22.33	matrix-remodelling associated 5	25878	3.23848	0.00143504	0.00617021	0.870886	up PDL1 High vs. Low
IL22RA2	6q23.3	interleukin 22 receptor, alpha 2	116379	3.23361	0.00145833	0.00625593	0.85197	up PDL1 High vs. Low
TEX15	8p12	testis expressed 15	56154	3.2335	0.00145885	0.00625686	0.899118	up PDL1 High vs. Low
COL4A3	2q36-q37	collagen, type IV, alpha 3 (Goodpasture antigen)	1285	3.23291	0.00146169	0.00626513	0.990521	up PDL1 High vs. Low
XAF1	17p13.1	XIAP associated factor 1	54739	3.22691	0.00149096	0.00636532	0.62225	up PDL1 High vs. Low
CDH2	18q11.2	cadherin 2, type 1, N-cadherin (neuronal)	1000	3.22529	0.00149891	0.00639663	0.839339	up PDL1 High vs. Low
TRHDE	12q15-q21	thyrotropin-releasing hormone degrading enzyme	29953	3.22444	0.00150315	0.00640937	1.09486	up PDL1 High vs. Low
ARL4C	2q37.1	ADP-ribosylation factor-like 4C	10123	3.22262	0.0015122	0.00643994	0.605768	up PDL1 High vs. Low
GNLY	2p11.2	granulysin	10578	3.2184	0.00153337	0.00651795	0.682195	up PDL1 High vs. Low
PVRL3	3q13	poliovirus receptor-related 3	25945	3.21766	0.00153707	0.00653095	0.603023	up PDL1 High vs. Low
FLNA	Xq28	filamin A, alpha	2316	3.21596	0.00154574	0.00656099	0.598959	up PDL1 High vs. Low
TGFB2	1q41	transforming growth factor, beta 2	7042	3.2104	0.00157421	0.00665843	0.72812	up PDL1 High vs. Low
KCNN3	1q21.3	potassium channel, calcium activated intermediate/small conductance subfamily N alpha, member 3	3782	3.2099	0.0015768	0.00666527	0.611681	up PDL1 High vs. Low
OSM	22q12.2	oncostatin M	5008	3.20799	0.00158674	0.00669901	0.836522	up PDL1 High vs. Low
LST1	6p21.3	leukocyte specific transcript 1	7940	3.20325	0.0016116	0.00679003	0.632933	up PDL1 High vs. Low
NIPAL1	4p12	NIPA-like domain containing 1	152519	3.20087	0.00162423	0.00683483	0.76185	up PDL1 High vs. Low
PCDH19	Xq22.1	protocadherin 19	57526	3.19708	0.00164452	0.00690324	0.687549	up PDL1 High vs. Low
SUCNR1	3q25.1	succinate receptor 1	56670	3.19686	0.00164574	0.00690694	1.01561	up PDL1 High vs. Low
SLC6A15	12q21.3	solute carrier family 6 (neutral amino acid transporter), member 15	55117	3.19532	0.00165406	0.00693517	0.73917	up PDL1 High vs. Low
RERG	12p12.3	RAS-like, estrogen-regulated, growth inhibitor	85004	3.1921	0.0016716	0.00699973	0.614452	up PDL1 High vs. Low
GPR15	3q11.2-q13.1	G protein-coupled receptor 15	2838	3.18829	0.00169254	0.00706435	0.757671	up PDL1 High vs. Low
GPM6A	4q34	glycoprotein M6A	2823	3.1869	0.00170022	0.00708633	1.05373	up PDL1 High vs. Low
C12orf59	12p13.2	transmembrane protein 52B	120939	3.18306	0.00172172	0.00715782	0.678933	up PDL1 High vs. Low
TNFRSF8	1p36	tumor necrosis factor receptor superfamily, member 8	943	3.18254	0.00172464	0.00716627	0.626947	up PDL1 High vs. Low
BDNF	11p13	brain-derived neurotrophic factor	627	3.18135	0.00173136	0.00718983	0.684646	up PDL1 High vs. Low
MEOX2	7p22.1-p21.3	mesenchyme homeobox 2	4223	3.17997	0.00173914	0.00721484	0.777677	up PDL1 High vs. Low
SIGLECP3	19q13.3	sialic acid binding Ig-like lectin 17, pseudogene	284367	3.17944	0.00174217	0.00722596	0.651175	up PDL1 High vs. Low
GP5	3q29	glycoprotein V (platelet)	2814	3.17674	0.00175756	0.00728538	0.647924	up PDL1 High vs. Low
TLR3	4q35	toll-like receptor 3	7098	3.17637	0.00175968	0.00729271	0.647202	up PDL1 High vs. Low
SORCS2	4p16.1	sortilin-related VPS10 domain containing receptor 2	57537	3.17539	0.00176533	0.00731169	0.74068	up PDL1 High vs. Low
RSPO3	6q22.33	R-spondin 3	84870	3.17287	0.00177986	0.00736294	0.972952	up PDL1 High vs. Low
GTSF1	12q13.13	gametocyte specific factor 1	121355	3.17094	0.00179111	0.00739609	0.699647	up PDL1 High vs. Low
PCDHAC1	5q31	protocadherin alpha subfamily C, 1	56135	3.16932	0.00180058	0.00743219	0.933091	up PDL1 High vs. Low
TNFAIP8L3	15q21.2	tumor necrosis factor, alpha-induced protein 8-like 3	388121	3.16904	0.0018022	0.00743738	0.607689	up PDL1 High vs. Low
ADAMTS4	1q21-q23	ADAM metallopeptidase with thrombospondin type 1 motif, 4	9507	3.16079	0.0018512	0.0076151	0.603492	up PDL1 High vs. Low
PCDHAC2	5q31	protocadherin alpha subfamily C, 2	56134	3.16049	0.00185301	0.00762104	0.869141	up PDL1 High vs. Low
CD247	1q24.2	CD247 molecule	919	3.15735	0.00187194	0.00769425	0.698108	up PDL1 High vs. Low
EDNRB	13q22	endothelin receptor type B	1910	3.15488	0.00188703	0.00775006	0.602954	up PDL1 High vs. Low
COL12A1	6q12-q13	collagen, type XII, alpha 1	1303	3.15367	0.00189442	0.00777265	0.838299	up PDL1 High vs. Low
ODZ2	5q34	teneurin transmembrane protein 2	57451	3.15237	0.00190246	0.00780098	0.835865	up PDL1 High vs. Low
PLAG1	8q12	pleiomorphic adenoma gene 1	5324	3.15122	0.00190956	0.00782538	0.750339	up PDL1 High vs. Low
KIAA1324L	7q21.12	KIAA1324-like	222223	3.15072	0.00191266	0.00783653	0.823451	up PDL1 High vs. Low
PAMR1	11p13	peptidase domain containing associated with muscle regeneration 1	25891	3.15013	0.00191631	0.00784677	0.595258	up PDL1 High vs. Low
SEMA3D	7q21.11	sema domain, immunoglobulin domain (Ig), short basic domain, secreted, (semaphorin) 3D	223117	3.14659	0.00193837	0.00792761	0.922423	up PDL1 High vs. Low
SERPINF1	17p13.3	serpin peptidase inhibitor, clade F (alpha-2 antiplasmin, pigment epithelium derived factor), member 1	5176	3.14641	0.00193949	0.00793063	0.683908	up PDL1 High vs. Low
OLR1	12p13.2-p12.3	oxidized low density lipoprotein (lectin-like) receptor 1	4973	3.14631	0.00194016	0.00793178	1.04303	up PDL1 High vs. Low
CCIN	9p13.3	calicin	881	3.14463	0.00195075	0.00795409	0.604638	up PDL1 High vs. Low
SNORD116-28	15q11.2	small nucleolar RNA, C/D box 116-28	100033820	3.14412	0.00195397	0.00796417	0.765243	up PDL1 High vs. Low
SPHKAP	2q36	SPHK1 interactor, AKAP domain containing	80309	3.14398	0.00195482	0.00796474	0.617483	up PDL1 High vs. Low
ZFP92	Xq28	ZFP92 zinc finger protein	139735	3.14334	0.0019589	0.00797823	0.601824	up PDL1 High vs. Low
IGF1	12q23.2	insulin-like growth factor 1 (somatomedin C)	3479	3.13963	0.00198251	0.00805679	1.17046	up PDL1 High vs. Low
GNG2	14q21	guanine nucleotide binding protein (G protein), gamma 2	54331	3.13343	0.00202261	0.00818894	0.651152	up PDL1 High vs. Low
CRYBB1	22q12.1	crystallin, beta B1	1414	3.13258	0.00202818	0.00820831	0.626193	up PDL1 High vs. Low
MSRB3	12q14.3	methionine sulfoxide reductase B3	253827	3.1321	0.00203127	0.00821752	0.613726	up PDL1 High vs. Low
HLA-DRB6	6p21.3	major histocompatibility complex, class II, DR beta 6 (pseudogene)	3128	3.13159	0.00203467	0.00822965	0.867302	up PDL1 High vs. Low
IFI44	1p31.1	interferon-induced protein 44	10561	3.1309	0.00203917	0.00824625	0.648079	up PDL1 High vs. Low
KLHDC7B	22q13.33	kelch domain containing 7B	113730	3.12956	0.00204799	0.00827703	1.07536	up PDL1 High vs. Low
HLA-DQB2	6p21	major histocompatibility complex, class II, DQ beta 2	3120	3.1274	0.00206232	0.00832021	0.811386	up PDL1 High vs. Low
TIFAB	5q31.1	TRAF-interacting protein with forkhead-associated domain, family member B	497189	3.11926	0.00211707	0.00851098	0.711898	up PDL1 High vs. Low
EREG	4q13.3	epiregulin	2069	3.11875	0.0021205	0.00851977	1.30134	up PDL1 High vs. Low
HDC	15q21.2	histidine decarboxylase	3067	3.11766	0.00212794	0.00854131	0.790824	up PDL1 High vs. Low
BCL2A1	15q24.3	BCL2-related protein A1	597	3.11594	0.00213972	0.00857016	0.70422	up PDL1 High vs. Low
EFHA2	8p22	mitochondrial calcium uptake family, member 3	286097	3.11386	0.00215411	0.00862275	0.622846	up PDL1 High vs. Low
CLEC5A	7q33	C-type lectin domain family 5, member A	23601	3.11335	0.0021576	0.00863333	0.794454	up PDL1 High vs. Low
LILRA2	19q13.4	leukocyte immunoglobulin-like receptor, subfamily A (with TM domain), member 2	11027	3.10691	0.00220266	0.00879478	0.724405	up PDL1 High vs. Low
GLI3	7p13	GLI family zinc finger 3	2737	3.10362	0.00222603	0.00887084	0.644728	up PDL1 High vs. Low
PTPN7	1q32.1	protein tyrosine phosphatase, non-receptor type 7	5778	3.10111	0.00224398	0.00892505	0.664522	up PDL1 High vs. Low
LSAMP	3q13.2-q21	limbic system-associated membrane protein	4045	3.09694	0.00227413	0.009024	0.609086	up PDL1 High vs. Low
LOC100272216	-	uncharacterized LOC100272216	100272216	3.0941	0.00229487	0.0090913	0.628033	up PDL1 High vs. Low
ZNF727	7q11.21	zinc finger protein 727	442319	3.09118	0.00231632	0.00916132	0.620317	up PDL1 High vs. Low
ZNF257	19q13	zinc finger protein 257	113835	3.08816	0.00233878	0.00923593	0.690383	up PDL1 High vs. Low
SUSD3	9q22.31	sushi domain containing 3	203328	3.08694	0.00234792	0.00926844	0.627617	up PDL1 High vs. Low
PIK3AP1	10q24.1	phosphoinositide-3-kinase adaptor protein 1	118788	3.0861	0.00235419	0.00929069	0.607313	up PDL1 High vs. Low
ZNF80	3q13.3	zinc finger protein 80	7634	3.08506	0.00236205	0.0093099	0.752715	up PDL1 High vs. Low
SGOL1	3p24.3	shugoshin-like 1 (S. pombe)	151648	3.08356	0.00237334	0.00935258	0.611839	up PDL1 High vs. Low
SLC17A7	19q13	solute carrier family 17 (vesicular glutamate transporter), member 7	57030	3.08242	0.00238203	0.00937966	0.608271	up PDL1 High vs. Low
IL5RA	3p26-p24	interleukin 5 receptor, alpha	3568	3.07242	0.00245906	0.00963491	0.661843	up PDL1 High vs. Low
FN1	2q34	fibronectin 1	2335	3.07007	0.00247745	0.00969955	0.834037	up PDL1 High vs. Low
CD72	9p13.3	CD72 molecule	971	3.06868	0.00248839	0.00974054	0.670482	up PDL1 High vs. Low
CD48	1q21.3-q22	CD48 molecule	962	3.06402	0.00252554	0.00986151	0.815781	up PDL1 High vs. Low
FOLR3	11q13	folate receptor 3 (gamma)	2352	3.06337	0.00253071	0.00987982	0.639123	up PDL1 High vs. Low
MFAP4	17p11.2	microfibrillar-associated protein 4	4239	3.05884	0.00256735	0.00999628	0.718078	up PDL1 High vs. Low
PADI4	1p36.13	peptidyl arginine deiminase, type IV	23569	3.05669	0.00258486	0.0100505	0.633169	up PDL1 High vs. Low
KCND3	1p13.3	potassium channel, voltage gated Shal related subfamily D, member 3	3752	3.05665	0.0025852	0.0100505	0.789195	up PDL1 High vs. Low
C17orf60	17q23.3	mast cell immunoglobulin-like receptor 1	284021	3.05277	0.0026171	0.0101553	0.646429	up PDL1 High vs. Low
WNT5A	3p21-p14	wingless-type MMTV integration site family, member 5A	7474	3.05181	0.00262505	0.0101842	0.66976	up PDL1 High vs. Low
NTRK1	1q21-q22	neurotrophic tyrosine kinase, receptor, type 1	4914	3.051	0.00263185	0.0102068	0.696916	up PDL1 High vs. Low
PPP1R16B	20q11.23	protein phosphatase 1, regulatory subunit 16B	26051	3.05081	0.00263344	0.010211	0.630608	up PDL1 High vs. Low
ASPN	9q22	asporin	54829	3.04512	0.00268114	0.0103705	0.732381	up PDL1 High vs. Low
CD1D	1q23.1	CD1d molecule	912	3.03516	0.00276674	0.0106355	0.597665	up PDL1 High vs. Low
PLAU	10q22.2	plasminogen activator, urokinase	5328	3.03228	0.00279193	0.0107122	0.76356	up PDL1 High vs. Low
CHRDL1	Xq23	chordin-like 1	91851	3.03106	0.00280269	0.0107399	1.16778	up PDL1 High vs. Low
IDO2	8p11.21	indoleamine 2,3-dioxygenase 2	169355	3.01951	0.00290624	0.011064	0.594657	up PDL1 High vs. Low
SIGLEC12	19q13.4	sialic acid binding Ig-like lectin 12 (gene/pseudogene)	89858	3.01369	0.00295971	0.011243	0.89534	up PDL1 High vs. Low
CHRNA1	2q31.1	cholinergic receptor, nicotinic, alpha 1 (muscle)	1134	3.01302	0.00296599	0.0112643	0.836873	up PDL1 High vs. Low
TNFRSF17	16p13.1	tumor necrosis factor receptor superfamily, member 17	608	3.01005	0.00299369	0.0113485	0.98536	up PDL1 High vs. Low
TRIM58	1q44	tripartite motif containing 58	25893	3.00938	0.00299998	0.0113661	0.609699	up PDL1 High vs. Low
EPHB1	3q21-q23	EPH receptor B1	2047	3.00555	0.00303614	0.0114776	0.641803	up PDL1 High vs. Low
DMD	Xp21.2	dystrophin	1756	3.00223	0.00306774	0.0115829	0.596232	up PDL1 High vs. Low
P2RY8	Xp22.33; Yp11.3	purinergic receptor P2Y, G-protein coupled, 8	286530	2.9985	0.00310371	0.0116943	0.653545	up PDL1 High vs. Low
ALOX5AP	13q12	arachidonate 5-lipoxygenase-activating protein	241	2.99766	0.00311182	0.0117184	0.599344	up PDL1 High vs. Low
DAAM2	6p21.2	dishevelled associated activator of morphogenesis 2	23500	2.99509	0.00313689	0.011802	0.594348	up PDL1 High vs. Low
FSTL5	4q32.3	follistatin-like 5	56884	2.99471	0.00314064	0.0118118	1.0985	up PDL1 High vs. Low
PCDHGA4	5q31	protocadherin gamma subfamily A, 4	56111	2.99017	0.00318535	0.0119489	0.63277	up PDL1 High vs. Low
MMP3	11q22.3	matrix metallopeptidase 3	4314	2.98896	0.00319736	0.011979	1.0429	up PDL1 High vs. Low
APCDD1L	20q13.32	adenomatosis polyposis coli down-regulated 1-like	164284	2.97724	0.00331608	0.0123741	0.893449	up PDL1 High vs. Low
CNTN4	3p26.3	contactin 4	152330	2.97321	0.00335778	0.0124866	0.621596	up PDL1 High vs. Low
CLSTN2	3q23	calsyntenin 2	64084	2.9719	0.00337145	0.0125228	0.63579	up PDL1 High vs. Low
LY9	1q23.3	lymphocyte antigen 9	4063	2.97064	0.00338458	0.012559	0.870597	up PDL1 High vs. Low
CILP	15q22	cartilage intermediate layer protein, nucleotide pyrophosphohydrolase	8483	2.96699	0.00342315	0.0126746	1.1543	up PDL1 High vs. Low
PAPPA2	1q25.2	pappalysin 2	60676	2.96336	0.0034618	0.0128118	1.27503	up PDL1 High vs. Low
RGPD5	2q13	RANBP2-like and GRIP domain containing 5	84220	2.95778	0.00352196	0.0129866	0.689081	up PDL1 High vs. Low
FAM20A	17q24.2	family with sequence similarity 20, member A	54757	2.95764	0.00352357	0.0129902	0.588726	up PDL1 High vs. Low
CBWD5	9q21.11	COBW domain containing 5	220869	2.95453	0.00355755	0.0130896	0.642279	up PDL1 High vs. Low
CORIN	4p12	corin, serine peptidase	10699	2.95082	0.00359851	0.0132214	0.774306	up PDL1 High vs. Low
SRPX2	Xq22.1	sushi-repeat containing protein, X-linked 2	27286	2.94827	0.00362683	0.0133111	0.666421	up PDL1 High vs. Low
SLAMF6	1q23.2	SLAM family member 6	114836	2.94771	0.00363313	0.0133285	0.794211	up PDL1 High vs. Low
COL4A5	Xq22	collagen, type IV, alpha 5	1287	2.94762	0.00363417	0.0133285	0.595755	up PDL1 High vs. Low
CD5	11q13	CD5 molecule	921	2.94629	0.00364902	0.0133758	0.746354	up PDL1 High vs. Low
ZNF683	1p36.11	zinc finger protein 683	257101	2.94548	0.00365815	0.0134005	0.739764	up PDL1 High vs. Low
COL3A1	2q31	collagen, type III, alpha 1	1281	2.94525	0.00366073	0.0134044	0.76809	up PDL1 High vs. Low
LRRTM2	5q31.2	leucine rich repeat transmembrane neuronal 2	26045	2.94479	0.00366597	0.0134174	0.63398	up PDL1 High vs. Low
C8orf80	8p21.1	nuclear GTPase, germinal center associated	389643	2.94471	0.00366691	0.0134174	0.805284	up PDL1 High vs. Low
ADAMTS1	21q21.2	ADAM metallopeptidase with thrombospondin type 1 motif, 1	9510	2.94308	0.00368529	0.0134648	0.636403	up PDL1 High vs. Low
GREM1	15q13.3	gremlin 1, DAN family BMP antagonist	26585	2.94282	0.00368826	0.0134692	1.0643	up PDL1 High vs. Low
PCDHA10	5q31	protocadherin alpha 10	56139	2.94249	0.00369196	0.0134803	0.81436	up PDL1 High vs. Low
SIT1	9p13-p12	signaling threshold regulating transmembrane adaptor 1	27240	2.94223	0.00369494	0.0134888	0.850116	up PDL1 High vs. Low
SERPINE2	2q36.1	serpin peptidase inhibitor, clade E (nexin, plasminogen activator inhibitor type 1), member 2	5270	2.94044	0.0037154	0.0135538	0.624515	up PDL1 High vs. Low
HAPLN3	15q26.1	hyaluronan and proteoglycan link protein 3	145864	2.93914	0.0037303	0.0135985	0.5975	up PDL1 High vs. Low
DNAJC6	1p31.3	DnaJ (Hsp40) homolog, subfamily C, member 6	9829	2.93839	0.00373885	0.0136248	0.689561	up PDL1 High vs. Low
CSMD2	1p34.3	CUB and Sushi multiple domains 2	114784	2.93395	0.00379026	0.0137902	0.660997	up PDL1 High vs. Low
GPM6B	Xp22.2	glycoprotein M6B	2824	2.9282	0.00385764	0.0140006	0.618209	up PDL1 High vs. Low
KCNIP1	5q35.1	Kv channel interacting protein 1	30820	2.92795	0.00386058	0.0140063	0.909934	up PDL1 High vs. Low
ANKRD1	10q23.31	ankyrin repeat domain 1 (cardiac muscle)	27063	2.92614	0.00388214	0.0140721	1.07691	up PDL1 High vs. Low
CXCL12	10q11.1	chemokine (C-X-C motif) ligand 12	6387	2.92537	0.00389122	0.0140926	0.7534	up PDL1 High vs. Low
BTLA	3q13.2	B and T lymphocyte associated	151888	2.91564	0.00400887	0.0144701	0.889563	up PDL1 High vs. Low
ANGPTL1	1q25.2	angiopoietin-like 1	9068	2.91554	0.00401006	0.0144719	0.863903	up PDL1 High vs. Low
XIRP1	3p22.2	xin actin binding repeat containing 1	165904	2.90987	0.00408014	0.0146861	0.948896	up PDL1 High vs. Low
ANK2	4q25-q27	ankyrin 2, neuronal	287	2.90736	0.00411148	0.014787	0.754953	up PDL1 High vs. Low
MAP2	2q34-q35	microtubule-associated protein 2	4133	2.88995	0.00433517	0.0154846	0.650568	up PDL1 High vs. Low
COL25A1	4q25	collagen, type XXV, alpha 1	84570	2.88881	0.00435007	0.0155324	0.614364	up PDL1 High vs. Low
DRP2	Xq22	dystrophin related protein 2	1821	2.88754	0.00436698	0.0155765	0.717226	up PDL1 High vs. Low
RMRP	9p13.3	RNA component of mitochondrial RNA processing endoribonuclease	6023	2.88562	0.00439249	0.0156539	0.643036	up PDL1 High vs. Low
ADAM6	14q32.33	ADAM metallopeptidase domain 6 (pseudogene)	8755	2.88409	0.00441281	0.0157209	1.17161	up PDL1 High vs. Low
CD3D	11q23	CD3d molecule, delta (CD3-TCR complex)	915	2.87682	0.0045111	0.0160321	0.744352	up PDL1 High vs. Low
WT1	11p13	Wilms tumor 1	7490	2.86953	0.00461154	0.0163156	0.921614	up PDL1 High vs. Low
HSN2	12p13.3	hereditary sensory neuropathy, type II	378465	2.86678	0.00465002	0.0164303	0.606791	up PDL1 High vs. Low
MET	7q31	MET proto-oncogene, receptor tyrosine kinase	4233	2.86368	0.00469366	0.0165349	0.623672	up PDL1 High vs. Low
FLRT2	14q24-q32	fibronectin leucine rich transmembrane protein 2	23768	2.86258	0.00470922	0.0165821	0.7952	up PDL1 High vs. Low
C3orf72	3q22.3	FOXL2 neighbor	401089	2.86248	0.00471071	0.0165836	0.639352	up PDL1 High vs. Low
HLA-DQB1	6p21.3	major histocompatibility complex, class II, DQ beta 1	3119	2.85648	0.00479651	0.0168481	0.742094	up PDL1 High vs. Low
NRXN3	14q31	neurexin 3	9369	2.85524	0.00481455	0.0169057	0.648693	up PDL1 High vs. Low
SELE	1q24.2	selectin E	6401	2.84905	0.00490485	0.0171787	1.02726	up PDL1 High vs. Low
ATP8A2	13q12	ATPase, aminophospholipid transporter, class I, type 8A, member 2	51761	2.84805	0.00491963	0.0172217	0.626882	up PDL1 High vs. Low
FBLN1	22q13.31	fibulin 1	2192	2.84754	0.00492713	0.017245	0.692936	up PDL1 High vs. Low
HHIP	4q28-q32	hedgehog interacting protein	64399	2.84713	0.00493319	0.0172575	0.864471	up PDL1 High vs. Low
PARVG	22q13.31	parvin, gamma	64098	2.844	0.00497978	0.0173907	0.588664	up PDL1 High vs. Low
C13orf30	13q14.11	family with sequence similarity 216, member B	144809	2.84066	0.00502998	0.0175183	0.660646	up PDL1 High vs. Low
HLA-DRB5	6p21.3	major histocompatibility complex, class II, DR beta 5	3127	2.83992	0.00504109	0.0175482	0.742739	up PDL1 High vs. Low
SYNPO2	4q26	synaptopodin 2	171024	2.83992	0.00504112	0.0175482	0.720579	up PDL1 High vs. Low
PCDHA13	5q31	protocadherin alpha 13	56136	2.83918	0.0050523	0.0175782	0.742595	up PDL1 High vs. Low
FCRL3	1q21-q22	Fc receptor-like 3	115352	2.83395	0.00513191	0.0177918	1.03174	up PDL1 High vs. Low
GDF5	20q11.2	growth differentiation factor 5	8200	2.83166	0.00516721	0.0178874	0.590012	up PDL1 High vs. Low
GPR133	12q24.33	adhesion G protein-coupled receptor D1	283383	2.83094	0.00517844	0.0179078	0.626247	up PDL1 High vs. Low
NR4A3	9q22	nuclear receptor subfamily 4, group A, member 3	8013	2.83018	0.00519013	0.0179392	0.827225	up PDL1 High vs. Low
ZPLD1	3q12.3	zona pellucida-like domain containing 1	131368	2.83005	0.00519223	0.0179434	0.933538	up PDL1 High vs. Low
PARP15	3q21.1	poly (ADP-ribose) polymerase family, member 15	165631	2.82958	0.0051995	0.0179588	0.763473	up PDL1 High vs. Low
SELL	1q24.2	selectin L	6402	2.82726	0.00523565	0.018057	0.776317	up PDL1 High vs. Low
CLEC9A	12p13.2	C-type lectin domain family 9, member A	283420	2.8221	0.00531681	0.018303	0.72363	up PDL1 High vs. Low
MYO3B	2q31.1-q31.2	myosin IIIB	140469	2.8174	0.00539177	0.01853	0.709046	up PDL1 High vs. Low
CD163L1	12p13.3	CD163 molecule-like 1	283316	2.81466	0.00543608	0.0186542	0.628571	up PDL1 High vs. Low
PMCH	12q23.2	pro-melanin-concentrating hormone	5367	2.81413	0.00544452	0.0186801	0.608234	up PDL1 High vs. Low
ZBED2	3q13.2	zinc finger, BED-type containing 2	79413	2.80888	0.00553021	0.0189266	1.08425	up PDL1 High vs. Low
BMP5	6p12.1	bone morphogenetic protein 5	653	2.80814	0.00554249	0.0189592	1.00766	up PDL1 High vs. Low
TTLL7	1p31.1	tubulin tyrosine ligase-like family member 7	79739	2.80727	0.00555668	0.0189919	0.628398	up PDL1 High vs. Low
SIGLEC11	19q13.33	sialic acid binding Ig-like lectin 11	114132	2.80325	0.00562352	0.0191788	0.669507	up PDL1 High vs. Low
GPR109B	12q24.31	hydroxycarboxylic acid receptor 3	8843	2.80245	0.00563677	0.0192176	0.841315	up PDL1 High vs. Low
NBEA	13q13	neurobeachin	26960	2.80204	0.0056437	0.0192349	0.604109	up PDL1 High vs. Low
BNC1	15q25.2	basonuclin 1	646	2.80102	0.00566084	0.0192805	0.628819	up PDL1 High vs. Low
MMP2	16q12.2	matrix metallopeptidase 2	4313	2.79866	0.00570059	0.0193897	0.725382	up PDL1 High vs. Low
PCOLCE2	3q21-q24	procollagen C-endopeptidase enhancer 2	26577	2.79544	0.00575518	0.0195499	0.773512	up PDL1 High vs. Low
RGS22	8q22.2	regulator of G-protein signaling 22	26166	2.7931	0.00579512	0.0196563	0.660874	up PDL1 High vs. Low
EYA4	6q23	EYA transcriptional coactivator and phosphatase 4	2070	2.78745	0.00589272	0.0199215	0.697233	up PDL1 High vs. Low
FKBP5	6p21.31	FK506 binding protein 5	2289	2.78703	0.00590006	0.0199398	0.607982	up PDL1 High vs. Low
ELAVL4	1p34	ELAV like neuron-specific RNA binding protein 4	1996	2.78661	0.00590741	0.0199548	0.899952	up PDL1 High vs. Low
GLT1D1	12q24.33	glycosyltransferase 1 domain containing 1	144423	2.7851	0.0059338	0.0200208	0.62181	up PDL1 High vs. Low
SYT1	12cen-q21	synaptotagmin I	6857	2.78375	0.00595745	0.020089	0.649336	up PDL1 High vs. Low
ANXA1	9q21.13	annexin A1	301	2.77826	0.00605469	0.02036	0.586171	up PDL1 High vs. Low
PDPN	1p36.21	podoplanin	10630	2.7777	0.00606471	0.0203788	0.720169	up PDL1 High vs. Low
ITM2A	Xq13.3-Xq21.2	integral membrane protein 2A	9452	2.7767	0.00608261	0.0204248	0.624792	up PDL1 High vs. Low
CD36	7q11.2	CD36 molecule (thrombospondin receptor)	948	2.77666	0.00608338	0.0204248	0.773486	up PDL1 High vs. Low
THSD7B	2q22.1	thrombospondin, type I, domain containing 7B	80731	2.7764	0.00608803	0.0204338	0.781306	up PDL1 High vs. Low
ITGBL1	13q33	integrin, beta-like 1 (with EGF-like repeat domains)	9358	2.77464	0.00611965	0.0205332	0.691509	up PDL1 High vs. Low
TNFSF15	9q32	tumor necrosis factor (ligand) superfamily, member 15	9966	2.77357	0.00613887	0.0205842	0.654579	up PDL1 High vs. Low
ABCB5	7p21.1	ATP-binding cassette, sub-family B (MDR/TAP), member 5	340273	2.7722	0.00616378	0.0206509	0.649617	up PDL1 High vs. Low
TSPAN2	1p13.2	tetraspanin 2	10100	2.77054	0.00619391	0.0207383	0.626173	up PDL1 High vs. Low
ROS1	6q22	ROS proto-oncogene 1 , receptor tyrosine kinase	6098	2.76467	0.00630162	0.021044	1.1081	up PDL1 High vs. Low
C3	19p13.3-p13.2	complement component 3	718	2.7631	0.00633077	0.0211242	0.79564	up PDL1 High vs. Low
SFRP4	7p14.1	secreted frizzled-related protein 4	6424	2.76211	0.00634914	0.0211717	0.836412	up PDL1 High vs. Low
LRRIQ1	12q21.31	leucine-rich repeats and IQ motif containing 1	84125	2.76033	0.00638237	0.0212446	0.726567	up PDL1 High vs. Low
PEG10	7q21	paternally expressed 10	23089	2.75527	0.00647774	0.0215271	0.7346	up PDL1 High vs. Low
TNFSF14	19p13.3	tumor necrosis factor (ligand) superfamily, member 14	8740	2.73862	0.00680079	0.0224123	0.671791	up PDL1 High vs. Low
SFTPA1	10q22.3	surfactant protein A1	653509	2.73826	0.00680788	0.0224262	0.755557	up PDL1 High vs. Low
KIF5A	12q13.13	kinesin family member 5A	3798	2.73567	0.00685945	0.0225655	0.8484	up PDL1 High vs. Low
TMEM215	9p21.1	transmembrane protein 215	401498	2.73368	0.00689933	0.0226604	0.619214	up PDL1 High vs. Low
FAT3	11q14.3	FAT atypical cadherin 3	120114	2.72574	0.00706046	0.0231267	0.621211	up PDL1 High vs. Low
CPXM2	10q26.13	carboxypeptidase X (M14 family), member 2	119587	2.72369	0.00710275	0.0232393	0.633964	up PDL1 High vs. Low
AFF3	2q11.2-q12	AF4/FMR2 family, member 3	3899	2.7226	0.00712516	0.0232978	0.721443	up PDL1 High vs. Low
RHOH	4p13	ras homolog family member H	399	2.72216	0.00713438	0.0233242	0.650481	up PDL1 High vs. Low
LAMA1	18p11.3	laminin, alpha 1	284217	2.71032	0.00738338	0.0240045	0.650876	up PDL1 High vs. Low
PGR	11q22-q23	progesterone receptor	5241	2.70815	0.00742977	0.0241285	0.656578	up PDL1 High vs. Low
GPR109A	12q24.31	hydroxycarboxylic acid receptor 2	338442	2.69579	0.00769973	0.0248715	0.839404	up PDL1 High vs. Low
FBLN2	3p25.1	fibulin 2	2199	2.69271	0.00776815	0.0250379	0.612886	up PDL1 High vs. Low
IL1RL1	2q12	interleukin 1 receptor-like 1	9173	2.69265	0.00776954	0.0250379	0.711321	up PDL1 High vs. Low
RELN	7q22	reelin	5649	2.68939	0.00784276	0.0252377	1.03083	up PDL1 High vs. Low
PTGER3	1p31.2	prostaglandin E receptor 3 (subtype EP3)	5733	2.68922	0.00784653	0.0252385	0.663219	up PDL1 High vs. Low
RGPD7	2q13	RANBP2-like and GRIP domain containing 7	652919	2.68882	0.00785576	0.0252577	1.02641	up PDL1 High vs. Low
PAK3	Xq23	p21 protein (Cdc42/Rac)-activated kinase 3	5063	2.68799	0.00787448	0.0253006	0.870906	up PDL1 High vs. Low
SNURF	15q12	SNRPN upstream reading frame	8926	2.68786	0.0078773	0.0253057	0.60552	up PDL1 High vs. Low
CD40LG	Xq26	CD40 ligand	959	2.68627	0.0079134	0.0253939	0.728049	up PDL1 High vs. Low
TGFB3	14q24	transforming growth factor, beta 3	7043	2.67838	0.00809471	0.0259026	0.608982	up PDL1 High vs. Low
POSTN	13q13.3	periostin, osteoblast specific factor	10631	2.67793	0.00810527	0.0259285	0.773411	up PDL1 High vs. Low
CXCL5	4q13.3	chemokine (C-X-C motif) ligand 5	6374	2.6733	0.00821332	0.0262129	1.40621	up PDL1 High vs. Low
KIF14	1q32.1	kinesin family member 14	9928	2.67088	0.00827041	0.0263623	0.606668	up PDL1 High vs. Low
S100A8	1q21	S100 calcium binding protein A8	6279	2.67065	0.00827585	0.0263756	0.695128	up PDL1 High vs. Low
BIRC3	11q22	baculoviral IAP repeat containing 3	330	2.66908	0.00831328	0.0264901	0.630835	up PDL1 High vs. Low
ANLN	7p15-p14	anillin, actin binding protein	54443	2.66868	0.00832263	0.0265123	0.662793	up PDL1 High vs. Low
LILRA4	19q13.4	leukocyte immunoglobulin-like receptor, subfamily A (with TM domain), member 4	23547	2.66494	0.00841226	0.0267356	0.824503	up PDL1 High vs. Low
NCF1C	7q11.23	neutrophil cytosolic factor 1C pseudogene	654817	2.66284	0.00846269	0.0268626	0.727333	up PDL1 High vs. Low
TNR	1q24	tenascin R	7143	2.65481	0.00865875	0.0273455	0.688159	up PDL1 High vs. Low
ASPM	1q31	asp (abnormal spindle) homolog, microcephaly associated (Drosophila)	259266	2.65463	0.00866311	0.027355	0.600431	up PDL1 High vs. Low
NLGN1	3q26.31	neuroligin 1	22871	2.6544	0.00866879	0.027366	0.727408	up PDL1 High vs. Low
C11orf41	11p13	KIAA1549-like	25758	2.65346	0.00869217	0.0274257	0.629097	up PDL1 High vs. Low
RGS20	8q11.23	regulator of G-protein signaling 20	8601	2.64624	0.0088726	0.027858	0.691068	up PDL1 High vs. Low
TRAF3IP3	1q32	TRAF3 interacting protein 3	80342	2.64543	0.00889305	0.0279009	0.628246	up PDL1 High vs. Low
TRIM9	14q22.1	tripartite motif containing 9	114088	2.64446	0.00891744	0.0279432	0.69823	up PDL1 High vs. Low
SNCAIP	5q23.2	synuclein, alpha interacting protein	9627	2.63607	0.00913218	0.0285117	0.647322	up PDL1 High vs. Low
KYNU	2q22.2	kynureninase	8942	2.63064	0.00927381	0.0288486	0.645139	up PDL1 High vs. Low
CHIT1	1q32.1	chitinase 1 (chitotriosidase)	1118	2.6304	0.00927995	0.0288633	1.18809	up PDL1 High vs. Low
COL6A6	3q22.1	collagen, type VI, alpha 6	131873	2.62951	0.00930337	0.0289143	0.711259	up PDL1 High vs. Low
MMP13	11q22.3	matrix metallopeptidase 13	4322	2.62825	0.00933665	0.0290045	1.04046	up PDL1 High vs. Low
TIMP4	3p25	TIMP metallopeptidase inhibitor 4	7079	2.62757	0.00935451	0.0290336	0.629638	up PDL1 High vs. Low
DPT	1q12-q23	dermatopontin	1805	2.62211	0.00950013	0.0293968	0.781643	up PDL1 High vs. Low
GFI1	1p22	growth factor independent 1 transcription repressor	2672	2.6219	0.00950575	0.0294097	0.593826	up PDL1 High vs. Low
L1TD1	1p31.3	LINE-1 type transposase domain containing 1	54596	2.61643	0.00965336	0.0297945	0.630468	up PDL1 High vs. Low
DAPP1	4q25-q27	dual adaptor of phosphotyrosine and 3-phosphoinositides	27071	2.61455	0.00970459	0.0299256	0.626407	up PDL1 High vs. Low
MAP4K1	19q13.1-q13.4	mitogen-activated protein kinase kinase kinase kinase 1	11184	2.60851	0.00987094	0.0303338	0.690193	up PDL1 High vs. Low
CD27	12p13	CD27 molecule	939	2.60695	0.0099144	0.0304515	0.704353	up PDL1 High vs. Low
BMPR1B	4q22-q24	bone morphogenetic protein receptor, type IB	658	2.60284	0.0100294	0.0307701	0.622012	up PDL1 High vs. Low
MGC29506	5q31.2	marginal zone B and B1 cell-specific protein	51237	2.60228	0.0100454	0.0308118	0.923817	up PDL1 High vs. Low
HPGDS	4q22.3	hematopoietic prostaglandin D synthase	27306	2.59717	0.0101903	0.0311381	0.602339	up PDL1 High vs. Low
CEACAM8	19q13.2	carcinoembryonic antigen-related cell adhesion molecule 8	1088	2.59563	0.0102344	0.0312635	0.65572	up PDL1 High vs. Low
LTA	6p21.3	lymphotoxin alpha	4049	2.59001	0.0103965	0.0316692	0.6147	up PDL1 High vs. Low
VAV1	19p13.2	vav 1 guanine nucleotide exchange factor	7409	2.58739	0.0104731	0.0318743	0.58669	up PDL1 High vs. Low
ITGAD	16p11.2	integrin, alpha D	3681	2.5825	0.010617	0.0322118	0.629357	up PDL1 High vs. Low
SPESP1	15q23	sperm equatorial segment protein 1	246777	2.57885	0.0107257	0.0324409	0.585124	up PDL1 High vs. Low
MME	3q25.2	membrane metallo-endopeptidase	4311	2.57778	0.0107578	0.0325188	0.756742	up PDL1 High vs. Low
PCDHGB2	5q31	protocadherin gamma subfamily B, 2	56103	2.57503	0.0108405	0.0327399	0.766785	up PDL1 High vs. Low
NELL2	12q12	neural EGFL like 2	4753	2.57206	0.0109305	0.0329632	0.786965	up PDL1 High vs. Low
KCNJ5	11q24	potassium channel, inwardly rectifying subfamily J, member 5	3762	2.56999	0.0109933	0.0331285	0.809634	up PDL1 High vs. Low
NPR3	5p13.3	natriuretic peptide receptor 3	4883	2.56909	0.0110209	0.0332017	0.75349	up PDL1 High vs. Low
BMPER	7p14.3	BMP binding endothelial regulator	168667	2.56691	0.0110881	0.033375	0.651168	up PDL1 High vs. Low
FGF5	4q21	fibroblast growth factor 5	2250	2.56542	0.011134	0.0334835	0.695322	up PDL1 High vs. Low
ENTHD1	22q13.1	ENTH domain containing 1	150350	2.56514	0.0111427	0.0335049	0.726827	up PDL1 High vs. Low
SCN9A	2q24	sodium channel, voltage gated, type IX alpha subunit	6335	2.5602	0.0112966	0.0338584	0.606499	up PDL1 High vs. Low
NOX5	15q23	NADPH oxidase, EF-hand calcium binding domain 5	79400	2.55898	0.0113345	0.0339573	0.604954	up PDL1 High vs. Low
ZNF831	20q13.32	zinc finger protein 831	128611	2.55876	0.0113416	0.0339735	0.79269	up PDL1 High vs. Low
MYOC	1q23-q24	myocilin, trabecular meshwork inducible glucocorticoid response	4653	2.55598	0.0114292	0.0341668	0.734562	up PDL1 High vs. Low
AOX1	2q33	aldehyde oxidase 1	316	2.55388	0.0114958	0.03433	0.826106	up PDL1 High vs. Low
ZNF365	10q21.2	zinc finger protein 365	22891	2.54974	0.0116284	0.0346656	0.589881	up PDL1 High vs. Low
KIAA2022	Xq13.3	KIAA2022	340533	2.53814	0.0120064	0.0356219	0.661149	up PDL1 High vs. Low
COL24A1	1p22.3	collagen, type XXIV, alpha 1	255631	2.53612	0.0120734	0.0357949	0.654869	up PDL1 High vs. Low
GRIN2A	16p13.2	glutamate receptor, ionotropic, N-methyl D-aspartate 2A	2903	2.52584	0.0124195	0.036678	0.662061	up PDL1 High vs. Low
SLITRK4	Xq27.3	SLIT and NTRK-like family, member 4	139065	2.51473	0.0128037	0.0376392	0.630917	up PDL1 High vs. Low
CCDC144A	17p11.2	coiled-coil domain containing 144A	9720	2.51257	0.0128794	0.0378186	0.694272	up PDL1 High vs. Low
PCDHGB4	5q31	protocadherin gamma subfamily B, 4	8641	2.51103	0.0129337	0.0379617	0.608269	up PDL1 High vs. Low
ERAP2	5q15	endoplasmic reticulum aminopeptidase 2	64167	2.50983	0.0129764	0.0380599	0.71768	up PDL1 High vs. Low
GPR1	2q33.3	G protein-coupled receptor 1	2825	2.5091	0.0130022	0.0381246	0.692195	up PDL1 High vs. Low
CEACAM4	19q13.2	carcinoembryonic antigen-related cell adhesion molecule 4	1089	2.50862	0.0130192	0.038158	0.653468	up PDL1 High vs. Low
NPBWR1	8p22-q21.13	neuropeptides B/W receptor 1	2831	2.50015	0.0133237	0.0388745	0.613575	up PDL1 High vs. Low
ANKRD55	5q11.2	ankyrin repeat domain 55	79722	2.49811	0.0133977	0.0390555	0.600587	up PDL1 High vs. Low
PROX1	1q41	prospero homeobox 1	5629	2.49741	0.0134232	0.0391244	0.761351	up PDL1 High vs. Low
PKHD1L1	8q23	polycystic kidney and hepatic disease 1 (autosomal recessive)-like 1	93035	2.4972	0.0134312	0.0391364	0.761393	up PDL1 High vs. Low
CNTNAP2	7q35	contactin associated protein-like 2	26047	2.49582	0.0134813	0.0392604	0.768757	up PDL1 High vs. Low
DNASE2B	1p22.3	deoxyribonuclease II beta	58511	2.49458	0.0135272	0.0393715	0.644577	up PDL1 High vs. Low
MEOX1	17q21	mesenchyme homeobox 1	4222	2.49438	0.0135344	0.0393813	0.633167	up PDL1 High vs. Low
SYT14	1q32.2	synaptotagmin XIV	255928	2.49138	0.0136452	0.0396252	0.723472	up PDL1 High vs. Low
WDR69	2q36.3	dynein assembly factor with WDR repeat domains 1	164781	2.49063	0.0136732	0.0396841	0.704881	up PDL1 High vs. Low
LRRTM3	10q21.3	leucine rich repeat transmembrane neuronal 3	347731	2.48748	0.0137906	0.0399677	1.06347	up PDL1 High vs. Low
SIGLEC14	19q13.4	sialic acid binding Ig-like lectin 14	100049587	2.48198	0.0139978	0.040455	0.86331	up PDL1 High vs. Low
SDS	12q24.13	serine dehydratase	10993	2.48132	0.0140228	0.0405152	0.675698	up PDL1 High vs. Low
CCL11	17q12	chemokine (C-C motif) ligand 11	6356	2.47533	0.0142522	0.0410742	0.668631	up PDL1 High vs. Low
NCF1B	7q11.23	neutrophil cytosolic factor 1B pseudogene	654816	2.46526	0.0146449	0.0420522	0.631863	up PDL1 High vs. Low
IGF2BP1	17q21.32	insulin-like growth factor 2 mRNA binding protein 1	10642	2.46196	0.0147755	0.0423386	0.884476	up PDL1 High vs. Low
HAVCR1	5q33.2	hepatitis A virus cellular receptor 1	26762	2.46105	0.014812	0.0424196	0.854177	up PDL1 High vs. Low
CTSG	14q11.2	cathepsin G	1511	2.46063	0.0148288	0.0424556	0.857797	up PDL1 High vs. Low
IL11	19q13.3-q13.4	interleukin 11	3589	2.45765	0.014948	0.0427314	0.745252	up PDL1 High vs. Low
DKK1	10q11.2	dickkopf WNT signaling pathway inhibitor 1	22943	2.45644	0.0149969	0.0428356	1.0696	up PDL1 High vs. Low
GPR97	16q21	adhesion G protein-coupled receptor G3	222487	2.45528	0.0150437	0.0429451	0.626152	up PDL1 High vs. Low
TP63	3q28	tumor protein p63	8626	2.45068	0.0152308	0.043425	0.79997	up PDL1 High vs. Low
C1orf95	1q42.12	chromosome 1 open reading frame 95	375057	2.44479	0.0154733	0.0440187	0.743703	up PDL1 High vs. Low
FIBIN	11p14.2	fin bud initiation factor homolog (zebrafish)	387758	2.44309	0.0155437	0.0441822	0.655256	up PDL1 High vs. Low
PAX7	1p36.13	paired box 7	5081	2.44192	0.0155926	0.0442906	0.798686	up PDL1 High vs. Low
NALCN	13q32.3	sodium leak channel, non selective	259232	2.44147	0.0156113	0.0443313	0.586217	up PDL1 High vs. Low
NAPSB	19q13.33	napsin B aspartic peptidase, pseudogene	256236	2.43446	0.0159068	0.0450152	0.679585	up PDL1 High vs. Low
RPH3A	12q24.13	rabphilin 3A	22895	2.43056	0.0160732	0.0453855	0.639892	up PDL1 High vs. Low
COL4A6	Xq22	collagen, type IV, alpha 6	1288	2.42842	0.0161652	0.0456078	0.599683	up PDL1 High vs. Low
C13orf36	13q13.3	serine-rich and transmembrane domain containing 1	400120	2.42724	0.0162161	0.0457264	0.857649	up PDL1 High vs. Low
IL24	1q32	interleukin 24	11009	2.42326	0.0163892	0.0461574	0.62518	up PDL1 High vs. Low
COL1A2	7q22.1	collagen, type I, alpha 2	1278	2.42274	0.0164119	0.0462148	0.605364	up PDL1 High vs. Low
MCART6	Xq22.2	solute carrier family 25, member 53	401612	2.4129	0.0168469	0.0471914	0.595544	up PDL1 High vs. Low
CPXM1	20p13	carboxypeptidase X (M14 family), member 1	56265	2.41196	0.0168888	0.0472917	0.60211	up PDL1 High vs. Low
MATN3	2p24-p23	matrilin 3	4148	2.41133	0.0169169	0.0473534	0.777125	up PDL1 High vs. Low
FCER1A	1q23	Fc fragment of IgE, high affinity I, receptor for; alpha polypeptide	2205	2.40987	0.0169827	0.0474964	0.720943	up PDL1 High vs. Low
SLC17A6	11p14.3	solute carrier family 17 (vesicular glutamate transporter), member 6	57084	2.40932	0.0170077	0.0475469	0.793685	up PDL1 High vs. Low
NCF1	7q11.23	neutrophil cytosolic factor 1	653361	2.40921	0.0170123	0.0475534	0.606005	up PDL1 High vs. Low
NBLA00301	4q34.1	HAND2 antisense RNA 1 (head to head)	79804	2.40864	0.0170381	0.047606	0.621011	up PDL1 High vs. Low
FLT3	13q12	fms-related tyrosine kinase 3	2322	2.40227	0.0173281	0.0482588	0.906757	up PDL1 High vs. Low
SMC1B	22q13.31	structural maintenance of chromosomes 1B	27127	2.39872	0.0174914	0.0486343	0.591134	up PDL1 High vs. Low
CHI3L1	1q32.1	chitinase 3-like 1 (cartilage glycoprotein-39)	1116	2.39585	0.0176245	0.0489579	0.744848	up PDL1 High vs. Low
POPDC3	6q21	popeye domain containing 3	64208	2.39446	0.0176894	0.0490826	0.6652	up PDL1 High vs. Low
STAP1	4q13.2	signal transducing adaptor family member 1	26228	2.39337	0.0177401	0.0491662	0.78811	up PDL1 High vs. Low
GAS1	9q21.3-q22	growth arrest-specific 1	2619	2.39202	0.0178036	0.0493087	0.674632	up PDL1 High vs. Low
ST6GAL2	2q12.3	ST6 beta-galactosamide alpha-2,6-sialyltranferase 2	84620	2.39041	0.0178793	0.0494985	0.651991	up PDL1 High vs. Low
MBOAT4	8p12	membrane bound O-acyltransferase domain containing 4	619373	2.38599	0.0180884	0.0499624	0.726406	up PDL1 High vs. Low
RPS6KA6	Xq21	ribosomal protein S6 kinase, 90kDa, polypeptide 6	27330	2.38276	0.0182431	0.0502346	0.700671	up PDL1 High vs. Low
HLA-DOB	6p21.3	major histocompatibility complex, class II, DO beta	3112	2.38256	0.0182524	0.0502534	0.656588	up PDL1 High vs. Low
CXCL13	4q21	chemokine (C-X-C motif) ligand 13	10563	2.37124	0.0188031	0.0514935	1.18149	up PDL1 High vs. Low
GABRP	5q35.1	gamma-aminobutyric acid (GABA) A receptor, pi	2568	2.37117	0.0188065	0.051496	1.22295	up PDL1 High vs. Low
DGKB	7p21.2	diacylglycerol kinase, beta 90kDa	1607	2.36987	0.0188707	0.051651	0.63676	up PDL1 High vs. Low
BRS3	Xq26.3	bombesin-like receptor 3	680	2.36693	0.0190162	0.0519603	0.646136	up PDL1 High vs. Low
TREM1	6p21.1	triggering receptor expressed on myeloid cells 1	54210	2.35616	0.0195592	0.0531599	0.701792	up PDL1 High vs. Low
SLC22A3	6q25.3	solute carrier family 22 (organic cation transporter), member 3	6581	2.34871	0.0199421	0.0540433	0.585092	up PDL1 High vs. Low
GALNT13	2q24.1	polypeptide N-acetylgalactosaminyltransferase 13	114805	2.34845	0.0199559	0.0540735	0.607368	up PDL1 High vs. Low
SCN3A	2q24	sodium channel, voltage gated, type III alpha subunit	6328	2.34062	0.020366	0.0549815	0.61343	up PDL1 High vs. Low
CX3CR1	3p21.3	chemokine (C-X3-C motif) receptor 1	1524	2.33806	0.0205019	0.0552768	0.601376	up PDL1 High vs. Low
KCNA1	12p13.32	potassium channel, voltage gated shaker related subfamily A, member 1	3736	2.33784	0.0205134	0.0552995	0.614404	up PDL1 High vs. Low
MYH16	7q22.1	myosin, heavy chain 16 pseudogene	84176	2.32864	0.0210077	0.0563876	0.774362	up PDL1 High vs. Low
ECEL1	2q37.1	endothelin converting enzyme-like 1	9427	2.32785	0.0210508	0.0564516	0.697137	up PDL1 High vs. Low
SLC24A2	9p22.1	solute carrier family 24 (sodium/potassium/calcium exchanger), member 2	25769	2.3242	0.0212501	0.0569118	0.587109	up PDL1 High vs. Low
KRT1	12q13.13	keratin 1, type II	3848	2.32136	0.0214068	0.0572716	0.633086	up PDL1 High vs. Low
PLA2G2D	1p36.12	phospholipase A2, group IID	26279	2.32013	0.0214746	0.0574006	0.900175	up PDL1 High vs. Low
TNFRSF11B	8q24	tumor necrosis factor receptor superfamily, member 11b	4982	2.31965	0.0215014	0.0574498	0.700885	up PDL1 High vs. Low
CCL2	17q11.2-q12	chemokine (C-C motif) ligand 2	6347	2.31744	0.0216243	0.0577257	0.589975	up PDL1 High vs. Low
SLC8A3	14q24.1	solute carrier family 8 (sodium/calcium exchanger), member 3	6547	2.31685	0.021657	0.0577904	0.624988	up PDL1 High vs. Low
S100A9	1q21	S100 calcium binding protein A9	6280	2.31247	0.0219023	0.0583692	0.617382	up PDL1 High vs. Low
THBS4	5q13	thrombospondin 4	7060	2.31075	0.0219997	0.0585907	0.681846	up PDL1 High vs. Low
TMEM90A	14q24.3	synapse differentiation inducing 1-like	646658	2.30099	0.0225576	0.059752	0.591246	up PDL1 High vs. Low
VWDE	7p21.3	von Willebrand factor D and EGF domains	221806	2.29952	0.0226427	0.0599532	0.826013	up PDL1 High vs. Low
KRT5	12q13.13	keratin 5, type II	3852	2.29093	0.0231459	0.0610024	1.35414	up PDL1 High vs. Low
SLC4A10	2q24.2	solute carrier family 4, sodium bicarbonate transporter, member 10	57282	2.28753	0.0233482	0.0613778	0.86382	up PDL1 High vs. Low
CNR1	6q14-q15	cannabinoid receptor 1 (brain)	1268	2.28625	0.0234244	0.0615466	0.65503	up PDL1 High vs. Low
DNER	2q36.3	delta/notch-like EGF repeat containing	92737	2.28362	0.0235821	0.061882	0.724537	up PDL1 High vs. Low
ALPK2	18q21.31	alpha-kinase 2	115701	2.28307	0.0236148	0.0619204	0.646527	up PDL1 High vs. Low
COL10A1	6q21-q22	collagen, type X, alpha 1	1300	2.28296	0.023622	0.0619248	0.933889	up PDL1 High vs. Low
SPOCK3	4q32.3	sparc/osteonectin, cwcv and kazal-like domains proteoglycan (testican) 3	50859	2.27373	0.024183	0.0631521	0.833811	up PDL1 High vs. Low
LEP	7q31.3	leptin	3952	2.27227	0.0242727	0.063346	1.0016	up PDL1 High vs. Low
SYT16	14q23.2	synaptotagmin XVI	83851	2.26313	0.0248422	0.0645531	0.659843	up PDL1 High vs. Low
JAKMIP1	4p16.1	janus kinase and microtubule interacting protein 1	152789	2.25969	0.0250596	0.0649784	0.634776	up PDL1 High vs. Low
C13orf33	13q12.3	mesenteric estrogen-dependent adipogenesis	84935	2.24968	0.0257014	0.0663325	0.689672	up PDL1 High vs. Low
VIP	6q25	vasoactive intestinal peptide	7432	2.24838	0.0257857	0.0664833	0.971062	up PDL1 High vs. Low
MFAP5	12p13.1-p12.3	microfibrillar associated protein 5	8076	2.24685	0.0258853	0.066673	0.765891	up PDL1 High vs. Low
FNDC1	6q25	fibronectin type III domain containing 1	84624	2.23353	0.0267668	0.0686165	0.69924	up PDL1 High vs. Low
LRRC55	11q12.1	leucine rich repeat containing 55	219527	2.23318	0.0267904	0.0686597	0.630585	up PDL1 High vs. Low
LAMC3	9q34.12	laminin, gamma 3	10319	2.23273	0.0268201	0.0687015	0.606456	up PDL1 High vs. Low
RIMS2	8q22.3	regulating synaptic membrane exocytosis 2	9699	2.22662	0.0272343	0.0695457	0.765587	up PDL1 High vs. Low
DMRTA1	9p21.3	DMRT-like family A1	63951	2.22168	0.0275726	0.0702436	0.63329	up PDL1 High vs. Low
PLCXD3	5p13.1	phosphatidylinositol-specific phospholipase C, X domain containing 3	345557	2.22152	0.0275837	0.0702632	0.727631	up PDL1 High vs. Low
LUZP2	11p14.3	leucine zipper protein 2	338645	2.22074	0.0276375	0.0703618	0.640397	up PDL1 High vs. Low
C5orf20	5q31.1	dendritic cell-associated nuclear protein	140947	2.21844	0.0277962	0.0706695	0.631839	up PDL1 High vs. Low
ADAMTS8	11q25	ADAM metallopeptidase with thrombospondin type 1 motif, 8	11095	2.21589	0.0279741	0.0710372	0.731943	up PDL1 High vs. Low
SLC5A7	2q12	solute carrier family 5 (sodium/choline cotransporter), member 7	60482	2.19972	0.0291223	0.0735436	0.665007	up PDL1 High vs. Low
CCR7	17q12-q21.2	chemokine (C-C motif) receptor 7	1236	2.19606	0.0293876	0.074068	0.736656	up PDL1 High vs. Low
ZBTB16	11q23.1	zinc finger and BTB domain containing 16	7704	2.19506	0.0294607	0.0742058	0.724227	up PDL1 High vs. Low
CADM3	1q21.2-q22	cell adhesion molecule 3	57863	2.1927	0.0296332	0.0745861	0.768079	up PDL1 High vs. Low
PTGS2	1q25.2-q25.3	prostaglandin-endoperoxide synthase 2 (prostaglandin G/H synthase and cyclooxygenase)	5743	2.19263	0.0296387	0.0745908	0.687371	up PDL1 High vs. Low
MYOCD	17p11.2	myocardin	93649	2.18599	0.0301287	0.075574	0.665687	up PDL1 High vs. Low
LGALS12	11q13	lectin, galactoside-binding, soluble, 12	85329	2.18496	0.0302056	0.0756559	0.607096	up PDL1 High vs. Low
UCA1	19p13.12	urothelial cancer associated 1 (non-protein coding)	652995	2.18434	0.0302519	0.0757535	0.952959	up PDL1 High vs. Low
CDH19	18q22.1	cadherin 19, type 2	28513	2.18088	0.0305112	0.0762446	0.738975	up PDL1 High vs. Low
RASGRF1	15q24.2	Ras protein-specific guanine nucleotide-releasing factor 1	5923	2.1805	0.03054	0.0762979	0.756877	up PDL1 High vs. Low
SIM1	6q16.3	single-minded family bHLH transcription factor 1	6492	2.17955	0.0306119	0.0764462	0.937665	up PDL1 High vs. Low
KBTBD10	2q31.1	kelch-like family member 41	10324	2.17003	0.0313374	0.0779392	0.604296	up PDL1 High vs. Low
CSF2	5q31.1	colony stimulating factor 2 (granulocyte-macrophage)	1437	2.16933	0.0313911	0.0780443	0.63345	up PDL1 High vs. Low
CNTN5	11q22.1	contactin 5	53942	2.16642	0.0316161	0.0784898	0.614187	up PDL1 High vs. Low
C19orf59	19p13.2	mast cell-expressed membrane protein 1	199675	2.16379	0.0318208	0.0789138	0.784812	up PDL1 High vs. Low
GPR158	10p12.1	G protein-coupled receptor 158	57512	2.16261	0.0319126	0.0790633	0.626554	up PDL1 High vs. Low
LINGO2	9p21.2	leucine rich repeat and Ig domain containing 2	158038	2.14927	0.0329715	0.0811579	0.595256	up PDL1 High vs. Low
CHI3L2	1p13.3	chitinase 3-like 2	1117	2.14277	0.0334979	0.082217	0.649741	up PDL1 High vs. Low
COL11A1	1p21	collagen, type XI, alpha 1	1301	2.13417	0.0342051	0.0835434	1.08037	up PDL1 High vs. Low
PCDHA12	5q31	protocadherin alpha 12	56137	2.12066	0.0353432	0.0858127	0.644268	up PDL1 High vs. Low
ISM1	20p12.1	isthmin 1, angiogenesis inhibitor	140862	2.11031	0.0362367	0.0875588	0.596899	up PDL1 High vs. Low
PRUNE2	9q21.2	prune homolog 2 (Drosophila)	158471	2.10119	0.0370405	0.0891235	0.588749	up PDL1 High vs. Low
CNGA3	2q11.2	cyclic nucleotide gated channel alpha 3	1261	2.09994	0.0371512	0.0893257	0.62448	up PDL1 High vs. Low
PPP2R2C	4p16.1	protein phosphatase 2, regulatory subunit B, gamma	5522	2.09958	0.0371835	0.089351	0.709908	up PDL1 High vs. Low
CDH10	5p14.2	cadherin 10, type 2 (T2-cadherin)	1008	2.09165	0.037897	0.0907891	0.763585	up PDL1 High vs. Low
RASEF	9q21.32	RAS and EF-hand domain containing	158158	2.07876	0.0390818	0.0932793	0.723502	up PDL1 High vs. Low
PCDHGB5	5q31	protocadherin gamma subfamily B, 5	56101	2.07126	0.0397851	0.0947046	0.669818	up PDL1 High vs. Low
CD1E	1q23.1	CD1e molecule	913	2.06571	0.0403134	0.095718	0.626999	up PDL1 High vs. Low
IGF2BP3	7p11	insulin-like growth factor 2 mRNA binding protein 3	10643	2.06549	0.0403342	0.0957454	0.746779	up PDL1 High vs. Low
PMP2	8q21.3-q22.1	peripheral myelin protein 2	5375	2.06287	0.0405853	0.0962634	0.687739	up PDL1 High vs. Low
WDR17	4q34	WD repeat domain 17	116966	2.04193	0.0426421	0.100285	0.593674	up PDL1 High vs. Low
CCL23	17q12	chemokine (C-C motif) ligand 23	6368	2.04054	0.0427821	0.100556	0.62237	up PDL1 High vs. Low
IL8	4q13-q21	chemokine (C-X-C motif) ligand 8	3576	2.03186	0.0436631	0.102136	0.658201	up PDL1 High vs. Low
CD1A	1q23.1	CD1a molecule	909	2.03177	0.0436722	0.102146	0.663349	up PDL1 High vs. Low
NPTX1	17q25.3	neuronal pentraxin I	4884	2.01871	0.045027	0.104763	0.602949	up PDL1 High vs. Low
CD1C	1q23.1	CD1c molecule	911	2.00042	0.046984	0.108422	0.638511	up PDL1 High vs. Low
WNT2	7q31.2	wingless-type MMTV integration site family member 2	7472	2.00014	0.0470145	0.108468	0.670822	up PDL1 High vs. Low
PTGIS	20q13.13	prostaglandin I2 (prostacyclin) synthase	5740	1.98266	0.0489526	0.11222	0.588444	up PDL1 High vs. Low
TIMD4	5q33.3	T-cell immunoglobulin and mucin domain containing 4	91937	1.97817	0.0494616	0.113273	0.628515	up PDL1 High vs. Low
RDH12	14q24.1	retinol dehydrogenase 12 (all-trans/9-cis/11-cis)	145226	-1.97387	0.0499522	0.11413	-0.594935	down PDL1 High vs. Low
ONECUT3	19p13.3	one cut homeobox 3	390874	-1.97614	0.0496924	0.113625	-0.7344	down PDL1 High vs. Low
AGR3	7p21.1	anterior gradient 3	155465	-1.98458	0.0487369	0.111801	-0.743133	down PDL1 High vs. Low
IGSF9	1q22-q23	immunoglobulin superfamily, member 9	57549	-2.01262	0.0456708	0.105927	-0.628683	down PDL1 High vs. Low
PART1	5q12.1	prostate androgen-regulated transcript 1 (non-protein coding)	25859	-2.01304	0.0456254	0.105846	-0.720867	down PDL1 High vs. Low
ABP1	7q36.1	amine oxidase, copper containing 1	26	-2.04243	0.042592	0.100178	-0.691364	down PDL1 High vs. Low
VSIG2	11q24	V-set and immunoglobulin domain containing 2	23584	-2.04787	0.0420498	0.0991189	-0.816889	down PDL1 High vs. Low
TBC1D3C	17q12	TBC1 domain family, member 3C	414060	-2.05687	0.0411663	0.097394	-0.707565	down PDL1 High vs. Low
PPP1R1B	17q12	protein phosphatase 1, regulatory (inhibitor) subunit 1B	84152	-2.05756	0.041099	0.0972572	-0.858684	down PDL1 High vs. Low
GDF15	19p13.11	growth differentiation factor 15	9518	-2.06116	0.0407502	0.0966211	-0.590864	down PDL1 High vs. Low
C9orf24	9p13.3	chromosome 9 open reading frame 24	84688	-2.07691	0.0392543	0.0935931	-0.597756	down PDL1 High vs. Low
MOGAT2	11q13.5	monoacylglycerol O-acyltransferase 2	80168	-2.0771	0.0392367	0.0935853	-0.676373	down PDL1 High vs. Low
MOGAT3	7q22.1	monoacylglycerol O-acyltransferase 3	346606	-2.09084	0.0379708	0.0909448	-0.771811	down PDL1 High vs. Low
EVPL	17q25	envoplakin	2125	-2.09304	0.037771	0.0905191	-0.649607	down PDL1 High vs. Low
C6orf223	6p21.1	chromosome 6 open reading frame 223	221416	-2.10401	0.0367899	0.088675	-0.661121	down PDL1 High vs. Low
SLC39A5	12q13.3	solute carrier family 39 (zinc transporter), member 5	283375	-2.11785	0.0355836	0.0862921	-0.97909	down PDL1 High vs. Low
PNCK	Xq28	pregnancy up-regulated nonubiquitous CaM kinase	139728	-2.12374	0.0350811	0.0852669	-0.905965	down PDL1 High vs. Low
CYP2B7P1	19q13.2	cytochrome P450, family 2, subfamily B, polypeptide 7, pseudogene	1556	-2.1242	0.0350422	0.0852027	-0.644013	down PDL1 High vs. Low
TTLL6	17q21.32	tubulin tyrosine ligase-like family member 6	284076	-2.13517	0.0341221	0.0834012	-0.636916	down PDL1 High vs. Low
OR7E91P	2p13.3	olfactory receptor, family 7, subfamily E, member 91 pseudogene	79315	-2.14034	0.0336964	0.0826056	-0.666815	down PDL1 High vs. Low
HBA2	16p13.3	hemoglobin, alpha 2	3040	-2.14047	0.0336855	0.0825887	-0.727527	down PDL1 High vs. Low
CAPN8	1q41	calpain 8	388743	-2.14394	0.0334021	0.0820407	-0.795192	down PDL1 High vs. Low
BTNL3	5q35.3	butyrophilin-like 3	10917	-2.14658	0.033188	0.0815929	-1.06597	down PDL1 High vs. Low
CARNS1	11q13.2	carnosine synthase 1	57571	-2.16844	0.0314595	0.0781672	-0.58685	down PDL1 High vs. Low
SH2D6	2p11.2	SH2 domain containing 6	284948	-2.16846	0.0314581	0.0781672	-0.757182	down PDL1 High vs. Low
FTCD	21q22.3	formimidoyltransferase cyclodeaminase	10841	-2.1779	0.0307361	0.0766945	-0.75993	down PDL1 High vs. Low
GUCY1B2	13q14.3	guanylate cyclase 1, soluble, beta 2 (pseudogene)	2974	-2.18136	0.0304749	0.0761817	-0.695253	down PDL1 High vs. Low
MMEL1	1p36	membrane metallo-endopeptidase-like 1	79258	-2.18956	0.0298643	0.0750299	-0.60554	down PDL1 High vs. Low
ALDH3A1	17p11.2	aldehyde dehydrogenase 3 family, member A1	218	-2.2075	0.0285648	0.0722959	-0.907201	down PDL1 High vs. Low
PALM3	19p13.12	paralemmin 3	342979	-2.2085	0.028494	0.072179	-0.617598	down PDL1 High vs. Low
KRTCAP3	2p23.3	keratinocyte associated protein 3	200634	-2.20944	0.0284269	0.0720178	-0.611958	down PDL1 High vs. Low
ZDHHC8P1	22q11.23	zinc finger, DHHC-type containing 8 pseudogene 1	150244	-2.21008	0.0283822	0.0719311	-0.647373	down PDL1 High vs. Low
LOC389493	7p11.2	nuclear protein, transcriptional regulator, 1-like	389493	-2.22605	0.0272732	0.0696103	-0.684021	down PDL1 High vs. Low
SYT8	11p15.5	synaptotagmin VIII	90019	-2.23066	0.0269601	0.0689827	-1.08363	down PDL1 High vs. Low
DDC	7p12.2	dopa decarboxylase (aromatic L-amino acid decarboxylase)	1644	-2.24949	0.0257133	0.0663392	-0.899999	down PDL1 High vs. Low
CLCNKA	1p36	chloride channel, voltage-sensitive Ka	1187	-2.24975	0.0256966	0.0663284	-0.587057	down PDL1 High vs. Low
WFDC3	20q13.12	WAP four-disulfide core domain 3	140686	-2.25364	0.0254455	0.0658128	-0.708654	down PDL1 High vs. Low
CES3	16q22.1	carboxylesterase 3	23491	-2.25594	0.0252985	0.0655234	-0.766058	down PDL1 High vs. Low
SPRR1A	1q21-q22	small proline-rich protein 1A	6698	-2.26241	0.0248876	0.0646384	-1.12339	down PDL1 High vs. Low
PDZD3	11q23.3	PDZ domain containing 3	79849	-2.26868	0.0244953	0.0638377	-0.880741	down PDL1 High vs. Low
HMGCS2	1p13-p12	3-hydroxy-3-methylglutaryl-CoA synthase 2 (mitochondrial)	3158	-2.26932	0.0244554	0.063758	-1.19648	down PDL1 High vs. Low
LY6G6C	6p21.33	lymphocyte antigen 6 complex, locus G6C	80740	-2.27828	0.0239047	0.0625367	-0.67525	down PDL1 High vs. Low
CD164L2	1p36.11	CD164 sialomucin-like 2	388611	-2.28335	0.0235983	0.0618956	-0.586204	down PDL1 High vs. Low
PRKCG	19q13.4	protein kinase C, gamma	5582	-2.28777	0.0233335	0.0613472	-0.867776	down PDL1 High vs. Low
TSIX	Xq13.2	TSIX transcript, XIST antisense RNA	9383	-2.29314	0.0230157	0.0607137	-1.49008	down PDL1 High vs. Low
COL11A2	6p21.3	collagen, type XI, alpha 2	1302	-2.30388	0.0223912	0.0593821	-0.768065	down PDL1 High vs. Low
LRRC4B	19q13.33	leucine rich repeat containing 4B	94030	-2.31635	0.0216848	0.0578496	-0.589595	down PDL1 High vs. Low
C2CD4B	15q22.2	C2 calcium-dependent domain containing 4B	388125	-2.33552	0.0206369	0.055574	-0.650768	down PDL1 High vs. Low
LTK	15q15.1-q21.1	leukocyte receptor tyrosine kinase	4058	-2.34794	0.0199823	0.0541308	-0.727262	down PDL1 High vs. Low
PDE4C	19p13.11	phosphodiesterase 4C, cAMP-specific	5143	-2.35086	0.019831	0.0537918	-0.691264	down PDL1 High vs. Low
TFF1	21q22.3	trefoil factor 1	7031	-2.35155	0.0197951	0.053723	-1.34695	down PDL1 High vs. Low
WNK2	9q22.3	WNK lysine deficient protein kinase 2	65268	-2.35601	0.0195667	0.0531732	-0.716602	down PDL1 High vs. Low
KCP	7q32.1	kielin/chordin-like protein	375616	-2.36705	0.0190102	0.0519603	-0.735694	down PDL1 High vs. Low
RNF186	1p36.13	ring finger protein 186	54546	-2.37945	0.0184023	0.0505849	-0.772649	down PDL1 High vs. Low
LOC284233	18p11.21	cytochrome P450, family 4, subfamily F, polypeptide 35, pseudogene	284233	-2.38519	0.0181269	0.0500287	-0.621019	down PDL1 High vs. Low
CATSPERB	14q32.12	catsper channel auxiliary subunit beta	79820	-2.38574	0.0181006	0.0499664	-0.665263	down PDL1 High vs. Low
FXYD3	19q13.12	FXYD domain containing ion transport regulator 3	5349	-2.40321	0.0172851	0.0481652	-0.625119	down PDL1 High vs. Low
DNAH2	17p13.1	dynein, axonemal, heavy chain 2	146754	-2.40784	0.0170745	0.0476883	-0.692865	down PDL1 High vs. Low
FGFR3	4p16.3	fibroblast growth factor receptor 3	2261	-2.41221	0.0168775	0.0472667	-0.614768	down PDL1 High vs. Low
EPS8L1	19q13.42	EPS8-like 1	54869	-2.4139	0.0168019	0.0470807	-0.77705	down PDL1 High vs. Low
SOX8	16p13.3	SRY (sex determining region Y)-box 8	30812	-2.42769	0.0161969	0.0456909	-0.625765	down PDL1 High vs. Low
SSTR1	14q13	somatostatin receptor 1	6751	-2.42979	0.0161066	0.0454611	-0.758478	down PDL1 High vs. Low
S100A1	1q21	S100 calcium binding protein A1	6271	-2.43478	0.0158935	0.0450019	-0.633131	down PDL1 High vs. Low
TNNT2	1q32	troponin T type 2 (cardiac)	7139	-2.43764	0.0157722	0.0447079	-0.838231	down PDL1 High vs. Low
SRMS	-	src-related kinase lacking C-terminal regulatory tyrosine and N-terminal myristylation sites	6725	-2.44118	0.0156235	0.04436	-0.749951	down PDL1 High vs. Low
MST1P9	1p36.13	macrophage stimulating 1-like	11223	-2.46293	0.0147372	0.0422582	-0.685013	down PDL1 High vs. Low
COL9A3	20q13.3	collagen, type IX, alpha 3	1299	-2.46673	0.0145868	0.0419148	-0.810123	down PDL1 High vs. Low
MLXIPL	7q11.23	MLX interacting protein-like	51085	-2.47784	0.0141556	0.0408242	-0.760277	down PDL1 High vs. Low
RTBDN	19p12	retbindin	83546	-2.47859	0.0141268	0.0407566	-0.909773	down PDL1 High vs. Low
KISS1	1q32	KiSS-1 metastasis-suppressor	3814	-2.48245	0.0139798	0.0404138	-0.817791	down PDL1 High vs. Low
SLC4A11	20p12	solute carrier family 4, sodium borate transporter, member 11	83959	-2.49213	0.0136175	0.0395558	-0.650929	down PDL1 High vs. Low
DUOXA1	15q21.1	dual oxidase maturation factor 1	90527	-2.4922	0.013615	0.0395542	-0.766451	down PDL1 High vs. Low
INHA	2q35	inhibin, alpha	3623	-2.4939	0.0135522	0.0394163	-0.691723	down PDL1 High vs. Low
TJP3	19p13.3	tight junction protein 3	27134	-2.50017	0.0133227	0.0388745	-0.730745	down PDL1 High vs. Low
ARSE	Xp22.3	arylsulfatase E (chondrodysplasia punctata 1)	415	-2.50753	0.013058	0.0382553	-0.607499	down PDL1 High vs. Low
RGL3	19p13.2	ral guanine nucleotide dissociation stimulator-like 3	57139	-2.51123	0.0129268	0.0379468	-0.595113	down PDL1 High vs. Low
LOC100144604	15q26.1	long intergenic non-protein coding RNA 930	100144604	-2.524	0.0124823	0.0368294	-0.643299	down PDL1 High vs. Low
C2orf54	2q37.3	chromosome 2 open reading frame 54	79919	-2.52499	0.0124488	0.0367485	-0.655794	down PDL1 High vs. Low
EGR4	2p13	early growth response 4	1961	-2.53149	0.0122283	0.0361857	-0.683725	down PDL1 High vs. Low
CAPN9	1q42.11-q42.3	calpain 9	10753	-2.53458	0.0121247	0.0359261	-1.20673	down PDL1 High vs. Low
GPX2	14q24.1	glutathione peroxidase 2	2877	-2.53508	0.0121083	0.0358826	-0.791649	down PDL1 High vs. Low
KCNH8	3p24.3	potassium channel, voltage gated eag related subfamily H, member 8	131096	-2.53754	0.0120263	0.0356706	-0.670052	down PDL1 High vs. Low
PRR15	7p14.3	proline rich 15	222171	-2.54166	0.0118905	0.0353292	-0.597714	down PDL1 High vs. Low
CYP2C9	10q24	cytochrome P450, family 2, subfamily C, polypeptide 9	1559	-2.55591	0.0114316	0.0341668	-1.03821	down PDL1 High vs. Low
NOXO1	16p13.3	NADPH oxidase organizer 1	124056	-2.56052	0.0112865	0.0338387	-0.876824	down PDL1 High vs. Low
C2orf72	2q37.1	chromosome 2 open reading frame 72	257407	-2.58082	0.0106668	0.0323152	-0.621293	down PDL1 High vs. Low
RNF39	6p21.3	ring finger protein 39	80352	-2.58545	0.01053	0.0320094	-0.679474	down PDL1 High vs. Low
HYAL1	3p21.31	hyaluronoglucosaminidase 1	3373	-2.58657	0.010497	0.0319375	-0.628328	down PDL1 High vs. Low
UPK3BL	7q22.1	uroplakin 3B-like	100134938	-2.59292	0.0103123	0.0314547	-0.842134	down PDL1 High vs. Low
SLCO4A1	20q13.33	solute carrier organic anion transporter family, member 4A1	28231	-2.60139	0.0100703	0.0308495	-0.635471	down PDL1 High vs. Low
TNFRSF6B	20q13.3	tumor necrosis factor receptor superfamily, member 6b, decoy	8771	-2.60415	0.00999271	0.0306621	-0.862976	down PDL1 High vs. Low
BTBD16	10q26.13	BTB (POZ) domain containing 16	118663	-2.60692	0.00991516	0.0304515	-0.750996	down PDL1 High vs. Low
MYO1A	12q13-q14	myosin IA	4640	-2.60855	0.00986979	0.0303338	-1.12899	down PDL1 High vs. Low
C14orf176	14q11.2	transmembrane protein 253	643382	-2.61342	0.0097357	0.030008	-0.63343	down PDL1 High vs. Low
PRICKLE4	6p21.31	prickle homolog 4 (Drosophila)	29964	-2.62559	0.00940719	0.0291619	-0.617153	down PDL1 High vs. Low
PIP5K1B	9q13	phosphatidylinositol-4-phosphate 5-kinase, type I, beta	8395	-2.63278	0.00921785	0.0287136	-0.718456	down PDL1 High vs. Low
POU5F1	6p21.31	POU class 5 homeobox 1	5460	-2.63708	0.00910628	0.0284395	-0.814942	down PDL1 High vs. Low
LY6H	8q24.3	lymphocyte antigen 6 complex, locus H	4062	-2.64306	0.00895302	0.0280248	-0.737079	down PDL1 High vs. Low
LOC389332	5q31.1	uncharacterized LOC389332	389332	-2.64755	0.00883948	0.0277948	-0.960134	down PDL1 High vs. Low
ASPG	14q32.33	asparaginase	374569	-2.65187	0.00873159	0.0275205	-0.61062	down PDL1 High vs. Low
C21orf129	21q22.3	long intergenic non-protein coding RNA 479	150135	-2.65247	0.00871667	0.0274903	-0.638992	down PDL1 High vs. Low
RNF183	9q32	ring finger protein 183	138065	-2.65863	0.00856503	0.0271091	-0.737844	down PDL1 High vs. Low
EFNA2	19p13.3	ephrin-A2	1943	-2.65919	0.00855125	0.0270768	-0.845443	down PDL1 High vs. Low
HSD11B2	16q22	hydroxysteroid (11-beta) dehydrogenase 2	3291	-2.66331	0.00845139	0.0268434	-0.713646	down PDL1 High vs. Low
PRSS22	16p13.3	protease, serine, 22	64063	-2.67455	0.00818416	0.0261361	-0.707495	down PDL1 High vs. Low
GGTLC2	22q11.22	gamma-glutamyltransferase light chain 2	91227	-2.68025	0.00805152	0.0257887	-0.662959	down PDL1 High vs. Low
GIPR	19q13.3	gastric inhibitory polypeptide receptor	2696	-2.69634	0.00768734	0.0248393	-0.716649	down PDL1 High vs. Low
GDPD3	16p11.2	glycerophosphodiester phosphodiesterase domain containing 3	79153	-2.70192	0.00756463	0.024489	-0.608894	down PDL1 High vs. Low
C11orf92	11q23.1	colorectal cancer associated 1	399948	-2.70524	0.00749261	0.024298	-0.649902	down PDL1 High vs. Low
C20orf195	20q13.33	chromosome 20 open reading frame 195	79025	-2.71546	0.00727426	0.023706	-0.648759	down PDL1 High vs. Low
C20orf70	20q11.21	BPI fold containing family A, member 2	140683	-2.72608	0.00705351	0.0231089	-0.678412	down PDL1 High vs. Low
PRAP1	10q26.3	proline-rich acidic protein 1	118471	-2.75268	0.00652716	0.0216773	-1.46469	down PDL1 High vs. Low
PSORS1C2	6p21.3	psoriasis susceptibility 1 candidate 2	170680	-2.75635	0.00645726	0.021466	-0.800914	down PDL1 High vs. Low
ATG9B	7q36.1	autophagy related 9B	285973	-2.76496	0.00629635	0.0210298	-0.744467	down PDL1 High vs. Low
MAPK15	-	mitogen-activated protein kinase 15	225689	-2.76663	0.00626546	0.0209516	-0.77234	down PDL1 High vs. Low
FOXA3	19q13.32	forkhead box A3	3171	-2.76781	0.0062439	0.0208852	-0.719965	down PDL1 High vs. Low
SLC17A9	20q13.33	solute carrier family 17 (vesicular nucleotide transporter), member 9	63910	-2.76781	0.00624379	0.0208852	-0.635404	down PDL1 High vs. Low
FER1L4	20q11.22	fer-1-like family member 4, pseudogene (functional)	80307	-2.77881	0.00604499	0.0203325	-1.05265	down PDL1 High vs. Low
PCSK1N	Xp11.23	proprotein convertase subtilisin/kexin type 1 inhibitor	27344	-2.77953	0.00603215	0.0203026	-1.19285	down PDL1 High vs. Low
NR0B2	1p36.1	nuclear receptor subfamily 0, group B, member 2	8431	-2.78373	0.00595791	0.020089	-0.944968	down PDL1 High vs. Low
ADAMTSL5	19p13.3	ADAMTS-like 5	339366	-2.78579	0.0059218	0.0199838	-0.680253	down PDL1 High vs. Low
C9orf169	9q34.3	cysteine-rich tail protein 1	375791	-2.80404	0.00561036	0.0191465	-0.785509	down PDL1 High vs. Low
CRYM	16p12.2	crystallin, mu	1428	-2.80714	0.00555886	0.0189962	-0.740578	down PDL1 High vs. Low
TRPM5	11p15.5	transient receptor potential cation channel, subfamily M, member 5	29850	-2.80737	0.0055551	0.0189896	-0.997524	down PDL1 High vs. Low
DUSP15	20q11.21	dual specificity phosphatase 15	128853	-2.81313	0.00546083	0.0187266	-0.593364	down PDL1 High vs. Low
FAM83E	19q13.33	family with sequence similarity 83, member E	54854	-2.81506	0.00542947	0.0186377	-0.808863	down PDL1 High vs. Low
ADH6	4q23	alcohol dehydrogenase 6 (class V)	130	-2.81753	0.00538978	0.0185263	-0.904247	down PDL1 High vs. Low
FGF17	8p21	fibroblast growth factor 17	8822	-2.81897	0.00536674	0.0184502	-0.680303	down PDL1 High vs. Low
LOC731779	8q24.3	long intergenic non-protein coding RNA 1300	731779	-2.82135	0.00532873	0.0183349	-0.793912	down PDL1 High vs. Low
GPR20	8q24.3	G protein-coupled receptor 20	2843	-2.82156	0.00532549	0.0183268	-0.7102	down PDL1 High vs. Low
WBSCR27	7q11.23	Williams Beuren syndrome chromosome region 27	155368	-2.82948	0.00520105	0.0179588	-0.713916	down PDL1 High vs. Low
C11orf53	11q23.1	chromosome 11 open reading frame 53	341032	-2.83064	0.00518307	0.0179208	-0.863195	down PDL1 High vs. Low
FAM3B	21q22.3	family with sequence similarity 3, member B	54097	-2.83166	0.00516732	0.0178874	-0.900416	down PDL1 High vs. Low
DNAJB13	11q13.4	DnaJ (Hsp40) homolog, subfamily B, member 13	374407	-2.83272	0.00515085	0.0178424	-1.06592	down PDL1 High vs. Low
ATHL1	11p15.5	ATH1, acid trehalase-like 1 (yeast)	80162	-2.83316	0.00514408	0.017831	-0.764057	down PDL1 High vs. Low
LRRC16B	14q11.2	leucine rich repeat containing 16B	90668	-2.83822	0.00506681	0.0176137	-0.696324	down PDL1 High vs. Low
BNIPL	1q21.3	BCL2/adenovirus E1B 19kD interacting protein like	149428	-2.83837	0.0050645	0.0176087	-0.623165	down PDL1 High vs. Low
C1orf170	1p36.33	PPARGC1 and ESRR induced regulator, muscle 1	84808	-2.86256	0.00470949	0.0165821	-0.720837	down PDL1 High vs. Low
ARHGAP8	22q13.31	Rho GTPase activating protein 8	23779	-2.86484	0.00467727	0.0164998	-0.667664	down PDL1 High vs. Low
LRRC36	16q22.1	leucine rich repeat containing 36	55282	-2.87291	0.00456468	0.0161749	-0.620356	down PDL1 High vs. Low
UPK3B	7q11.2	uroplakin 3B	80761	-2.87451	0.00454266	0.0161108	-1.17537	down PDL1 High vs. Low
BEGAIN	14q32.2	brain-enriched guanylate kinase-associated	57596	-2.87462	0.0045412	0.0161084	-0.622162	down PDL1 High vs. Low
MUC12	7q22	mucin 12, cell surface associated	10071	-2.87614	0.00452036	0.0160567	-0.698395	down PDL1 High vs. Low
CA14	1q21	carbonic anhydrase XIV	23632	-2.89565	0.00426064	0.0152423	-0.725872	down PDL1 High vs. Low
PLLP	16q13	plasmolipin	51090	-2.91283	0.00404346	0.0145668	-0.627838	down PDL1 High vs. Low
EVPLL	17p11.2	envoplakin-like	645027	-2.91408	0.004028	0.0145188	-0.822514	down PDL1 High vs. Low
KCNQ1	11p15.5	potassium channel, voltage gated KQT-like subfamily Q, member 1	3784	-2.91737	0.00398769	0.0144013	-0.638546	down PDL1 High vs. Low
TPSG1	16p13.3	tryptase gamma 1	25823	-2.92038	0.00395122	0.0142821	-0.931044	down PDL1 High vs. Low
MEG3	14q32	maternally expressed 3 (non-protein coding)	55384	-2.92043	0.00395059	0.0142821	-0.721135	down PDL1 High vs. Low
MLPH	2q37.3	melanophilin	79083	-2.92776	0.00386281	0.0140106	-0.586929	down PDL1 High vs. Low
ANO7	2q37.3	anoctamin 7	50636	-2.92914	0.00384656	0.0139653	-0.761186	down PDL1 High vs. Low
DDX11L2	2q13	DEAD/H (Asp-Glu-Ala-Asp/His) box helicase 11 like 2	84771	-2.92938	0.00384372	0.0139599	-0.730146	down PDL1 High vs. Low
FA2H	16q23	fatty acid 2-hydroxylase	79152	-2.93187	0.00381446	0.0138659	-0.733047	down PDL1 High vs. Low
TMEM151A	11q13.2	transmembrane protein 151A	256472	-2.93459	0.00378272	0.0137651	-0.83309	down PDL1 High vs. Low
WFDC2	20q13.12	WAP four-disulfide core domain 2	10406	-2.94192	0.00369845	0.0134992	-0.812158	down PDL1 High vs. Low
SEMA4G	10q24.31	sema domain, immunoglobulin domain (Ig), transmembrane domain (TM) and short cytoplasmic domain, (semaphorin) 4G	57715	-2.94601	0.00365218	0.013385	-0.586289	down PDL1 High vs. Low
WBSCR26	7q11.23	ABHD11 antisense RNA 1 (tail to tail)	171022	-2.9549	0.00355348	0.0130793	-0.887022	down PDL1 High vs. Low
CYP3A5	7q21.1	cytochrome P450, family 3, subfamily A, polypeptide 5	1577	-2.95654	0.00353551	0.0130296	-0.92035	down PDL1 High vs. Low
RAB25	1q22	RAB25, member RAS oncogene family	57111	-2.95743	0.00352582	0.0129962	-0.666797	down PDL1 High vs. Low
TBX6	16p11.2	T-box 6	6911	-2.96013	0.00349651	0.0129183	-0.673524	down PDL1 High vs. Low
AGXT	2q37.3	alanine-glyoxylate aminotransferase	189	-2.96266	0.00346928	0.0128306	-0.760426	down PDL1 High vs. Low
LOC729156	7q11.21	GTF2I repeat domain containing 1 pseudogene 1	729156	-2.97065	0.00338456	0.012559	-0.786942	down PDL1 High vs. Low
PROC	2q13-q14	protein C (inactivator of coagulation factors Va and VIIIa)	5624	-2.97209	0.00336943	0.0125186	-0.676271	down PDL1 High vs. Low
LOC388242	16p11.2	coiled-coil domain containing 101 pseudogene	388242	-2.97486	0.00334065	0.0124342	-0.631046	down PDL1 High vs. Low
FXYD4	10q11.21	FXYD domain containing ion transport regulator 4	53828	-2.98279	0.00325937	0.0121801	-0.698693	down PDL1 High vs. Low
USH1C	11p14.3	Usher syndrome 1C	10083	-2.98318	0.00325542	0.0121699	-0.761708	down PDL1 High vs. Low
PDX1	13q12.1	pancreatic and duodenal homeobox 1	3651	-2.98705	0.00321643	0.0120373	-0.730384	down PDL1 High vs. Low
ITPKA	15q15.1	inositol-trisphosphate 3-kinase A	3706	-2.99172	0.00317007	0.0119007	-0.906577	down PDL1 High vs. Low
SLC16A11	17p13.1	solute carrier family 16, member 11	162515	-2.9928	0.00315935	0.0118669	-0.73515	down PDL1 High vs. Low
SPEF1	20p13	sperm flagellar 1	25876	-2.99709	0.0031174	0.0117373	-0.747442	down PDL1 High vs. Low
MBL1P	10q22.3	mannose-binding lectin (protein A) 1, pseudogene	8512	-2.99802	0.00310841	0.0117077	-0.629044	down PDL1 High vs. Low
PF4	4q12-q21	platelet factor 4	5196	-3.00221	0.00306794	0.0115829	-0.788717	down PDL1 High vs. Low
LOC100189589	2p13	DCTN1 antisense RNA 1	100189589	-3.0091	0.00300262	0.0113719	-0.587039	down PDL1 High vs. Low
HPX	11p15.5-p15.4	hemopexin	3263	-3.01035	0.00299082	0.0113397	-0.703894	down PDL1 High vs. Low
TRIM7	5q35.3	tripartite motif containing 7	81786	-3.01368	0.00295983	0.011243	-0.730376	down PDL1 High vs. Low
C1orf175	1p32.3	maestro heat-like repeat family member 7	374977	-3.01452	0.00295207	0.0112239	-0.748169	down PDL1 High vs. Low
HAPLN2	1q23.1	hyaluronan and proteoglycan link protein 2	60484	-3.02356	0.00286948	0.0109484	-0.588768	down PDL1 High vs. Low
C12orf27	12q24.31	HNF1A antisense RNA 1	283460	-3.02676	0.00284078	0.010857	-0.824905	down PDL1 High vs. Low
LDLRAD1	1p32.3	low density lipoprotein receptor class A domain containing 1	388633	-3.03025	0.0028098	0.0107647	-0.742185	down PDL1 High vs. Low
MEF2B	19p13.11	myocyte enhancer factor 2B	100271849	-3.03945	0.00272959	0.0105163	-0.679192	down PDL1 High vs. Low
YJEFN3	19p13.11	YjeF N-terminal domain containing 3	374887	-3.04252	0.00270326	0.0104344	-0.724841	down PDL1 High vs. Low
FGFR4	5q35.2	fibroblast growth factor receptor 4	2264	-3.04453	0.0026862	0.0103862	-0.754511	down PDL1 High vs. Low
TESC	12q24.22	tescalcin	54997	-3.0456	0.00267708	0.0103587	-0.737404	down PDL1 High vs. Low
WNT3A	1q42	wingless-type MMTV integration site family, member 3A	89780	-3.06825	0.00249182	0.00974838	-0.645036	down PDL1 High vs. Low
ATP6V1B1	2p13.1	ATPase, H+ transporting, lysosomal 56/58kDa, V1 subunit B1	525	-3.06847	0.00249006	0.0097447	-0.791772	down PDL1 High vs. Low
GLB1L2	11q25	galactosidase, beta 1-like 2	89944	-3.07702	0.00242332	0.00951122	-0.592287	down PDL1 High vs. Low
MSLNL	16p13.3	mesothelin-like	401827	-3.07888	0.002409	0.00946406	-0.7853	down PDL1 High vs. Low
CCDC108	2q35	coiled-coil domain containing 108	255101	-3.08839	0.00233707	0.00923094	-0.83924	down PDL1 High vs. Low
TEKT5	16p13.13	tektin 5	146279	-3.09407	0.00229508	0.0090913	-0.58612	down PDL1 High vs. Low
C19orf21	19p13.3	mitotic spindle positioning	126353	-3.0974	0.00227076	0.00901411	-0.695397	down PDL1 High vs. Low
GLOD5	Xp11.23	glyoxalase domain containing 5	392465	-3.09875	0.00226095	0.00898558	-0.589636	down PDL1 High vs. Low
EFNA3	1q21-q22	ephrin-A3	1944	-3.12611	0.00207088	0.00834982	-0.710698	down PDL1 High vs. Low
LOC80054	19q13.11	CEBPA antisense RNA 1 (head to head)	80054	-3.14584	0.00194313	0.00793604	-0.612066	down PDL1 High vs. Low
GLTPD2	17p13.2	glycolipid transfer protein domain containing 2	388323	-3.16777	0.00180964	0.0074636	-0.757076	down PDL1 High vs. Low
MSMB	10q11.2	microseminoprotein, beta-	4477	-3.17094	0.00179111	0.00739609	-1.58855	down PDL1 High vs. Low
RXFP4	1q22	relaxin/insulin-like family peptide receptor 4	339403	-3.18918	0.00168764	0.00704838	-0.743764	down PDL1 High vs. Low
TRNP1	1p36.11	TMF1-regulated nuclear protein 1	388610	-3.19814	0.00163883	0.00688467	-0.611002	down PDL1 High vs. Low
TMEM82	1p36.21	transmembrane protein 82	388595	-3.21347	0.00155841	0.00660658	-0.945879	down PDL1 High vs. Low
C14orf73	14q32.32	exocyst complex component 3-like 4	91828	-3.22263	0.00151214	0.00643994	-0.864723	down PDL1 High vs. Low
CYP2W1	7p22.3	cytochrome P450, family 2, subfamily W, polypeptide 1	54905	-3.22504	0.00150019	0.00640076	-1.17135	down PDL1 High vs. Low
HSD17B3	9q22	hydroxysteroid (17-beta) dehydrogenase 3	3293	-3.22963	0.00147764	0.00631653	-0.797508	down PDL1 High vs. Low
LOC388588	1p36.32	small integral membrane protein 1 (Vel blood group)	388588	-3.24763	0.00139221	0.00601882	-0.644697	down PDL1 High vs. Low
SMPD3	16q22.1	sphingomyelin phosphodiesterase 3, neutral membrane (neutral sphingomyelinase II)	55512	-3.24958	0.00138324	0.00598382	-0.70396	down PDL1 High vs. Low
ID1	20q11	inhibitor of DNA binding 1, dominant negative helix-loop-helix protein	3397	-3.25026	0.00138013	0.00597607	-0.659674	down PDL1 High vs. Low
PHLDA2	11p15.4	pleckstrin homology-like domain, family A, member 2	7262	-3.25464	0.00136023	0.0059067	-0.907303	down PDL1 High vs. Low
CDX2	13q12.3	caudal type homeobox 2	1045	-3.25713	0.00134904	0.0058693	-1.04356	down PDL1 High vs. Low
IER5L	9q34.11	immediate early response 5-like	389792	-3.26448	0.00131645	0.005758	-0.647031	down PDL1 High vs. Low
HR	8p21.2	hair growth associated	55806	-3.28484	0.00123003	0.00544213	-0.641693	down PDL1 High vs. Low
TRPM4	19q13.33	transient receptor potential cation channel, subfamily M, member 4	54795	-3.29096	0.00120512	0.00535547	-0.59188	down PDL1 High vs. Low
EME2	16p13.3	essential meiotic structure-specific endonuclease subunit 2	197342	-3.29712	0.00118051	0.00526662	-0.688926	down PDL1 High vs. Low
NRADDP	3p21.31	neurotrophin receptor associated death domain, pseudogene	100129354	-3.29905	0.00117288	0.00523716	-0.758681	down PDL1 High vs. Low
AMH	19p13.3	anti-Mullerian hormone	268	-3.30988	0.00113097	0.00507964	-1.11194	down PDL1 High vs. Low
AGXT2L1	4q25	ethanolamine-phosphate phospho-lyase	64850	-3.32361	0.0010799	0.0048868	-0.692969	down PDL1 High vs. Low
DOK7	4p16.3	docking protein 7	285489	-3.32605	0.00107102	0.00484981	-0.833651	down PDL1 High vs. Low
HNF1A	12q24.2	HNF1 homeobox A	6927	-3.32661	0.00106901	0.00484269	-0.627212	down PDL1 High vs. Low
C19orf77	19p13.3	small integral membrane protein 24	284422	-3.35664	0.000965635	0.00444617	-1.02651	down PDL1 High vs. Low
FSCN2	17q25	fascin actin-bundling protein 2, retinal	25794	-3.37171	0.000917372	0.00425425	-0.668081	down PDL1 High vs. Low
TMPRSS5	11q	transmembrane protease, serine 5	80975	-3.39303	0.000852888	0.00399695	-0.74761	down PDL1 High vs. Low
RAB26	16p13.3	RAB26, member RAS oncogene family	25837	-3.39505	0.000847016	0.00397306	-0.953577	down PDL1 High vs. Low
SLC23A3	2q35	solute carrier family 23, member 3	151295	-3.39615	0.000843835	0.00395995	-0.8076	down PDL1 High vs. Low
C20orf46	20p13	transmembrane protein 74B	55321	-3.40156	0.000828297	0.00389594	-0.732547	down PDL1 High vs. Low
ZDHHC11	5p15.33	zinc finger, DHHC-type containing 11	79844	-3.40415	0.000820965	0.00386588	-0.804326	down PDL1 High vs. Low
ENTPD8	9q34.3	ectonucleoside triphosphate diphosphohydrolase 8	377841	-3.4069	0.00081326	0.00383487	-1.01267	down PDL1 High vs. Low
C14orf68	14q32.2	solute carrier family 25, member 47	283600	-3.41329	0.000795595	0.00377206	-0.636755	down PDL1 High vs. Low
SH3D20	17q21.31	SH3 domain containing 20	201175	-3.41672	0.000786233	0.00373661	-0.957241	down PDL1 High vs. Low
LYG1	2q11.2	lysozyme G-like 1	129530	-3.45446	0.000690045	0.00334687	-0.592832	down PDL1 High vs. Low
AKR7A3	1p36.13	aldo-keto reductase family 7, member A3 (aflatoxin aldehyde reductase)	22977	-3.45622	0.000685853	0.00333274	-1.02849	down PDL1 High vs. Low
ADAP1	7p22.3	ArfGAP with dual PH domains 1	11033	-3.4581	0.000681389	0.00331821	-0.75849	down PDL1 High vs. Low
TFF3	21q22.3	trefoil factor 3 (intestinal)	7033	-3.47296	0.000647037	0.00318416	-1.52462	down PDL1 High vs. Low
BAIAP2L2	22q13.1	BAI1-associated protein 2-like 2	80115	-3.47306	0.000646816	0.00318384	-0.957602	down PDL1 High vs. Low
TSPO	22q13.31	translocator protein (18kDa)	706	-3.47437	0.000643862	0.00317158	-0.67867	down PDL1 High vs. Low
CTAGE4	7q35	CTAGE family, member 4	100128553	-3.49165	0.000606129	0.00301976	-0.624411	down PDL1 High vs. Low
PRSS45	3p21.31	protease, serine, 45	377047	-3.50043	0.000587777	0.00294195	-0.763342	down PDL1 High vs. Low
NPC1L1	7p13	NPC1-like 1	29881	-3.5185	0.000551615	0.00279577	-1.14408	down PDL1 High vs. Low
C2orf70	2p23.3	chromosome 2 open reading frame 70	339778	-3.53513	0.000520199	0.00266605	-0.877072	down PDL1 High vs. Low
LRRC24	8q24.3	leucine rich repeat containing 24	441381	-3.53891	0.000513301	0.00263597	-1.06402	down PDL1 High vs. Low
PTGER1	19p13.1	prostaglandin E receptor 1 (subtype EP1), 42kDa	5731	-3.5403	0.000510771	0.00262494	-0.802871	down PDL1 High vs. Low
SPACA4	19q13.33	sperm acrosome associated 4	171169	-3.54495	0.000502437	0.0025854	-0.890104	down PDL1 High vs. Low
STRC	15q15.3	stereocilin	161497	-3.54924	0.000494856	0.00255402	-0.783257	down PDL1 High vs. Low
KIF12	9q32	kinesin family member 12	113220	-3.54962	0.000494199	0.00255127	-0.945676	down PDL1 High vs. Low
KLF2	19p13.11	Kruppel-like factor 2	10365	-3.55359	0.000487293	0.00252387	-0.704696	down PDL1 High vs. Low
LRRC26	9q34.3	leucine rich repeat containing 26	389816	-3.55469	0.000485391	0.00251529	-1.18062	down PDL1 High vs. Low
CKMT1A	15q15	creatine kinase, mitochondrial 1A	548596	-3.5551	0.000484683	0.00251225	-0.896653	down PDL1 High vs. Low
FAM189A2	9q21.11	family with sequence similarity 189, member A2	9413	-3.55516	0.000484581	0.00251225	-0.71985	down PDL1 High vs. Low
PRR5-ARHGAP8	22q13	PRR5-ARHGAP8 readthrough	553158	-3.56162	0.000473596	0.00246224	-0.901944	down PDL1 High vs. Low
GCAT	22q13.1	glycine C-acetyltransferase	23464	-3.56422	0.000469245	0.00244442	-0.586986	down PDL1 High vs. Low
GNRH1	8p21-p11.2	gonadotropin-releasing hormone 1 (luteinizing-releasing hormone)	2796	-3.56505	0.000467863	0.00244109	-0.590575	down PDL1 High vs. Low
CPLX1	4p16.3	complexin 1	10815	-3.57345	0.000454076	0.00238492	-0.735538	down PDL1 High vs. Low
NRN1L	16q22.1	neuritin 1-like	123904	-3.58226	0.00044004	0.00231831	-0.707249	down PDL1 High vs. Low
SEMA3B	3p21.3	sema domain, immunoglobulin domain (Ig), short basic domain, secreted, (semaphorin) 3B	7869	-3.58577	0.000434559	0.00229592	-0.713405	down PDL1 High vs. Low
MYH14	19q13.33	myosin, heavy chain 14, non-muscle	79784	-3.59361	0.000422554	0.0022423	-0.619492	down PDL1 High vs. Low
BEST4	1p34.1	bestrophin 4	266675	-3.59811	0.000415811	0.00220994	-0.715125	down PDL1 High vs. Low
CKMT1B	15q15	creatine kinase, mitochondrial 1B	1159	-3.60631	0.000403769	0.00215824	-0.779849	down PDL1 High vs. Low
CHKB-CPT1B	22q13.33	CHKB-CPT1B readthrough (NMD candidate)	386593	-3.60645	0.000403561	0.00215769	-0.647356	down PDL1 High vs. Low
REM2	14q11.2	RAS (RAD and GEM)-like GTP binding 2	161253	-3.60799	0.000401337	0.00214747	-0.648922	down PDL1 High vs. Low
PLA2G4F	15q15.1	phospholipase A2, group IVF	255189	-3.62532	0.000377105	0.00203532	-1.08406	down PDL1 High vs. Low
TNFRSF25	1p36.2	tumor necrosis factor receptor superfamily, member 25	8718	-3.63364	0.000365974	0.00198621	-0.748628	down PDL1 High vs. Low
LPAR2	19p12	lysophosphatidic acid receptor 2	9170	-3.63558	0.00036342	0.00197652	-0.594804	down PDL1 High vs. Low
VIPR1	3p22	vasoactive intestinal peptide receptor 1	7433	-3.64343	0.000353265	0.00193256	-0.794653	down PDL1 High vs. Low
FAM132A	1p36.33	family with sequence similarity 132, member A	388581	-3.64671	0.0003491	0.00191283	-1.01702	down PDL1 High vs. Low
FAM83F	22q13.1	family with sequence similarity 83, member F	113828	-3.6494	0.000345717	0.00189936	-0.587551	down PDL1 High vs. Low
AHSA2	2p15	AHA1, activator of heat shock 90kDa protein ATPase homolog 2 (yeast)	130872	-3.66107	0.000331403	0.00183299	-0.622041	down PDL1 High vs. Low
LOC644165	22q11.23	breakpoint cluster region pseudogene 3	644165	-3.66437	0.000327459	0.00181655	-0.683308	down PDL1 High vs. Low
CYP2D6	22q13.1	cytochrome P450, family 2, subfamily D, polypeptide 6	1565	-3.68142	0.000307777	0.00172461	-0.850177	down PDL1 High vs. Low
C18orf56	18p11.32	TYMS opposite strand	494514	-3.68571	0.000303007	0.00170067	-0.668908	down PDL1 High vs. Low
CALML6	1p36.33	calmodulin-like 6	163688	-3.68768	0.000300834	0.00169124	-0.686756	down PDL1 High vs. Low
PNPLA7	9q34.3	patatin-like phospholipase domain containing 7	375775	-3.69198	0.000296152	0.00166858	-0.5995	down PDL1 High vs. Low
FOXA2	20p11	forkhead box A2	3170	-3.69364	0.000294365	0.00166079	-0.812514	down PDL1 High vs. Low
DCST2	1q22	DC-STAMP domain containing 2	127579	-3.69436	0.000293589	0.00165732	-0.773529	down PDL1 High vs. Low
GOLT1A	1q32.1	golgi transport 1A	127845	-3.70645	0.000280899	0.00159577	-0.748098	down PDL1 High vs. Low
SLC16A8	22q12.3-q13.2	solute carrier family 16 (monocarboxylate transporter), member 8	23539	-3.71486	0.000272374	0.00155379	-0.620531	down PDL1 High vs. Low
NPB	17q25.3	neuropeptide B	256933	-3.73021	0.000257447	0.0014839	-0.835233	down PDL1 High vs. Low
LOC389458	7p22.1	RBAK downstream neighbor (non-protein coding)	389458	-3.75456	0.000235339	0.00137539	-0.695778	down PDL1 High vs. Low
ZGLP1	19p13.2	zinc finger, GATA-like protein 1	100125288	-3.77563	0.000217674	0.001288	-0.67936	down PDL1 High vs. Low
HIST2H2AA3	1q21.2	histone cluster 2, H2aa3	8337	-3.77962	0.000214473	0.00127301	-0.816961	down PDL1 High vs. Low
C11orf93	11q23.1	colorectal cancer associated 2	120376	-3.79456	0.000202881	0.00121404	-0.70805	down PDL1 High vs. Low
NCRNA00176	20q13.33	long intergenic non-protein coding RNA 176	284739	-3.79822	0.000200135	0.00120075	-0.725373	down PDL1 High vs. Low
PHGR1	15q15.1	proline/histidine/glycine-rich 1	644844	-3.81769	0.000186094	0.00113005	-1.80751	down PDL1 High vs. Low
MNX1	7q36	motor neuron and pancreas homeobox 1	3110	-3.82142	0.000183514	0.0011167	-0.775338	down PDL1 High vs. Low
C9orf172	9q34.3	chromosome 9 open reading frame 172	389813	-3.82543	0.000180779	0.00110293	-0.8445	down PDL1 High vs. Low
GPR37L1	1q32.1	G protein-coupled receptor 37 like 1	9283	-3.82651	0.000180053	0.0011002	-0.787744	down PDL1 High vs. Low
C1orf133	1q32.2	SERTAD4 antisense RNA 1	574036	-3.83093	0.000177088	0.00108401	-0.652703	down PDL1 High vs. Low
CHST5	16q22.3	carbohydrate (N-acetylglucosamine 6-O) sulfotransferase 5	23563	-3.83201	0.000176371	0.00108059	-1.23919	down PDL1 High vs. Low
TM4SF5	17p13.3	transmembrane 4 L six family member 5	9032	-3.83486	0.000174496	0.00107199	-1.40465	down PDL1 High vs. Low
ACCN3	7q35	acid sensing (proton gated) ion channel 3	9311	-3.84097	0.00017054	0.00105177	-0.871455	down PDL1 High vs. Low
PRSS50	3p21.31	protease, serine, 50	29122	-3.85062	0.000164459	0.00102102	-1.11749	down PDL1 High vs. Low
ANO9	11p15.5	anoctamin 9	338440	-3.85472	0.000161933	0.00100869	-0.882513	down PDL1 High vs. Low
P2RY11	19p13.2	purinergic receptor P2Y, G-protein coupled, 11	5032	-3.8626	0.000157194	0.000984611	-0.763826	down PDL1 High vs. Low
FLJ45445	19p13.3	long intergenic non-protein coding RNA 1002	399844	-3.86443	0.00015611	0.000979853	-0.925182	down PDL1 High vs. Low
C8orf77	8q24.3	ZNF252P antisense RNA 1	286103	-3.86542	0.000155532	0.000976617	-0.634376	down PDL1 High vs. Low
CRYBB3	22q11.23	crystallin, beta B3	1417	-3.88664	0.000143528	0.000910342	-0.673846	down PDL1 High vs. Low
PLEKHG6	12p13.31	pleckstrin homology domain containing, family G (with RhoGef domain) member 6	55200	-3.88988	0.000141776	0.000901179	-0.666262	down PDL1 High vs. Low
DBNDD1	16q24.3	dysbindin (dystrobrevin binding protein 1) domain containing 1	79007	-3.89068	0.000141345	0.000898713	-0.643342	down PDL1 High vs. Low
INE2	Xp22.2	inactivation escape 2 (non-protein coding)	8551	-3.90773	0.000132478	0.000852366	-1.18947	down PDL1 High vs. Low
FLJ42875	1p36.32	long intergenic non-protein coding RNA 982	440556	-3.91206	0.000130309	0.000842104	-1.09292	down PDL1 High vs. Low
VAX2	2p13	ventral anterior homeobox 2	25806	-3.91264	0.000130023	0.000840787	-0.72179	down PDL1 High vs. Low
FLJ12825	12q13.13	uncharacterized LOC440101	440101	-3.91692	0.000127916	0.000830567	-0.834446	down PDL1 High vs. Low
IGFALS	16p13.3	insulin-like growth factor binding protein, acid labile subunit	3483	-3.91926	0.000126782	0.000824765	-1.29935	down PDL1 High vs. Low
HIST1H4J	6p22.1	histone cluster 1, H4j	8363	-3.92082	0.000126025	0.000820883	-0.647484	down PDL1 High vs. Low
LOC100130933	-	small integral membrane protein 6	100130933	-3.92793	0.000122652	0.00080171	-0.881464	down PDL1 High vs. Low
CCDC78	16p13.3	coiled-coil domain containing 78	124093	-3.93226	0.00012064	0.000790822	-0.90943	down PDL1 High vs. Low
ABCA7	19p13.3	ATP-binding cassette, sub-family A (ABC1), member 7	10347	-3.94703	0.000114	0.000754769	-0.585685	down PDL1 High vs. Low
VPS37D	7q11.23	vacuolar protein sorting 37 homolog D (S. cerevisiae)	155382	-3.95205	0.000111825	0.000742523	-0.67729	down PDL1 High vs. Low
LRFN4	11q13.2	leucine rich repeat and fibronectin type III domain containing 4	78999	-3.9535	0.000111208	0.000738667	-0.777923	down PDL1 High vs. Low
SOX18	20q13.33	SRY (sex determining region Y)-box 18	54345	-3.96378	0.000106898	0.000713767	-0.70217	down PDL1 High vs. Low
KREMEN2	16p13.3	kringle containing transmembrane protein 2	79412	-3.96769	0.000105302	0.000704906	-0.981954	down PDL1 High vs. Low
CDC42EP5	19q13.42	CDC42 effector protein (Rho GTPase binding) 5	148170	-3.97044	0.000104193	0.00069817	-0.803504	down PDL1 High vs. Low
CCDC64B	16p13.3	coiled-coil domain containing 64B	146439	-3.97448	0.000102583	0.000689631	-1.04077	down PDL1 High vs. Low
TMEM198	2q35	transmembrane protein 198	130612	-3.97754	0.000101378	0.000682873	-0.610207	down PDL1 High vs. Low
C20orf151	20q13.33	RBBP8 N-terminal like	140893	-3.99159	9.60231e-05	0.000652772	-1.08352	down PDL1 High vs. Low
C9orf163	9q34.3	chromosome 9 open reading frame 163	158055	-3.9971	9.39991e-05	0.000640736	-0.747794	down PDL1 High vs. Low
CSAD	12q13.11-q14.3	cysteine sulfinic acid decarboxylase	51380	-4.00419	9.14528e-05	0.000626869	-0.61982	down PDL1 High vs. Low
CECR4	22q11.1	CECR5 antisense RNA 1	100130717	-4.00438	9.13845e-05	0.000626658	-0.592467	down PDL1 High vs. Low
RSPH1	21q22.3	radial spoke head 1 homolog (Chlamydomonas)	89765	-4.0099	8.94476e-05	0.000616051	-0.66985	down PDL1 High vs. Low
OVGP1	1p13	oviductal glycoprotein 1, 120kDa	5016	-4.01045	8.92569e-05	0.000615357	-0.698493	down PDL1 High vs. Low
C10orf95	10q24.32	chromosome 10 open reading frame 95	79946	-4.01057	8.92159e-05	0.000615281	-0.663029	down PDL1 High vs. Low
C19orf18	19q13.43	chromosome 19 open reading frame 18	147685	-4.02044	8.58612e-05	0.000597362	-0.71987	down PDL1 High vs. Low
RNF207	1p36.31	ring finger protein 207	388591	-4.02462	8.44748e-05	0.000589915	-0.736323	down PDL1 High vs. Low
LOC643008	17q25.1	small integral membrane protein 5	643008	-4.02847	8.32186e-05	0.000582133	-0.861174	down PDL1 High vs. Low
CEACAM19	19q13.31	carcinoembryonic antigen-related cell adhesion molecule 19	56971	-4.02912	8.30095e-05	0.000581066	-0.764146	down PDL1 High vs. Low
ENTPD2	9q34	ectonucleoside triphosphate diphosphohydrolase 2	954	-4.04284	7.86844e-05	0.000556675	-0.771413	down PDL1 High vs. Low
LOC25845	5p15.33	uncharacterized LOC25845	25845	-4.04963	7.66248e-05	0.000546434	-0.710539	down PDL1 High vs. Low
SERINC4	15q15.3	serine incorporator 4	619189	-4.05658	7.45698e-05	0.000534938	-0.802457	down PDL1 High vs. Low
KCNK7	11q13	potassium channel, two pore domain subfamily K, member 7	10089	-4.07082	7.05242e-05	0.000509118	-0.776933	down PDL1 High vs. Low
TLE6	19p13.3	transducin-like enhancer of split 6	79816	-4.07606	6.90871e-05	0.000499974	-0.785837	down PDL1 High vs. Low
GPT	8q24.3	glutamic-pyruvate transaminase (alanine aminotransferase)	2875	-4.08103	6.77523e-05	0.000492049	-1.15255	down PDL1 High vs. Low
CATSPER2	15q15.3	cation channel, sperm associated 2	117155	-4.08118	6.7711e-05	0.00049197	-0.593238	down PDL1 High vs. Low
SLFNL1	1p34.2	schlafen-like 1	200172	-4.08286	6.72653e-05	0.000489378	-0.586423	down PDL1 High vs. Low
LIME1	20q13.3	Lck interacting transmembrane adaptor 1	54923	-4.08446	6.68433e-05	0.000486998	-1.02433	down PDL1 High vs. Low
STAP2	19p13.3	signal transducing adaptor family member 2	55620	-4.10753	6.10334e-05	0.000451397	-0.713573	down PDL1 High vs. Low
C22orf36	22q11.23	leucine rich repeat containing 75B	388886	-4.11117	6.01629e-05	0.000446728	-0.729829	down PDL1 High vs. Low
COL9A2	1p33-p32	collagen, type IX, alpha 2	1298	-4.11222	5.99127e-05	0.000445273	-0.887603	down PDL1 High vs. Low
ATAD3B	1p36.33	ATPase family, AAA domain containing 3B	83858	-4.11454	5.93647e-05	0.0004416	-0.62269	down PDL1 High vs. Low
LOC643719	19q13.11	secretoglobin, family 1B, member 2, pseudogene	643719	-4.1234	5.73195e-05	0.000428249	-0.643372	down PDL1 High vs. Low
KIAA1984	9q34.3	coiled-coil domain containing 183	84960	-4.13009	5.58212e-05	0.000419344	-1.01721	down PDL1 High vs. Low
MYO15B	17q25.1	myosin XVB	80022	-4.14086	5.34848e-05	0.000404903	-0.785413	down PDL1 High vs. Low
TMEM86B	19q13.42	transmembrane protein 86B	255043	-4.14092	5.34706e-05	0.000404903	-0.697873	down PDL1 High vs. Low
ANKRD24	19p13.3	ankyrin repeat domain 24	170961	-4.14535	5.25371e-05	0.000398905	-0.754669	down PDL1 High vs. Low
LOC389791	9q34.11	PTGES2 antisense RNA 1 (head to head)	389791	-4.1562	5.0317e-05	0.000384895	-0.875045	down PDL1 High vs. Low
C19orf45	19p13.2	chromosome 19 open reading frame 45	374877	-4.17158	4.73235e-05	0.000365263	-0.984322	down PDL1 High vs. Low
NRTN	19p13.3	neurturin	4902	-4.17291	4.70718e-05	0.000363731	-0.803436	down PDL1 High vs. Low
C1orf53	1q31.3	chromosome 1 open reading frame 53	388722	-4.17696	4.63158e-05	0.000359376	-0.641187	down PDL1 High vs. Low
SLC29A2	11q13	solute carrier family 29 (equilibrative nucleoside transporter), member 2	3177	-4.18664	4.45573e-05	0.000348897	-0.727206	down PDL1 High vs. Low
PKP3	11p15	plakophilin 3	11187	-4.18683	4.45227e-05	0.000348759	-0.849298	down PDL1 High vs. Low
NPW	16p13.3	neuropeptide W	283869	-4.18835	4.42516e-05	0.000347164	-1.30263	down PDL1 High vs. Low
DQX1	2p13.1	DEAQ box RNA-dependent ATPase 1	165545	-4.18997	4.39657e-05	0.000345318	-1.73426	down PDL1 High vs. Low
AATK	17q25.3	apoptosis-associated tyrosine kinase	9625	-4.191	4.37841e-05	0.000344066	-0.939863	down PDL1 High vs. Low
TMEM178	2p22.1	transmembrane protein 178A	130733	-4.2029	4.1744e-05	0.000330523	-0.662448	down PDL1 High vs. Low
PPFIA3	19q13.33	protein tyrosine phosphatase, receptor type, f polypeptide (PTPRF), interacting protein (liprin), alpha 3	8541	-4.20352	4.16392e-05	0.000329821	-0.784543	down PDL1 High vs. Low
PILRB	7q22.1	paired immunoglobin-like type 2 receptor beta	29990	-4.20499	4.13948e-05	0.000328563	-0.717325	down PDL1 High vs. Low
BSPRY	9q32	B-box and SPRY domain containing	54836	-4.2107	4.04557e-05	0.000322561	-0.630454	down PDL1 High vs. Low
GAL3ST1	22q12.2	galactose-3-O-sulfotransferase 1	9514	-4.21222	4.02091e-05	0.000321094	-0.879983	down PDL1 High vs. Low
LOC84989	10q21.3	JMJD1C antisense RNA 1	84989	-4.21958	3.90339e-05	0.000313907	-0.655669	down PDL1 High vs. Low
C2orf82	2q37.1	chromosome 2 open reading frame 82	389084	-4.22038	3.89088e-05	0.000313024	-1.03524	down PDL1 High vs. Low
FLJ45244	14q32.13	DICER1 antisense RNA 1	400242	-4.2214	3.87497e-05	0.000311866	-0.675863	down PDL1 High vs. Low
LTC4S	5q35	leukotriene C4 synthase	4056	-4.22512	3.81727e-05	0.000307946	-0.945695	down PDL1 High vs. Low
CHRNA10	11p15.5	cholinergic receptor, nicotinic, alpha 10 (neuronal)	57053	-4.23785	3.62604e-05	0.000295539	-0.644753	down PDL1 High vs. Low
CAPS	19p13.3	calcyphosine	828	-4.24475	3.52624e-05	0.000289378	-0.84376	down PDL1 High vs. Low
C5orf32	5q31.3	cysteine-rich transmembrane module containing 1	84418	-4.24983	3.45457e-05	0.000284499	-0.697195	down PDL1 High vs. Low
TST	22q13.1	thiosulfate sulfurtransferase (rhodanese)	7263	-4.25166	3.42904e-05	0.000282737	-0.747596	down PDL1 High vs. Low
AIFM3	22q11.21	apoptosis-inducing factor, mitochondrion-associated, 3	150209	-4.25464	3.38788e-05	0.000279793	-0.898743	down PDL1 High vs. Low
SLC5A2	16p11.2	solute carrier family 5 (sodium/glucose cotransporter), member 2	6524	-4.27541	3.11395e-05	0.000260842	-0.907977	down PDL1 High vs. Low
KIAA1875	8q24.3	KIAA1875	340390	-4.27699	3.09399e-05	0.000259385	-0.958567	down PDL1 High vs. Low
POU5F1B	8q24.21	POU class 5 homeobox 1B	5462	-4.2853	2.99109e-05	0.00025199	-0.783408	down PDL1 High vs. Low
C11orf52	11q23.1	chromosome 11 open reading frame 52	91894	-4.28531	2.99096e-05	0.00025199	-0.642279	down PDL1 High vs. Low
GGN	19q13.2	gametogenetin	199720	-4.30752	2.7318e-05	0.000234085	-0.752395	down PDL1 High vs. Low
PRR15L	17q21.32	proline rich 15-like	79170	-4.30753	2.7316e-05	0.000234085	-0.832592	down PDL1 High vs. Low
LMTK3	19q13.33	lemur tyrosine kinase 3	114783	-4.31494	2.65005e-05	0.000228126	-0.841787	down PDL1 High vs. Low
CKB	14q32	creatine kinase, brain	1152	-4.31752	2.62227e-05	0.000226304	-0.77453	down PDL1 High vs. Low
MSH5	6p21.3	mutS homolog 5	4439	-4.32275	2.56657e-05	0.000222441	-0.660722	down PDL1 High vs. Low
HIST3H2A	1q42.13	histone cluster 3, H2a	92815	-4.32387	2.55488e-05	0.000221888	-1.10988	down PDL1 High vs. Low
INPP5J	22q12.2	inositol polyphosphate-5-phosphatase J	27124	-4.32931	2.49852e-05	0.0002181	-0.684282	down PDL1 High vs. Low
CBLC	19q13.2	Cbl proto-oncogene C, E3 ubiquitin protein ligase	23624	-4.33463	2.4445e-05	0.00021457	-0.947772	down PDL1 High vs. Low
CCNO	5q11.2	cyclin O	10309	-4.34114	2.37995e-05	0.000209837	-0.971568	down PDL1 High vs. Low
[truncated: 407 more rows]
