# Supplementary material for: Prognostic value of PDL1 expression in pancreatic cancer
Source: Oncotarget. 2016 Aug 29;7(44):71198–210. doi: 10.18632/oncotarget.11685 (PMC5342072; doi:10.18632/oncotarget.11685)
Supplement: Supplementary file 4 [file oncotarget-07-71198-s004.xls]

## Sheet: SupplTable 3
Supplementary Table 3: Ontology analysis of the 2405 genes differentially expressed between the "PDL1-up" and "PDL1-not-up" sample groups
Base	Term	up PDL1 high vs. low			down PDL1 high vs. low
		p-value	Genes	Count	p-value	Genes	Count
GOTERM_BP_FAT	GO:0050852~T cell receptor signaling pathway	0.0497103	PTPRC, CD3E, THEMIS, CD247, PTPN22, CACNB4	6
GOTERM_BP_FAT	GO:0043271~negative regulation of ion transport	0.0497103	NOS1, PTGS2, BCL2, PXK, LTA, HTR2A	6
GOTERM_BP_FAT	GO:0008360~regulation of cell shape	0.0494769	RHOJ, PALM2-AKAP2, LST1, PDPN, FERMT2, ITGB2, PALMD, GAS7, FGD6, AKAP2, FN1	10
GOTERM_BP_FAT	GO:0045577~regulation of B cell differentiation	0.0490186	INHBA, PTPRC, FLT3, NFAM1, CD27	5
GOTERM_BP_FAT	GO:0014902~myotube differentiation	0.0490186	NOS1, CDON, AVPR1A, IGF1, ADAM12	5
GOTERM_BP_FAT	GO:0022612~gland morphogenesis	0.0490186	EGFR, CAV1, BCL2, TGFB3, TGFB2	5
GOTERM_BP_FAT	GO:0050709~negative regulation of protein secretion	0.0490186	TNFSF4, NLRP12, FOXP3, IL10, SRGN	5
GOTERM_BP_FAT	GO:0046579~positive regulation of Ras protein signal transduction	0.0490186	NOTCH2, RASGRP4, CSF1, IGF1, LPAR1	5
GOTERM_BP_FAT	GO:0060348~bone development	0.0480358	EGFR, PTGS2, TGFB3, IGF1, WWTR1, MMP13, MMP2, COL5A2, IGSF10, CHRDL1, BCL2, PTN, STC1, GPNMB, BMP5, IGFBP5, GHR, CDH11	18
GOTERM_BP_FAT	GO:0042990~regulation of transcription factor import into nucleus	0.0473038	PRKCQ, NLRP12, TNFSF14, NLRP3, CD27, FLNA, IL10	7
GOTERM_BP_FAT	GO:0045768~positive regulation of anti-apoptosis	0.0473038	CAV1, IL6, IL6ST, HMOX1, LIFR, ANGPT1, CD28	7
GOTERM_BP_FAT	GO:0045761~regulation of adenylate cyclase activity	0.047026	CALCR, ADORA3, ADCYAP1R1, NPR3, FLNA, EDNRA, EDNRB, S1PR3, GNAL, RGS1, NTRK1, HTR7, CCR2, CALCRL, TSHR	15
GOTERM_BP_FAT	GO:0043388~positive regulation of DNA binding	0.0464774	ICAM1, PRKCQ, NOD2, IL6, NLRC3, TLR2, TLR3, JAK2, TLR4, NFAM1, IRF4, IL10	12
GOTERM_BP_FAT	GO:0007584~response to nutrient	0.0447982	CAV1, KYNU, SLC8A1, MICB, CCL2, PTGS2, IL6ST, TGFBR2, MAP1B, BRCA2, STAT1, CD38, TNFRSF11B, BCHE, HMOX1, BCL2, SLC30A4, ANGPT1, STC1, LTA	20
GOTERM_BP_FAT	GO:0010001~glial cell differentiation	0.0446347	EGFR, FGF5, CNTF, EGR2, TSPAN2, DNER, IGF1, RELN, C1S, FGF2	10
GOTERM_BP_FAT	GO:0009310~amine catabolic process	0.0445424	FRRS1, BCAT1, ASPA, TDO2, KYNU, NOS1, DIO2, SDS, IDO2, DMGDH, KMO, IDO1, MOXD1	13
GOTERM_BP_FAT	GO:0030278~regulation of ossification	0.0445424	CALCR, IL6, EGR2, IL6ST, CSF1, TGFB3, RSAD2, TGFB2, P2RX7, BCL2, BMP2K, BMPR1B, SRGN	13
GOTERM_BP_FAT	GO:0051099~positive regulation of binding	0.0445424	ICAM1, IL6, CALD1, TLR2, TLR3, TLR4, NFAM1, IL10, PRKCQ, NOD2, NLRC3, JAK2, IRF4	13
GOTERM_BP_FAT	GO:0051971~positive regulation of transmission of nerve impulse	0.0437294	EGFR, COL4A4, LAMA2, SLC1A3, CCL2, PTGS2, SLC24A2, LTA	8
GOTERM_BP_FAT	GO:0043506~regulation of JUN kinase activity	0.0437294	FCER1A, ZAK, MDFIC, MAP3K2, HIPK3, MAP4K1, ZEB2, TLR6	8
GOTERM_BP_FAT	GO:0010572~positive regulation of platelet activation	0.0427083	PLEK, PDPN, TLR4	3
GOTERM_BP_FAT	GO:0045356~positive regulation of interferon-alpha biosynthetic process	0.0427083	TLR3, TLR7, TLR8	3
GOTERM_BP_FAT	GO:0048305~immunoglobulin secretion	0.0427083	TNFSF13B, CD40LG, LAX1	3
GOTERM_BP_FAT	GO:0001780~neutrophil homeostasis	0.0427083	IL6, GPR109B, IFNG, GPR109A	3
GOTERM_BP_FAT	GO:0051450~myoblast proliferation	0.0427083	MET, IGF1, HGF	3
GOTERM_BP_FAT	GO:0002863~positive regulation of inflammatory response to antigenic stimulus	0.0427083	FCER1A, C3, FCER1G	3
GOTERM_BP_FAT	GO:0032612~interleukin-1 production	0.0427083	NLRC4, ABCA1, NLRP3	3
GOTERM_BP_FAT	GO:0002042~cell migration during sprouting angiogenesis	0.0427083	ROBO1, FGF2, SLIT2	3
GOTERM_BP_FAT	GO:0001946~lymphangiogenesis	0.0427083	PDPN, CCBE1, PROX1	3
GOTERM_BP_FAT	GO:0032060~bleb formation	0.0427083	P2RX7, LPAR3, LPAR1	3
GOTERM_BP_FAT	GO:0002220~innate immune response activating cell surface receptor signaling pathway	0.0427083	TLR2, KLRK1, CLEC7A	3
GOTERM_BP_FAT	GO:0008588~release of cytoplasmic sequestered NF-kappaB	0.0427083	NLRP12, TNFSF14, CD27	3
GOTERM_BP_FAT	GO:0048286~lung alveolus development	0.0418892	MAN2A1, MAN1A2, PDPN, TGFB3, FGF10, FOXP2	6
GOTERM_BP_FAT	GO:0046824~positive regulation of nucleocytoplasmic transport	0.0418892	PRKCQ, NLRP12, TNFSF14, GLI3, CD27, FLNA	6
GOTERM_BP_FAT	GO:0018105~peptidyl-serine phosphorylation	0.0408265	TTBK2, BCL2, HIPK3, IFNG, TGFBR2, MAP4K1, UHMK1	7
GOTERM_BP_FAT	GO:0045807~positive regulation of endocytosis	0.0408265	CAV1, C3, FGF10, CLEC7A, PTX3, SELE, HIP1	7
GOTERM_BP_FAT	GO:0010522~regulation of calcium ion transport into cytosol	0.0408265	EDNRA, CAV1, P2RX7, NOS1, GIMAP5, BCL2, MS4A2	7
GOTERM_BP_FAT	GO:0042119~neutrophil activation	0.0401224	IL8, PREX1, MYO1F, CXCR2	4
GOTERM_BP_FAT	GO:0033003~regulation of mast cell activation	0.0401224	FCER1A, HMOX1, MS4A2, CD226	4
GOTERM_BP_FAT	GO:0043011~myeloid dendritic cell differentiation	0.0401224	CSF2, GIMAP5, TGFBR2, IRF4	4
GOTERM_BP_FAT	GO:0043124~negative regulation of I-kappaB kinase/NF-kappaB cascade	0.0401224	IL1RL1, NLRP12, TNFAIP3, RHOH	4
GOTERM_BP_FAT	GO:0017145~stem cell division	0.0401224	ZBTB16, KIT, ASPM, TGFB2	4
GOTERM_BP_FAT	GO:0001773~myeloid dendritic cell activation	0.0401224	CSF2, GIMAP5, TGFBR2, IRF4	4
GOTERM_BP_FAT	GO:0032673~regulation of interleukin-4 production	0.0401224	CD86, IRF4, FOXP3, SASH3	4
GOTERM_BP_FAT	GO:0042346~positive regulation of NF-kappaB import into nucleus	0.0401224	PRKCQ, NLRP12, TNFSF14, CD27	4
GOTERM_BP_FAT	GO:0055002~striated muscle cell development	0.0401197	MUSK, XIRP1, TNC, DNER, UTRN, CACNB4, CHRNA1, HOMER1, PROX1, F2R	10
GOTERM_BP_FAT	GO:0051091~positive regulation of transcription factor activity	0.0396618	ICAM1, PRKCQ, NOD2, IL6, NLRC3, TLR2, TLR3, JAK2, TLR4, NFAM1, IL10	11
GOTERM_BP_FAT	GO:0043370~regulation of CD4-positive, alpha beta T cell differentiation	0.0394837	CD86, GIMAP5, CD80, IRF4, SASH3	5
GOTERM_BP_FAT	GO:0006957~complement activation, alternative pathway	0.0394837	C7, C3, CFH, C2, VSIG4	5
GOTERM_BP_FAT	GO:0042402~biogenic amine catabolic process	0.0394837	TDO2, KYNU, IDO2, KMO, IDO1	5
GOTERM_BP_FAT	GO:0050704~regulation of interleukin-1 secretion	0.0394837	P2RX7, NOD2, IFNG, NLRP12, NLRP3	5
GOTERM_BP_FAT	GO:0032642~regulation of chemokine production	0.0394837	IL6, HIF1A, HMOX1, IFNG, TLR3	5
GOTERM_BP_FAT	GO:0002687~positive regulation of leukocyte migration	0.0394837	ICAM1, IL6, ADAM10, THBS1, CXCL12	5
GOTERM_BP_FAT	GO:0009063~cellular amino acid catabolic process	0.0387115	FRRS1, BCAT1, ASPA, TDO2, KYNU, NOS1, SDS, IDO2, DMGDH, KMO, IDO1, MOXD1	12
GOTERM_BP_FAT	GO:0031348~negative regulation of defense response	0.0383103	MICB, IL2RA, SERPINF1, AOAH, CALCRL, NT5E, IL10, SPN	8
GOTERM_BP_FAT	GO:0009991~response to extracellular stimulus	0.0373606	KYNU, CAV1, MICB, CCL2, PTGS2, IL6ST, LEPR, TNFRSF11B, MYOCD, BCHE, RASGRP4, HMOX1, BCL2, SLC30A4, SLC22A3, ANGPT1, LTA, GHR, SLC8A1, TGFBR2, MAP1B, AXL, BRCA2, STAT1, LEP, CD38, P2RX7, AVPR1A, STC1	29
GOTERM_BP_FAT	GO:0007423~sensory organ development	0.0366229	TGFB3, PRRX1, FGF10, FASLG, RORB, ZEB1, GLI3, WT1, EPHB1, TGFB2, BDNF, BCL2, ALDH1A3, PVRL3, GFI1, RARB, COL8A1, COL11A1, EGFR, IKZF1, BHLHE22, NR4A3, GAS1, COL5A2, PROX1, FOXP2, CLIC5, ITGA8, PDGFRA, BMPR1B	30
GOTERM_BP_FAT	GO:0030808~regulation of nucleotide biosynthetic process	0.0362147	CALCR, ADORA3, ADCYAP1R1, ABCA1, NPR3, FLNA, EDNRA, GNAL, EDNRB, S1PR3, RGS1, NTRK1, HTR7, CCR2, GUCY1A3, CALCRL, TSHR	17
GOTERM_BP_FAT	GO:0030802~regulation of cyclic nucleotide biosynthetic process	0.0362147	CALCR, ADORA3, ADCYAP1R1, ABCA1, NPR3, FLNA, EDNRA, GNAL, EDNRB, S1PR3, RGS1, NTRK1, HTR7, CCR2, GUCY1A3, CALCRL, TSHR	17
GOTERM_BP_FAT	GO:0030817~regulation of cAMP biosynthetic process	0.0354753	CALCR, ADORA3, ADCYAP1R1, ABCA1, NPR3, FLNA, EDNRA, EDNRB, S1PR3, GNAL, RGS1, NTRK1, HTR7, CCR2, CALCRL, TSHR	16
GOTERM_BP_FAT	GO:0002260~lymphocyte homeostasis	0.0349391	P2RX7, IL2RA, GIMAP5, TNFSF13B, BCL2, TNFSF14, FOXP3	7
GOTERM_BP_FAT	GO:0002709~regulation of T cell mediated immunity	0.034861	PTPRC, P2RX7, IL7R, FOXP3, SASH3, SPN	6
GOTERM_BP_FAT	GO:0045429~positive regulation of nitric oxide biosynthetic process	0.034861	EGFR, ICAM1, IFNG, KLRK1, JAK2, PTX3	6
GOTERM_BP_FAT	GO:0050805~negative regulation of synaptic transmission	0.034861	CD38, PTGS2, PMCH, BCHE, SLC24A2, HTR2A	6
GOTERM_BP_FAT	GO:0043029~T cell homeostasis	0.034861	P2RX7, IL2RA, GIMAP5, BCL2, TNFSF14, FOXP3	6
GOTERM_BP_FAT	GO:0048747~muscle fiber development	0.0333507	MUSK, TNC, DNER, UTRN, CACNB4, CHRNA1, HOMER1, F2R	8
GOTERM_BP_FAT	GO:0048585~negative regulation of response to stimulus	0.0328212	PTPRC, MICB, IL2RA, COL3A1, CTLA4, GREM1, FOXP3, IL7R, IL10, TGFB2, LEP, SERPINF1, AOAH, CALCRL, NT5E, SPN	16
GOTERM_BP_FAT	GO:0040008~regulation of growth	0.0323897	DCBLD2, NRP1, IL9R, ZMAT3, CSF1, GDF5, NELL2, TP63, GREM1, DDR2, TGFB2, MUSK, DAB2, WISP1, MYOCD, BCL2, IFNG, PIK3CA, HTRA4, SEMA3A, FGF2, GHR, COL4A4, ADAM10, IKZF1, MAP1B, TGFBR2, IGF1, HMGA2, PROX1, LEP, RERG, OSM, INHBA, CD38, PRKCQ, CNTF, LRP12, AVPR1A, PAPPA2, TSHR, IGFBP5	42
GOTERM_BP_FAT	GO:0051282~regulation of sequestering of calcium ion	0.0311056	PTPRC, P2RX7, PKD2, XCR1, F2R	5
GOTERM_BP_FAT	GO:0002224~toll-like receptor signaling pathway	0.0311056	TLR2, TLR3, TLR4, TLR6, TLR7	5
GOTERM_BP_FAT	GO:0051283~negative regulation of sequestering of calcium ion	0.0311056	PTPRC, P2RX7, PKD2, XCR1, F2R	5
GOTERM_BP_FAT	GO:0051209~release of sequestered calcium ion into cytosol	0.0311056	PTPRC, P2RX7, PKD2, XCR1, F2R	5
GOTERM_BP_FAT	GO:0050716~positive regulation of interleukin-1 secretion	0.0311056	P2RX7, NOD2, IFNG, NLRP12, NLRP3	5
GOTERM_BP_FAT	GO:0045408~regulation of interleukin-6 biosynthetic process	0.0311056	EREG, IFNG, TLR1, NLRP12, TLR6	5
GOTERM_BP_FAT	GO:0043270~positive regulation of ion transport	0.0310347	EDNRA, P2RY12, CAV1, P2RX7, GIMAP5, P2RY1, LPAR3, HOMER1, F2R	9
GOTERM_BP_FAT	GO:0019226~transmission of nerve impulse	0.0309058	SYT1, GLRA3, KCNA1, LPAR3, CACNB4, CLDN11, KCNIP1, WNT2, KCNQ5, MUSK, SERINC5, NPTX1, SLC1A3, DMD, SLC22A3, CNTNAP2, QKI, CHRNA6, CHRNA1, FGF2, HTR1F, COL4A4, GPR176, NOS1, KCND2, EGR2, PMCH, KIF5A, NRXN3, NPBWR1, NLGN1, GRIN2A, HOMER1, LIN7A, SLC17A7, P2RX7, SLC17A6, CAMK4, HTR7, KCNN3, SLC5A7, PMP22, HTR2A	43
GOTERM_BP_FAT	GO:0006140~regulation of nucleotide metabolic process	0.0295845	CALCR, ADORA3, ADCYAP1R1, ABCA1, NPR3, FLNA, EDNRA, GNAL, EDNRB, S1PR3, RGS1, NTRK1, HTR7, CCR2, PKD2, GUCY1A3, CALCRL, TSHR	18
GOTERM_BP_FAT	GO:0043122~regulation of I-kappaB kinase/NF-kappaB cascade	0.0288873	IL1RL1, TLR3, FASLG, TLR4, LPAR1, TLR6, FLNA, APOL3, NOD2, REL, HMOX1, NLRP12, TGM2, TNFAIP3, LTA, F2R, RHOH	17
GOTERM_BP_FAT	GO:0000060~protein import into nucleus, translocation	0.0288376	IFNG, TGFB3, FGF10, JAK2, FGF2, GLI3, F2R, TGFB2	8
GOTERM_BP_FAT	GO:0050806~positive regulation of synaptic transmission	0.0288376	EGFR, COL4A4, LAMA2, SLC1A3, CCL2, PTGS2, SLC24A2, LTA	8
GOTERM_BP_FAT	GO:0046328~regulation of JNK cascade	0.0288317	FCER1A, NOD2, ZAK, MDFIC, MAP3K2, HIPK3, TLR3, MAP4K1, ZEB2, TLR4, TLR6, CD27	12
GOTERM_BP_FAT	GO:0009725~response to hormone stimulus	0.0286639	CALCR, CAV1, CCL2, PTGS2, LEPR, TGFB3, TIMP4, CCL5, LATS1, IL10, TGFB2, WNT2, PRKAR2A, TNFRSF11B, BCHE, HMOX1, BCL2, GNG2, ANGPT1, LOX, THBS1, PIK3R1, GHR, IL6, AR, EGR2, HCLS1, MAP1B, TGFBR2, ESR1, BRCA2, NR4A3, CNGA3, STAT1, MMP13, LEP, RERG, C1QB, PRKCQ, CD38, PDGFRA, AVPR1A, JAK2, GNB4, HDAC9	45
GOTERM_BP_FAT	GO:0002861~regulation of inflammatory response to antigenic stimulus	0.0286234	FCER1A, C3, FCER1G, SPN	4
GOTERM_BP_FAT	GO:0019886~antigen processing and presentation of exogenous peptide antigen via MHC class II	0.0286234	IFI30, FCER1G, HLA-DOA, HLA-DRA	4
GOTERM_BP_FAT	GO:0002495~antigen processing and presentation of peptide antigen via MHC class II	0.0286234	IFI30, FCER1G, HLA-DOA, HLA-DRA	4
GOTERM_BP_FAT	GO:0045060~negative thymic T cell selection	0.0286234	PTPRC, DOCK2, CD3E, SPN	4
GOTERM_BP_FAT	GO:0032647~regulation of interferon-alpha production	0.0286234	TLR3, TLR7, TLR8, IL10	4
GOTERM_BP_FAT	GO:0050830~defense response to Gram-positive bacterium	0.0286122	P2RX7, NOD2, IL6, FGR, HCK, MYO1F	6
GOTERM_BP_FAT	GO:0007528~neuromuscular junction development	0.0286122	MUSK, TNC, UTRN, CACNB4, CHRNA1, F2R	6
GOTERM_BP_FAT	GO:0030574~collagen catabolic process	0.0286122	MMP16, ADAMTS3, MMP3, MMP13, ADAMTS2, MMP2	6
GOTERM_BP_FAT	GO:0032570~response to progesterone stimulus	0.0286122	CD38, CAV1, CCL2, TGFB3, THBS1, TGFB2	6
GOTERM_BP_FAT	GO:0042036~negative regulation of cytokine biosynthetic process	0.0286122	INHBA, IL6, NLRP12, FOXP3, IL10, LAG3	6
GOTERM_BP_FAT	GO:0046638~positive regulation of alpha-beta T cell differentiation	0.0286122	CD86, GIMAP5, CD80, IKZF1, TGFBR2, SASH3	6
GOTERM_BP_FAT	GO:0019439~aromatic compound catabolic process	0.0286122	TDO2, KYNU, IDO2, KMO, IDO1, ALDH1L2	6
GOTERM_BP_FAT	GO:0060401~cytosolic calcium ion transport	0.0286122	PTPRC, P2RX7, SLC8A1, PKD2, XCR1, F2R	6
GOTERM_BP_FAT	GO:0009719~response to endogenous stimulus	0.0279346	PTGS2, LEPR, TGFB3, MMP3, LATS1, IL10, TGFB2, WNT2, TNFRSF11B, PRKAR2A, HMOX1, ANGPT1, GNG2, LOX, GHR, AR, EGR2, GRIN2A, ESR1, CNGA3, MMP13, CD38, PRKCQ, C1QB, GNAL, PDGFRA, GNB4, CALCR, CAV1, CCL2, TIMP4, CCL5, BCHE, BCL2, THBS1, PIK3R1, IL6, HCLS1, TGFBR2, MAP1B, BRCA2, NR4A3, STAT1, RERG, LEP, SLC18A2, AVPR1A, JAK2, HDAC9	49
GOTERM_BP_FAT	GO:0060284~regulation of cell development	0.0277091	NRP1, LZTS1, TGFB3, SOX5, REST, LRRC4C, CDH2, KIT, TGFB2, BDNF, MUSK, MYOCD, TIAM1, ROBO1, BCL2, SEMA3A, MBNL3, FGF2, ASPM, COL4A4, MAP1B, NLGN1, PROX1, SLIT2, CNTF, SERPINF1, CNTN4, HDAC9	28
BIOCARTA	h_eicosanoidPathway:Eicosanoid Metabolism	0.0273895	PTGIS, PTGER3, PTGS2, CYSLTR1, CYSLTR2, ALOX5AP, PTGFR, HPGDS	8
GOTERM_BP_FAT	GO:0050818~regulation of coagulation	0.0271873	CAV1, PLEK, PDPN, SERPINE1, KRT1, TLR4, THBS1, PLAU, F2R	9
GOTERM_BP_FAT	GO:0007268~synaptic transmission	0.0265291	SYT1, GLRA3, KCNA1, LPAR3, CACNB4, KCNIP1, WNT2, KCNQ5, MUSK, NPTX1, SLC1A3, DMD, SLC22A3, CHRNA6, CHRNA1, FGF2, HTR1F, COL4A4, GPR176, KCND2, NOS1, PMCH, KIF5A, NRXN3, NPBWR1, NLGN1, GRIN2A, HOMER1, LIN7A, SLC17A7, P2RX7, SLC17A6, CAMK4, KCNN3, HTR7, SLC5A7, PMP22, HTR2A	38
GOTERM_BP_FAT	GO:0008585~female gonad development	0.0259825	LEP, PGR, INHBA, FGF7, EREG, BCL2, LEPR, BRCA2, ANGPT1, ADAMTS1, BMPR1B, CENPI	12
GOTERM_BP_FAT	GO:0048167~regulation of synaptic plasticity	0.0259825	CD38, BDNF, LZTS1, EGR2, PTGS2, PMCH, RASGRF1, SLC24A2, MAP1B, GRIN2A, CNTN4, KIT	12
GOTERM_BP_FAT	GO:0009408~response to heat	0.025851	OSM, PRKCQ, MICB, NOS1, CCL2, STAC, BCL2, TFEC, ST8SIA1, DNAJB4, THBS1	11
GOTERM_BP_FAT	GO:0051054~positive regulation of DNA metabolic process	0.025851	EYA3, CSF2, PTPRC, EREG, TBX21, IFNG, PDGFRA, TGFB3, IGF1, RNF168, PDGFC	11
GOTERM_BP_FAT	GO:0045927~positive regulation of growth	0.0251939	ADAM10, IL9R, IKZF1, CSF1, TGFBR2, MAP1B, PROX1, TGFB2, CD38, CNTF, BCL2, AVPR1A, TSHR, GHR	14
GOTERM_BP_FAT	GO:0044243~multicellular organismal catabolic process	0.0248747	P2RX7, MMP16, ADAMTS3, MMP3, MMP13, ADAMTS2, MMP2	7
GOTERM_BP_FAT	GO:0050871~positive regulation of B cell activation	0.0247559	CD38, PTPRC, IL6, TNFSF13B, TBX21, IFNG, CD27, SASH3	8
GOTERM_BP_FAT	GO:0043627~response to estrogen stimulus	0.024654	CAV1, PTGS2, LEPR, TGFBR2, MAP1B, TGFB3, ESR1, BRCA2, MMP13, WNT2, CD38, TNFRSF11B, HMOX1, BCL2, PDGFRA, ANGPT1, GHR	17
GOTERM_BP_FAT	GO:0051604~protein maturation	0.024185	C7, CR1, CORIN, C3, C1R, C1S, C1QC, C1QA, C1QB, P2RX7, DNER, KRT1, CFH, C2, ADAMTS3, VSIG4, PCSK5, ADAMTS2, SRGN	19
GOTERM_BP_FAT	GO:0042100~B cell proliferation	0.0238755	PTPRC, CD40LG, BCL2, IL7R, IL10	5
GOTERM_BP_FAT	GO:0042993~positive regulation of transcription factor import into nucleus	0.0238755	PRKCQ, NLRP12, TNFSF14, CD27, FLNA	5
GOTERM_BP_FAT	GO:0045061~thymic T cell selection	0.0238755	PTPRC, DOCK2, CD3D, CD3E, SPN	5
GOTERM_BP_FAT	GO:0050706~regulation of interleukin-1 beta secretion	0.0238755	P2RX7, NOD2, IFNG, NLRP12, NLRP3	5
GOTERM_BP_FAT	GO:0030799~regulation of cyclic nucleotide metabolic process	0.0235465	CALCR, ADORA3, ADCYAP1R1, ABCA1, NPR3, FLNA, EDNRA, GNAL, EDNRB, S1PR3, RGS1, NTRK1, HTR7, CCR2, PKD2, GUCY1A3, CALCRL, TSHR	18
GOTERM_BP_FAT	GO:0030879~mammary gland development	0.0233427	WNT2, PGR, CAV1, RXFP1, PMCH, MET, TGFB3, SLC30A4, LEF1, IGF1, BRCA2, GLI3	12
GOTERM_BP_FAT	GO:0032386~regulation of intracellular transport	0.0232686	PRKCQ, NLRP12, TGFB3, TNFSF14, JAK2, NLRP3, GLI3, CD27, FLNA, UHMK1, IL10, LCP1, BARD1	13
BIOCARTA	h_classicPathway:Classical Complement Pathway	0.023154	C1QA, C7, C3, C1R, C1S, C2	6
GOTERM_BP_FAT	GO:0050701~interleukin-1 secretion	0.0226994	NLRC4, ABCA1, NLRP3	3
GOTERM_BP_FAT	GO:0002866~positive regulation of acute inflammatory response to antigenic stimulus	0.0226994	FCER1A, C3, FCER1G	3
GOTERM_BP_FAT	GO:0002885~positive regulation of hypersensitivity	0.0226994	FCER1A, C3, FCER1G	3
GOTERM_BP_FAT	GO:0042508~tyrosine phosphorylation of Stat1 protein	0.0226994	OSM, IFNG, JAK2	3
GOTERM_BP_FAT	GO:0008218~bioluminescence	0.0226994	HMCN1, NID1, NID2	3
GOTERM_BP_FAT	GO:0033028~myeloid cell apoptosis	0.0226994	IL6, GPR109B, IFNG, GPR109A	3
GOTERM_BP_FAT	GO:0001781~neutrophil apoptosis	0.0226994	IL6, GPR109B, IFNG, GPR109A	3
GOTERM_BP_FAT	GO:0051101~regulation of DNA binding	0.0224291	ICAM1, IL6, TNFSF4, TLR2, RUNX1T1, TLR3, TLR4, NFAM1, NLRP3, FOXP3, PROX1, IL10, FLNA, PRKCQ, NOD2, NLRC3, HMOX1, JAK2, IRF4	19
GOTERM_BP_FAT	GO:0042692~muscle cell differentiation	0.0224291	NOS1, TNC, UTRN, FGF10, IGF1, CACNB4, HOMER1, PROX1, MUSK, SYNE1, XIRP1, CDON, DNER, AVPR1A, QKI, RARB, CHRNA1, ADAM12, F2R	19
GOTERM_BP_FAT	GO:0051302~regulation of cell division	0.0221492	OSM, FGF5, FGF7, EREG, TGFB3, PTN, PDGFC, FGF2, ASPM, TGFB2	10
GOTERM_BP_FAT	GO:0019933~cAMP-mediated signaling	0.0216792	CALCR, PTGER3, RXFP1, FPR1, NPR3, FLNA, P2RY12, S1PR3, GNAL, RGS1, CCR3, HTR7, TGM2, GLP2R, CALCRL, TSHR	16
GOTERM_BP_FAT	GO:0042246~tissue regeneration	0.0210882	IGSF10, NOTCH2, PRKCQ, PAX7, SERPINE1, IGF1, FGF10, PLAU	8
GOTERM_BP_FAT	GO:0051090~regulation of transcription factor activity	0.0209043	ICAM1, IL6, TNFSF4, TLR2, TLR3, TLR4, NFAM1, NLRP3, FOXP3, PROX1, IL10, FLNA, PRKCQ, NOD2, NLRC3, HMOX1, JAK2	17
GOTERM_BP_FAT	GO:0030814~regulation of cAMP metabolic process	0.0209043	CALCR, ADORA3, ADCYAP1R1, ABCA1, NPR3, FLNA, EDNRA, GNAL, EDNRB, S1PR3, RGS1, NTRK1, HTR7, CCR2, PKD2, CALCRL, TSHR	17
GOTERM_BP_FAT	GO:0080135~regulation of cellular response to stress	0.0209043	FCER1A, ZAK, TLR3, MAP4K1, ZEB2, TLR4, TLR6, TGFB2, EYA3, NOD2, CNTF, TEX15, MDFIC, MAP3K2, HIPK3, RNF168, CD27	17
GOTERM_BP_FAT	GO:0007050~cell cycle arrest	0.0209043	GAS2L3, ZAK, IL8, AIF1, GAS1, GAS7, UHMK1, SESN3, TGFB2, INHBA, NOTCH2, IFNG, PKD2, KIF20B, ERN1, THBS1, BARD1	17
GOTERM_BP_FAT	GO:0046637~regulation of alpha-beta T cell differentiation	0.0206585	CD86, GIMAP5, CD80, IKZF1, TGFBR2, IRF4, SASH3	7
GOTERM_BP_FAT	GO:0051970~negative regulation of transmission of nerve impulse	0.0206585	CD38, PTGS2, PMCH, BCHE, SLC24A2, AVPR1A, HTR2A	7
GOTERM_BP_FAT	GO:0010743~regulation of foam cell differentiation	0.0206585	CSF2, MSR1, CD36, CSF1, ITGAV, ABCA1, ITGB3	7
GOTERM_BP_FAT	GO:0050777~negative regulation of immune response	0.0206585	PTPRC, COL3A1, CTLA4, IL7R, FOXP3, SPN, TGFB2	7
GOTERM_BP_FAT	GO:0051147~regulation of muscle cell differentiation	0.0205089	COL4A4, MUSK, MYOCD, EREG, BCL2, MBNL3, ZEB1, HDAC9, PROX1	9
GOTERM_BP_FAT	GO:0051781~positive regulation of cell division	0.0205089	OSM, FGF5, FGF7, EREG, TGFB3, PTN, PDGFC, FGF2, TGFB2	9
GOTERM_BP_FAT	GO:0032268~regulation of cellular protein metabolic process	0.0196946	ZAK, IL6ST, GDF6, TGFB3, TLR4, ZEB2, CPEB1, TLR6, IL10, IL11, IL31RA, EDNRA, EDNRB, NOD2, PRKAR2A, MDFIC, IFNG, RAB23, QKI, PDGFC, FAM129A, FGF2, GHR, EGFR, CCDC88A, CD3E, OSM, CD80, HIPK3, LRRK2, CSF2, CAV1, CSF1, IGF2BP1, MAP4K1, ITGB2, ITGB3, IGF2BP3, MAP3K2, ITGAV, BCL2, CD4, THBS1, CD28, FCER1A, PTPRC, IL6, HCLS1, IGF1, FOXP3, P2RX7, CNTF, DIO2, NLRP12, JAK2, IL22RA2, IGFBP5	57
GOTERM_BP_FAT	GO:0002704~negative regulation of leukocyte mediated immunity	0.0191507	PTPRC, IL7R, FOXP3, SPN	4
GOTERM_BP_FAT	GO:0046668~regulation of retinal cell programmed cell death	0.0191507	BDNF, CNTF, BCL2, FGF2	4
GOTERM_BP_FAT	GO:0002707~negative regulation of lymphocyte mediated immunity	0.0191507	PTPRC, IL7R, FOXP3, SPN	4
GOTERM_BP_FAT	GO:0048592~eye morphogenesis	0.0188818	BHLHE22, PVRL3, ALDH1A3, FASLG, RORB, RARB, ZEB1, GAS1, COL8A1, PROX1, COL5A2, GLI3, EPHB1	13
GOTERM_BP_FAT	GO:0046660~female sex differentiation	0.0188818	LEP, PGR, INHBA, FGF7, EREG, BCL2, LEPR, BRCA2, TP63, ADAMTS1, ANGPT1, BMPR1B, CENPI	13
GOTERM_BP_FAT	GO:0046545~development of primary female sexual characteristics	0.0188818	LEP, PGR, INHBA, FGF7, EREG, BCL2, LEPR, BRCA2, TP63, ADAMTS1, ANGPT1, BMPR1B, CENPI	13
GOTERM_BP_FAT	GO:0070302~regulation of stress-activated protein kinase signaling pathway	0.0188818	FCER1A, NOD2, ZAK, MDFIC, MAP3K2, HIPK3, TLR3, MAP4K1, ZEB2, TLR4, TLR6, CD27, TGFB2	13
GOTERM_BP_FAT	GO:0007188~G-protein signaling, coupled to cAMP nucleotide second messenger	0.0185502	CALCR, PTGER3, RXFP1, FPR1, NPR3, FLNA, P2RY12, S1PR3, GNAL, RGS1, CCR3, HTR7, GLP2R, CALCRL, TSHR	15
GOTERM_BP_FAT	GO:0010464~regulation of mesenchymal cell proliferation	0.0183611	TGFBR2, PRRX1, TP63, ZEB1, GAS1, FOXP2	6
GOTERM_BP_FAT	GO:0002275~myeloid cell activation during immune response	0.0183611	TLR2, TLR3, MYO1F, TLR4, TLR6, TLR7	6
GOTERM_BP_FAT	GO:0002718~regulation of cytokine production during immune response	0.0183611	GIMAP5, HMOX1, FCER1G, FOXP3, SASH3, IL10	6
GOTERM_BP_FAT	GO:0042345~regulation of NF-kappaB import into nucleus	0.0183611	PRKCQ, NLRP12, TNFSF14, NLRP3, CD27, IL10	6
GOTERM_BP_FAT	GO:0045596~negative regulation of cell differentiation	0.0183258	CAV1, NRP1, TLR3, FGF10, TP63, TLR4, ITGB3, KIT, ZEB1, ZBTB16, REST, ABCA1, C1QC, GLI3, BDNF, ITGAV, MBNL3, SEMA3A, GFI1, ASPM, FLT3, CTLA4, IGF1, WWTR1, INHBA, NOTCH2, CNTF, RIF1, EREG, CNTN4	30
GOTERM_BP_FAT	GO:0030099~myeloid cell differentiation	0.0181303	CALCR, CSF2, TM7SF4, GIMAP5, HCLS1, CSF1, TGFBR2, IFI16, ZBTB16, KIT, IL31RA, IL11, INHBA, RASGRP4, JAK2, IRF4	16
GOTERM_BP_FAT	GO:0043900~regulation of multi-organism process	0.0178156	MICB, P2RX7, NOD2, CD8B, IFNG, APOBEC3G, SPN, CD28	8
GOTERM_BP_FAT	GO:0051247~positive regulation of protein metabolic process	0.017802	CSF2, CAV1, IL6ST, GDF6, CSF1, TGFB3, TLR4, IL11, IL31RA, EDNRA, EDNRB, NOD2, BCL2, IFNG, CD4, THBS1, FAM129A, FGF2, CD28, GHR, FCER1A, IL6, CD3E, HCLS1, IGF1, FOXP3, OSM, P2RX7, CNTF, CD80, JAK2, LRRK2, BARD1	33
GOTERM_BP_FAT	GO:0050718~positive regulation of interleukin-1 beta secretion	0.0177669	P2RX7, NOD2, IFNG, NLRP12, NLRP3	5
GOTERM_BP_FAT	GO:0009074~aromatic amino acid family catabolic process	0.0177669	TDO2, KYNU, IDO2, KMO, IDO1	5
GOTERM_BP_FAT	GO:0031102~neuron projection regeneration	0.0177669	BCL2, MAP1B, CHST3, VCAN, JAK2	5
GOTERM_BP_FAT	GO:0045885~positive regulation of survival gene product expression	0.0177669	MEF2C, CSF2, IL2RB, TNFSF13B, ESR1	5
GOTERM_BP_FAT	GO:0048732~gland development	0.0174601	EGFR, CAV1, AR, IKZF1, RXFP1, PMCH, MET, TGFB3, LEF1, TP63, IGF1, FGF10, BRCA2, NR3C1, GLI3, TGFB2, WNT2, PGR, ALDH1A3, BCL2, SLC30A4	21
GOTERM_BP_FAT	GO:0032270~positive regulation of cellular protein metabolic process	0.0170288	CSF2, CAV1, IL6ST, GDF6, CSF1, TGFB3, TLR4, IL11, IL31RA, EDNRA, EDNRB, NOD2, BCL2, IFNG, CD4, THBS1, FAM129A, FGF2, CD28, GHR, FCER1A, IL6, CD3E, HCLS1, IGF1, FOXP3, OSM, P2RX7, CNTF, CD80, JAK2, LRRK2	32
GOTERM_BP_FAT	GO:0001666~response to hypoxia	0.0161921	CAV1, SLC8A1, SMAD9, CCL2, NOS1, TGFB3, MMP13, MMP2, ITPR1, ITPR2, TGFB2, EDNRA, CD38, PRKCQ, HIF1A, PLOD2, HMOX1, BCL2, ANGPT1, THBS1, PLAU	21
GOTERM_BP_FAT	GO:0043066~negative regulation of apoptosis	0.0161241	MEF2C, CSF2, CCL2, TGFB3, TP63, TNFSF18, IL10, IL31RA, BAG4, EDNRB, BDNF, HMOX1, BCL2, PAX7, CHST11, TGM2, PIK3CA, THBS1, CD27, PIK3CG, EGFR, IL2RB, IL6, GIMAP5, BCL2A1, ANXA1, ESR1, IGF1, PDE3A, HGF, IDO1, BIRC3, NOTCH2, PROK2, SERPINB9, CNTF, TNFSF13B, CD40LG, NTRK1, HIPK3, MPO, NAIP, TNFAIP3, BARD1, F2R	45
BIOCARTA	h_stemPathway:Regulation of hematopoiesis by cytokines	0.0160807	CSF2, IL6, CD8A, IL8, CSF1, CD4, IL11	7
GOTERM_BP_FAT	GO:0060485~mesenchyme development	0.0158785	NRP2, EDNRA, EDNRB, HIF1A, BCL2, EOMES, LEF1, SEMA3C, ZEB2, HGF, TGFB2	11
GOTERM_BP_FAT	GO:0032388~positive regulation of intracellular transport	0.0149171	PRKCQ, NLRP12, TGFB3, TNFSF14, JAK2, GLI3, CD27, FLNA	8
GOTERM_BP_FAT	GO:0042306~regulation of protein import into nucleus	0.0146629	PRKCQ, NLRP12, TGFB3, TNFSF14, JAK2, NLRP3, GLI3, CD27, FLNA, IL10	10
GOTERM_BP_FAT	GO:0051057~positive regulation of small GTPase mediated signal transduction	0.0142945	NOTCH2, RASGRP4, CSF1, IGF1, RELN, LPAR1	6
GOTERM_BP_FAT	GO:0048873~homeostasis of number of cells within a tissue	0.0142945	P2RX7, TEX15, BCL2, CSF1, ILDR2, F2R	6
GOTERM_BP_FAT	GO:0002715~regulation of natural killer cell mediated immunity	0.0142945	SH2D1A, CRTAM, GIMAP5, KLRK1, CD226, LAG3	6
GOTERM_BP_FAT	GO:0032732~positive regulation of interleukin-1 production	0.0142945	P2RX7, NOD2, IFNG, NLRP12, JAK2, NLRP3	6
GOTERM_BP_FAT	GO:0042269~regulation of natural killer cell mediated cytotoxicity	0.0142945	SH2D1A, CRTAM, GIMAP5, KLRK1, CD226, LAG3	6
GOTERM_BP_FAT	GO:0050850~positive regulation of calcium-mediated signaling	0.0142945	FCER1A, CD8A, CD3E, L1CAM, CD4, TRAT1	6
GOTERM_BP_FAT	GO:0042307~positive regulation of protein import into nucleus	0.0142945	PRKCQ, NLRP12, TNFSF14, GLI3, CD27, FLNA	6
GOTERM_BP_FAT	GO:0060548~negative regulation of cell death	0.0140718	MEF2C, CSF2, CCL2, TGFB3, TP63, KIT, TNFSF18, IL10, IL31RA, BAG4, EDNRB, BDNF, HMOX1, BCL2, PAX7, CHST11, TGM2, PIK3CA, THBS1, CD27, PIK3CG, EGFR, IL2RB, IL6, GIMAP5, BCL2A1, ANXA1, ESR1, IGF1, PDE3A, HGF, IDO1, BIRC3, NOTCH2, PROK2, SERPINB9, CNTF, TNFSF13B, CD40LG, NTRK1, HIPK3, MPO, NAIP, TNFAIP3, BARD1, F2R	46
GOTERM_BP_FAT	GO:0048762~mesenchymal cell differentiation	0.0139102	NRP2, EDNRA, EDNRB, HIF1A, BCL2, EOMES, LEF1, SEMA3C, ZEB2, HGF, TGFB2	11
GOTERM_BP_FAT	GO:0014031~mesenchymal cell development	0.0139102	NRP2, EDNRA, EDNRB, HIF1A, BCL2, EOMES, LEF1, SEMA3C, ZEB2, HGF, TGFB2	11
GOTERM_BP_FAT	GO:0010324~membrane invagination	0.0136019	CAV1, STON1, MSR1, EEA1, ABCA1, CLEC10A, STON1-GTF2A1L, DAB2, AP1S2, FCGR1C, CD93, DNER, FCGR1A, ITGAV, FCN1, FCER1G, LOC653653, PTX3, THBS1, HIP1, GHR, MRC1, LY75, DNM3, HCK, TGFBR2, COLEC12, VAV1, P2RX7, CD36, CD209, LRP12, CLEC7A, MERTK, CD302	31
GOTERM_BP_FAT	GO:0006897~endocytosis	0.0136019	CAV1, STON1, MSR1, EEA1, ABCA1, CLEC10A, STON1-GTF2A1L, DAB2, AP1S2, FCGR1C, CD93, DNER, FCGR1A, ITGAV, FCN1, FCER1G, LOC653653, PTX3, THBS1, HIP1, GHR, MRC1, LY75, DNM3, HCK, TGFBR2, COLEC12, VAV1, P2RX7, CD36, CD209, LRP12, CLEC7A, MERTK, CD302	31
GOTERM_BP_FAT	GO:0043069~negative regulation of programmed cell death	0.0134319	MEF2C, CSF2, CCL2, TGFB3, TP63, KIT, TNFSF18, IL10, IL31RA, BAG4, EDNRB, BDNF, HMOX1, BCL2, PAX7, CHST11, TGM2, PIK3CA, THBS1, CD27, PIK3CG, EGFR, IL2RB, IL6, GIMAP5, BCL2A1, ANXA1, ESR1, IGF1, PDE3A, HGF, IDO1, BIRC3, NOTCH2, PROK2, SERPINB9, CNTF, TNFSF13B, CD40LG, NTRK1, HIPK3, MPO, NAIP, TNFAIP3, BARD1, F2R	46
GOTERM_BP_FAT	GO:0046822~regulation of nucleocytoplasmic transport	0.0129882	PRKCQ, NLRP12, TGFB3, TNFSF14, JAK2, NLRP3, GLI3, CD27, FLNA, UHMK1, IL10, BARD1	12
GOTERM_BP_FAT	GO:0030193~regulation of blood coagulation	0.0128039	CAV1, PLEK, PDPN, SERPINE1, KRT1, TLR4, THBS1, PLAU, F2R	9
GOTERM_BP_FAT	GO:0050650~chondroitin sulfate proteoglycan biosynthetic process	0.012735	CHST11, CSGALNACT2, IGF1, CHST3, DSE	5
GOTERM_BP_FAT	GO:0002688~regulation of leukocyte chemotaxis	0.012735	IL6, ADAM10, GREM1, THBS1, CXCL12	5
GOTERM_BP_FAT	GO:0006029~proteoglycan metabolic process	0.012642	MAMDC2, SPOCK3, SULF1, CHST11, CSGALNACT2, IGF1, CHST3, DCN, COL11A1, DSE	10
GOTERM_BP_FAT	GO:0007162~negative regulation of cell adhesion	0.012642	ADAM10, TNR, TGFBI, MYO1F, JAK2, ADAM22, THBS1, ADAMDEC1, SPN, PIK3R1	10
GOTERM_BP_FAT	GO:0002831~regulation of response to biotic stimulus	0.0123707	MICB, NOD2, CRTAM, CD8B, APOBEC3G, CD226, SPN, CD28	8
BIOCARTA	h_tcrmolecule:T Cell Receptor and CD3 Complex	0.0117704	CD3G, CD3D, CD3E, CD247	4
GOTERM_BP_FAT	GO:0002710~negative regulation of T cell mediated immunity	0.0117189	PTPRC, IL7R, FOXP3, SPN	4
GOTERM_BP_FAT	GO:0045410~positive regulation of interleukin-6 biosynthetic process	0.0117189	EREG, IFNG, TLR1, TLR6	4
GOTERM_BP_FAT	GO:0032735~positive regulation of interleukin-12 production	0.0117189	NOD2, CD40LG, IFNG, IDO1	4
GOTERM_BP_FAT	GO:0051146~striated muscle cell differentiation	0.0111915	NOS1, TNC, UTRN, IGF1, CACNB4, HOMER1, PROX1, MUSK, XIRP1, CDON, DNER, AVPR1A, RARB, CHRNA1, ADAM12, F2R	16
GOTERM_BP_FAT	GO:0051130~positive regulation of cellular component organization	0.0110333	CAV1, C3, TGFB3, FGF10, KIT, TGFB2, WNT2, ROBO1, TIAM1, PTX3, LTA, PIK3R1, HIP1, CD28, PLEK, ROCK2, MAP1B, IGF1, FOXP3, PROX1, SLIT2, PRKCQ, P2RX7, CNTF, EREG, CLEC7A, SELE	27
BIOCARTA	h_tob1Pathway:Role of Tob in T-cell activation	0.0109951	IL2RA, CD3G, CD3D, CD3E, IFNG, CD247, CD28	7
GOTERM_BP_FAT	GO:0010557~positive regulation of macromolecule biosynthetic process	0.0109922	MEF2C, GDF6, TLR1, TGFB3, TLR3, TP63, RORB, TLR4, ZEB1, RORA, TLR6, TLR7, GLI3, TLR8, IL10, IL11, IL31RA, TGFB2, ZBTB38, MYOCD, MDFIC, HMOX1, IFNG, PDGFC, RARB, FAM129A, FGF2, SPN, ATF7IP, CIITA, AR, EGR2, CD3E, LEF1, PROX1, OSM, MURC, PRKCQ, INHBA, CD86, NCOA2, HIF1A, CD80, EREG, PDGFRA, ZFPM2, CLOCK, CSF2, SOX5, TNFRSF8, WT1, REL, CD4, NFATC2, TCF4, THBS1, MYSM1, CD28, SOAT1, FCER1A, IL6, KLF7,…	77
GOTERM_BP_FAT	GO:0045954~positive regulation of natural killer cell mediated cytotoxicity	0.0108791	SH2D1A, CRTAM, GIMAP5, KLRK1, CD226, LAG3	6
GOTERM_BP_FAT	GO:0002717~positive regulation of natural killer cell mediated immunity	0.0108791	SH2D1A, CRTAM, GIMAP5, KLRK1, CD226, LAG3	6
GOTERM_BP_FAT	GO:0002698~negative regulation of immune effector process	0.0108791	PTPRC, MICB, HMOX1, IL7R, FOXP3, SPN	6
GOTERM_BP_FAT	GO:0016358~dendrite development	0.0107853	KLF7, BDNF, NRP1, LST1, MAP2, MAP1B, STRN, PRKG1, DCLK1	9
GOTERM_BP_FAT	GO:0016485~protein processing	0.0106623	C7, CR1, CORIN, C3, C1R, C1S, C1QC, C1QA, C1QB, P2RX7, DNER, KRT1, CFH, C2, ADAMTS3, VSIG4, PCSK5, ADAMTS2, SRGN	19
GOTERM_BP_FAT	GO:0048741~skeletal muscle fiber development	0.0101528	MUSK, TNC, DNER, UTRN, CACNB4, CHRNA1, HOMER1, F2R	8
GOTERM_BP_FAT	GO:0031645~negative regulation of neurological system process	0.0101528	CD38, PTGS2, PMCH, BCHE, SLC24A2, IFNG, AVPR1A, HTR2A	8
GOTERM_BP_FAT	GO:0030326~embryonic limb morphogenesis	0.0100962	WNT5A, GDF5, PRRX1, LEF1, TP63, GAS1, ZBTB16, GREM1, MMP13, GLI3, NOTCH2, DKK1, CHST11, RAB23, RARB, FBN2	16
GOTERM_BP_FAT	GO:0035113~embryonic appendage morphogenesis	0.0100962	WNT5A, GDF5, PRRX1, LEF1, TP63, GAS1, ZBTB16, GREM1, MMP13, GLI3, NOTCH2, DKK1, CHST11, RAB23, RARB, FBN2	16
GOTERM_BP_FAT	GO:0014706~striated muscle tissue development	0.00949495	CAV1, TNC, UTRN, CACNB4, HOMER1, PROX1, TGFB2, FOXP2, MUSK, XIRP1, MEOX2, PAX7, DNER, DMD, ZFPM2, RARB, CHRNA1, COL11A1, F2R, IGFBP5	20
GOTERM_BP_FAT	GO:0008219~cell death	0.00946324	MEF2C, MICB, ZAK, PREX1, GPR109B, ZMAT3, LY86, GPR109A, TNFSF15, FASLG, TP63, CXCR2, L1CAM, PDCD1, TGFB2, CASP5, BAG4, NLRC4, TNFRSF11B, TIAM1, HMOX1, IFNG, SEMA3A, UNC5C, FGF2, LTA, AR, PTGER3, GZMA, KIF5A, ARHGEF6, BCL2A1, LGALS12, GZMB, IL24, NLRP3, GZMH, OSM, RASGRF2, RASGRF1, HIPK3, ERN1, NAIP, EIF2AK2, TNFAIP3, DCC, C7, PRF1, STK17B, GPR65, ITGB2, ZBTB16, KIT, GREM1, RRAGC, PRUNE2, PEG10, T…	84
GOTERM_BP_FAT	GO:0045765~regulation of angiogenesis	0.00937548	WARS, COL4A3, IL6, HIF1A, SERPINF1, HMOX1, TEK, SERPINE1, KRT1, THBS1, HDAC9, VASH2, FGF2	13
GOTERM_BP_FAT	GO:0031103~axon regeneration	0.00871562	BCL2, MAP1B, CHST3, VCAN, JAK2	5
GOTERM_BP_FAT	GO:0006911~phagocytosis, engulfment	0.00871562	FCGR1C, FCGR1A, FCER1G, ABCA1, CLEC7A, THBS1	5
GOTERM_BP_FAT	GO:0050710~negative regulation of cytokine secretion	0.00871562	TNFSF4, NLRP12, FOXP3, IL10, SRGN	5
GOTERM_BP_FAT	GO:0002886~regulation of myeloid leukocyte mediated immunity	0.00871562	FCER1A, C3, HMOX1, FCER1G, MS4A2	5
GOTERM_BP_FAT	GO:0042534~regulation of tumor necrosis factor biosynthetic process	0.00871562	TLR1, TNFRSF8, TLR4, IL10, SPN	5
GOTERM_BP_FAT	GO:0042523~positive regulation of tyrosine phosphorylation of Stat5 protein	0.00871562	CSF2, IGF1, JAK2, IL31RA, GHR	5
GOTERM_BP_FAT	GO:0019835~cytolysis	0.008616	C7, PRF1, MICB, P2RX7, GZMA, GZMB, GZMH	7
GOTERM_BP_FAT	GO:0008038~neuron recognition	0.008616	NCAM2, BDNF, NRP1, CNTNAP2, CNTN4, SEMA3A, SLIT2	7
GOTERM_BP_FAT	GO:0050792~regulation of viral reproduction	0.008616	IL8, MDFIC, BCL2, APOBEC3G, CCL5, PROX1, CD28	7
GOTERM_BP_FAT	GO:0008015~blood circulation	0.00849615	C3AR1, CAV1, PTGS2, CORIN, CXCL12, CXCL10, WNT2, EDNRA, EDNRB, FLI1, HMOX1, KCNE1, GUCY1A3, ERAP2, PCSK5, COL4A3, OLR1, PMCH, ITGA1, BRS3, NPR3, STAT1, MEOX2, HTR7, COL1A2, AVPR1A, GUCY1B3, XCL2	28
GOTERM_BP_FAT	GO:0003013~circulatory system process	0.00849615	C3AR1, CAV1, PTGS2, CORIN, CXCL12, CXCL10, WNT2, EDNRA, EDNRB, FLI1, HMOX1, KCNE1, GUCY1A3, ERAP2, PCSK5, COL4A3, OLR1, PMCH, ITGA1, BRS3, NPR3, STAT1, MEOX2, HTR7, COL1A2, AVPR1A, GUCY1B3, XCL2	28
GOTERM_BP_FAT	GO:0012502~induction of programmed cell death	0.00845937	DCC, PREX1, ZMAT3, STK17B, TLR2, TGFB3, TNFSF14, TP63, FASLG, BTK, PRUNE2, TIAM1, HMOX1, TGM2, CD2, CD5, RUNX3, CD27, SPN, LTA, HIP1, COL4A3, CRTAM, NOX5, CD3E, ARHGEF6, LGALS12, BRCA2, SLAMF7, IFI16, STAT1, NLRP3, VAV1, TNFSF8, INHBA, NOTCH2, TNFRSF9, CD38, RASGRF2, ETS1, RASGRF1, ERN1, JAK2	43
GOTERM_BP_FAT	GO:0022602~ovulation cycle process	0.00824453	LEP, PGR, INHBA, FGF7, EREG, BCL2, LEPR, TGFB3, ADAMTS1, ANGPT1, BMPR1B, CENPI, TGFB2	13
GOTERM_BP_FAT	GO:0016265~death	0.00809214	MEF2C, MICB, ZAK, PREX1, GPR109B, ZMAT3, LY86, GPR109A, TNFSF15, FASLG, TP63, CXCR2, L1CAM, PDCD1, TGFB2, CASP5, BAG4, NLRC4, TNFRSF11B, TIAM1, HMOX1, IFNG, SEMA3A, UNC5C, FGF2, LTA, AR, PTGER3, GZMA, KIF5A, ARHGEF6, BCL2A1, LGALS12, GZMB, IL24, NLRP3, GZMH, OSM, RASGRF2, RASGRF1, HIPK3, ERN1, NAIP, EIF2AK2, TNFAIP3, DCC, C7, PRF1, STK17B, GPR65, ITGB2, ZBTB16, KIT, GREM1, RRAGC, PRUNE2, PEG10, T…	85
GOTERM_BP_FAT	GO:0006917~induction of apoptosis	0.00783378	DCC, PREX1, ZMAT3, STK17B, TLR2, TGFB3, TNFSF14, TP63, FASLG, BTK, PRUNE2, TIAM1, HMOX1, TGM2, CD2, CD5, RUNX3, CD27, SPN, LTA, HIP1, COL4A3, CRTAM, NOX5, CD3E, ARHGEF6, LGALS12, BRCA2, SLAMF7, IFI16, STAT1, NLRP3, VAV1, TNFSF8, INHBA, NOTCH2, TNFRSF9, CD38, RASGRF2, ETS1, RASGRF1, ERN1, JAK2	43
BIOCARTA	h_CSKPathway:Activation of Csk by cAMP-dependent Protein Kinase Inhibits Signaling through the T Cell Receptor	0.00778757	PTPRC, CD3G, CD3D, HLA-DRB1, CD3E, CD247, CD4, HLA-DRA	8
GOTERM_BP_FAT	GO:0060537~muscle tissue development	0.00774402	CAV1, TNC, UTRN, TP63, CACNB4, HOMER1, PROX1, TGFB2, FOXP2, MUSK, XIRP1, MEOX2, PAX7, DNER, DMD, ZFPM2, RARB, CHRNA1, COL11A1, F2R, IGFBP5	21
BIOCARTA	h_dcPathway:Dendritic cells in regulating TH1 and TH2 Development	0.00773622	CSF2, CD33, IFNG, TLR2, CD2, TLR4, CD5, TLR7, IL10	9
GOTERM_BP_FAT	GO:0050851~antigen receptor-mediated signaling pathway	0.00746552	PTPRC, CD3E, LAX1, THEMIS, SLA2, CD247, PTPN22, NFAM1, CACNB4	9
GOTERM_BP_FAT	GO:0048872~homeostasis of number of cells	0.00741018	IL6, GIMAP5, IL2RA, HCLS1, GPR109B, CSF1, GPR109A, TNFSF14, ILDR2, FOXP3, IL7R, INHBA, P2RX7, TEX15, TNFSF13B, HMOX1, BCL2, IFNG, F2R	18
GOTERM_BP_FAT	GO:0070482~response to oxygen levels	0.00727704	CAV1, SLC8A1, SMAD9, CCL2, NOS1, PDPN, TGFB3, MMP13, MMP2, ITPR1, ITPR2, TGFB2, EDNRA, CD38, PRKCQ, HIF1A, PLOD2, HMOX1, BCL2, PDGFRA, ANGPT1, THBS1, PLAU	23
GOTERM_BP_FAT	GO:0050808~synapse organization	0.00722307	DNM3, MUSK, NRXN3, TNC, DNER, DRP2, MAP1B, UTRN, NLGN1, CACNB4, CDH2, CHRNA1, F2R	13
GOTERM_BP_FAT	GO:0048545~response to steroid hormone stimulus	0.00700858	CALCR, CAV1, CCL2, PTGS2, LEPR, TGFB3, CCL5, IL10, TGFB2, WNT2, TNFRSF11B, BCHE, HMOX1, BCL2, ANGPT1, LOX, THBS1, GHR, IL6, TGFBR2, MAP1B, ESR1, BRCA2, CNGA3, MMP13, CD38, C1QB, PDGFRA, AVPR1A	29
GOTERM_BP_FAT	GO:0010810~regulation of cell-substrate adhesion	0.00667098	CD36, FBLN2, BCL2, CSF1, CCDC80, NID1, EDIL3, ECM2, COL8A1, THBS1, PIK3R1	11
GOTERM_BP_FAT	GO:0048660~regulation of smooth muscle cell proliferation	0.00667098	EGFR, IL6, PTGS2, EREG, IFNG, TGFBR2, TGM2, IGF1, CALCRL, STAT1, IGFBP5	11
GOTERM_BP_FAT	GO:0002685~regulation of leukocyte migration	0.00665036	ICAM1, IL6, ADAM10, HMOX1, GREM1, THBS1, CXCL12	7
GOTERM_BP_FAT	GO:0046635~positive regulation of alpha-beta T cell activation	0.00660441	PTPRC, CD86, GIMAP5, CD80, IKZF1, CD3E, TGFBR2, SASH3	8
GOTERM_BP_FAT	GO:0002637~regulation of immunoglobulin production	0.00660441	PTPRC, IL6, TNFSF4, CD40LG, TBX21, IFNG, SASH3, IL10	8
GOTERM_BP_FAT	GO:0022604~regulation of cell morphogenesis	0.00632103	RHOJ, NRP1, LST1, PALM2-AKAP2, LZTS1, PDPN, MAP1B, FERMT2, TGFB3, ITGB2, CDH2, LRRC4C, PALMD, GAS7, SLIT2, TGFB2, CNTF, ROBO1, TIAM1, SEMA3A, AKAP2, FGD6, FN1	22
GOTERM_BP_FAT	GO:0045354~regulation of interferon-alpha biosynthetic process	0.00627692	TLR3, TLR7, TLR8, IL10	4
GOTERM_BP_FAT	GO:0032695~negative regulation of interleukin-12 production	0.00627692	TIGIT, NOD2, THBS1, IL10	4
GOTERM_BP_FAT	GO:0002864~regulation of acute inflammatory response to antigenic stimulus	0.00627692	FCER1A, C3, FCER1G, SPN	4
GOTERM_BP_FAT	GO:0002883~regulation of hypersensitivity	0.00627692	FCER1A, C3, FCER1G, SPN	4
GOTERM_BP_FAT	GO:0042535~positive regulation of tumor necrosis factor biosynthetic process	0.00627692	TLR1, TNFRSF8, TLR4, SPN	4
GOTERM_BP_FAT	GO:0045582~positive regulation of T cell differentiation	0.00612753	PTPRC, CD86, IL2RA, GIMAP5, CD80, IKZF1, TGFBR2, IL7R, SASH3	9
GOTERM_BP_FAT	GO:0032147~activation of protein kinase activity	0.00599193	EGFR, CCDC88A, ZAK, TGFBR2, TNFSF15, TLR3, MAP4K1, DGKH, TLR6, TGFB2, EDNRA, PRKAR2A, DGKB, MS4A2, PDGFC, JAK2, FGF2, PRKD3, F2R, GHR	20
GOTERM_BP_FAT	GO:0030728~ovulation	0.00580003	LEP, PGR, PTGS2, EREG, LEPR, ADAMTS1	6
GOTERM_BP_FAT	GO:0032731~positive regulation of interleukin-1 beta production	0.00580003	P2RX7, NOD2, IFNG, NLRP12, JAK2, NLRP3	6
GOTERM_BP_FAT	GO:0045069~regulation of viral genome replication	0.00580003	IL8, BCL2, APOBEC3G, CCL5, PROX1, CD28	6
GOTERM_BP_FAT	GO:0042430~indole and derivative metabolic process	0.00580003	TDO2, KYNU, IDO2, GRIN2A, KMO, IDO1	6
GOTERM_BP_FAT	GO:0006586~indolalkylamine metabolic process	0.00580003	TDO2, KYNU, IDO2, GRIN2A, KMO, IDO1	6
GOTERM_BP_FAT	GO:0033135~regulation of peptidyl-serine phosphorylation	0.00580003	OSM, CAV1, IL6, BCL2, IFNG, IL11	6
GOTERM_BP_FAT	GO:0042434~indole derivative metabolic process	0.00580003	TDO2, KYNU, IDO2, GRIN2A, KMO, IDO1	6
GOTERM_BP_FAT	GO:0030204~chondroitin sulfate metabolic process	0.00580003	MAMDC2, SPOCK3, CHST11, CHST3, DCN, DSE	6
GOTERM_BP_FAT	GO:0007200~activation of phospholipase C activity by G-protein coupled receptor protein signaling pathway coupled to IP3 second messenger	0.00564334	EDNRA, EDNRB, P2RY6, PTGER3, P2RY1, TGM2, LPAR3, CXCR2, NPR3, HOMER1, F2R, HTR2A	12
GOTERM_BP_FAT	GO:0002040~sprouting angiogenesis	0.00562546	ROBO1, CCBE1, THBS1, FGF2, SLIT2	5
GOTERM_BP_FAT	GO:0043383~negative T cell selection	0.00562546	PTPRC, DOCK2, CD3E, THEMIS, SPN	5
GOTERM_BP_FAT	GO:0043368~positive T cell selection	0.00562546	PTPRC, DOCK2, CD3D, THEMIS, BCL2	5
GOTERM_BP_FAT	GO:0044003~modification by symbiont of host morphology or physiology	0.00562546	TLR2, TLR3, TLR4, TLR6, TLR7	5
BIOCARTA	h_th1th2Pathway:Th1/Th2 Differentiation	0.00548208	IL12RB2, CD86, IL12RB1, IL2RA, HLA-DRB1, CD40LG, IFNG, HLA-DRA, CD28	9
GOTERM_BP_FAT	GO:0001818~negative regulation of cytokine production	0.00547571	TIGIT, NOD2, GIMAP5, HMOX1, NLRP12, IDO1, FOXP3, THBS1, VSIG4, IL10	10
BIOCARTA	h_lymphocytePathway:Adhesion Molecules on Lymphocyte	0.00540495	ICAM1, ITGAL, SELL, ITGB2, ITGA4, SELE	6
BIOCARTA	h_granulocytesPathway:Adhesion and Diapedesis of Granulocytes	0.00523538	ICAM1, ITGAL, IL8, SELL, IFNG, ITGB2, SELE, ITGAM	8
GOTERM_BP_FAT	GO:0007519~skeletal muscle tissue development	0.00522588	CAV1, TNC, UTRN, CACNB4, HOMER1, FOXP2, MUSK, MEOX2, DNER, DMD, PAX7, CHRNA1, F2R, IGFBP5	14
GOTERM_BP_FAT	GO:0060538~skeletal muscle organ development	0.00522588	CAV1, TNC, UTRN, CACNB4, HOMER1, FOXP2, MUSK, MEOX2, DNER, DMD, PAX7, CHRNA1, F2R, IGFBP5	14
GOTERM_BP_FAT	GO:0010959~regulation of metal ion transport	0.00517364	CAV1, CACNA2D1, SLC8A1, NOS1, GIMAP5, PTGS2, LPAR3, CACNB4, HOMER1, EDNRA, P2RX7, BCL2, PKD2, MS4A2, F2R, HTR2A	16
GOTERM_BP_FAT	GO:0032755~positive regulation of interleukin-6 production	0.00503135	P2RX7, NOD2, IL6, TLR2, TLR3, TLR4, TLR7	7
GOTERM_BP_FAT	GO:0044259~multicellular organismal macromolecule metabolic process	0.00497965	P2RX7, HIF1A, COL3A1, MMP16, ADAMTS3, MMP3, MMP13, ADAMTS2, MMP2	9
GOTERM_BP_FAT	GO:0002455~humoral immune response mediated by circulating immunoglobulin	0.00497965	C1QA, C1QB, C7, CR1, C3, C1R, C1S, C2, C1QC	9
GOTERM_BP_FAT	GO:0048661~positive regulation of smooth muscle cell proliferation	0.00497965	EGFR, IL6, PTGS2, EREG, TGFBR2, TGM2, IGF1, CALCRL, STAT1	9
GOTERM_BP_FAT	GO:0031401~positive regulation of protein modification process	0.00487137	CSF2, CAV1, IL6ST, GDF6, TGFB3, TLR4, IL11, IL31RA, EDNRA, EDNRB, NOD2, BCL2, IFNG, CD4, FAM129A, FGF2, GHR, FCER1A, IL6, CD3E, HCLS1, IGF1, FOXP3, OSM, P2RX7, CNTF, CD80, JAK2, LRRK2	29
GOTERM_BP_FAT	GO:0048015~phosphoinositide-mediated signaling	0.00476571	PIK3CG, PTGER3, PIK3CD, LPAR3, IGF1, CXCR2, NPR3, HOMER1, EDNRA, EDNRB, P2RY6, P2RY1, TGM2, PIK3CA, PTAFR, F2R, HTR2A	17
GOTERM_BP_FAT	GO:0050804~regulation of synaptic transmission	0.004723	EGFR, COL4A4, SNCAIP, EGR2, CCL2, LZTS1, PTGS2, PMCH, MAP1B, NLGN1, GRIN2A, KIT, PXK, LAMA2, CD38, BDNF, SLC1A3, BCHE, RASGRF1, SLC24A2, CNTN4, LTA, HTR2A	23
GOTERM_BP_FAT	GO:0009968~negative regulation of signal transduction	0.00462101	CAV1, RGS7BP, IL6ST, TGFB3, GREM1, NOD2, PEG10, CHST11, HHIP, DDIT4L, SKIL, THBS1, RHOH, PTPRC, PLEK, CD3E, IL1RL1, SLA2, CILP, RGS18, RGS17, GAS1, DKK2, RGS22, RGS20, P2RX7, RGS1, DKK1, BMPER, RGS4, NLRP12, TNFAIP3, IGFBP5	33
GOTERM_BP_FAT	GO:0042063~gliogenesis	0.00456221	EGFR, FGF5, CNTF, EGR2, TSPAN2, DNER, PDGFRA, IGF1, RELN, VCAN, C1S, FGF2, SLIT2, TGFB2	14
GOTERM_BP_FAT	GO:0044236~multicellular organismal metabolic process	0.00453232	P2RX7, HIF1A, COL3A1, MMP16, ADAMTS3, MMP3, MMP13, ADAMTS2, MMP2, GHR	10
GOTERM_BP_FAT	GO:0042522~regulation of tyrosine phosphorylation of Stat5 protein	0.0040226	CSF2, CAV1, IGF1, JAK2, IL31RA, GHR	6
GOTERM_BP_FAT	GO:0045907~positive regulation of vasoconstriction	0.0040226	CD38, CAV1, PTGS2, AVPR1A, F2R, HTR2A	6
GOTERM_BP_FAT	GO:0032649~regulation of interferon-gamma production	0.00400376	INHBA, NOD2, GIMAP5, KLRK1, TLR3, FOXP3, TLR7, TLR8, SASH3	9
GOTERM_BP_FAT	GO:0046634~regulation of alpha-beta T cell activation	0.00372037	BTLA, PTPRC, CD86, GIMAP5, CD80, IKZF1, CD3E, TGFBR2, IRF4, SASH3	10
GOTERM_BP_FAT	GO:0001776~leukocyte homeostasis	0.00372037	P2RX7, IL6, IL2RA, GIMAP5, TNFSF13B, BCL2, GPR109B, IFNG, GPR109A, TNFSF14, FOXP3	10
GOTERM_BP_FAT	GO:0050878~regulation of body fluid levels	0.00352611	F2RL2, VIP, IL6, PTGER3, PLEK, F13A1, COL3A1, F8, ITGB3, MMRN1, WAS, IL11, P2RY12, GP5, FLI1, HMCN1, CD36, PLSCR4, CD40LG, FBLN5, P2RY1, SERPINE1, PLAU, F2R	24
GOTERM_BP_FAT	GO:0009612~response to mechanical stimulus	0.00350728	CAV1, CCL2, TGFBR2, MAP1B, STAT1, MMP13, FOXP2, P2RX7, SLC1A3, PKD2, GFI1, COL11A1, LTA	13
GOTERM_BP_FAT	GO:0010604~positive regulation of macromolecule metabolic process	0.00340221	MEF2C, IL6ST, GDF6, TLR1, TGFB3, TLR3, RORB, TLR4, RORA, TLR6, TLR7, TLR8, IL10, IL11, IL31RA, TGFB2, MYOCD, MDFIC, IFNG, PDGFC, RARB, SPN, CIITA, CD3E, PROX1, HIF1A, PDGFRA, PRDM1, LRRK2, CAV1, SOX5, WT1, RNF168, TCF4, FCER1A, KLF7, IKZF2, SMAD9, IKZF1, KLF12, MAML2, NR4A3, FOXP3, P2RX7, CSRNP3, ETS1, EBF2, TBX21, TP63, ZEB1, GLI3, ZBTB38, EDNRA, EDNRB, NOD2, HMOX1, FAM129A, FGF2, GHR, ATF7IP, A…	101
BIOCARTA	h_lympathway:Adhesion and Diapedesis of Lymphocytes	0.00336674	VCAM1, ICAM1, ITGAL, IL8, SELL, ITGB2, ITGA4, SELE	8
GOTERM_BP_FAT	GO:0002281~macrophage activation during immune response	0.00336285	TLR2, TLR3, TLR4, TLR6, TLR7	5
GOTERM_BP_FAT	GO:0006958~complement activation, classical pathway	0.00318218	C1QA, C1QB, C7, CR1, C3, C1R, C1S, C2, C1QC	9
GOTERM_BP_FAT	GO:0050921~positive regulation of chemotaxis	0.00318218	IL6, ADAM10, IL8, IL16, CCR4, FGF10, THBS1, CXCL12, SLIT2	9
GOTERM_BP_FAT	GO:0001525~angiogenesis	0.00315666	NRP2, NRP1, IL8, LEPR, TGFBR2, COL15A1, FGF10, ELK3, ENPEP, CXCL12, SLIT2, TGFB2, SEMA5A, EDNRA, PROK2, HIF1A, MEOX2, EREG, ROBO1, HMOX1, CCBE1, ANGPT1, THBS1, FGF2, PLAU	25
GOTERM_BP_FAT	GO:0032652~regulation of interleukin-1 production	0.00312197	S1PR3, P2RX7, NOD2, IFNG, NLRP12, JAK2, NLRP3, F2R	8
GOTERM_BP_FAT	GO:0050715~positive regulation of cytokine secretion	0.00312197	P2RX7, NOD2, CRTAM, IFNG, NLRP12, TNFSF15, NLRP3, IL10	8
GOTERM_BP_FAT	GO:0006793~phosphorus metabolic process	0.0030914	ZAK, GDF6, TGFB3, PTPN22, LPAR3, LPAR1, PRKG1, BTK, TGFB2, WNT2, MDFIC, IFNG, PIK3CA, ROS1, PIK3CG, EGFR, C5AR1, ROCK2, PTPRG, PIK3CD, MYO3B, WNK3, PTPRO, CDKL5, CDKL1, CAMK4, PDGFRA, BMP2K, ROR1, RELN, LRRK2, EIF2AK2, CCL2, LPPR4, FGR, STK17B, MAP4K1, PXK, EPHB1, UHMK1, IL12RB2, MUSK, IL12RB1, TTBK2, TEK, CSF1R, FCER1A, PTPN7, ITK, NIN, TAOK1, TGFBR2, MET, PTPN14, ITGA1, PTPN13, HGF, EPHA3, P2RX…	113
GOTERM_BP_FAT	GO:0006796~phosphate metabolic process	0.0030914	ZAK, GDF6, TGFB3, PTPN22, LPAR3, LPAR1, PRKG1, BTK, TGFB2, WNT2, MDFIC, IFNG, PIK3CA, ROS1, PIK3CG, EGFR, C5AR1, ROCK2, PTPRG, PIK3CD, MYO3B, WNK3, PTPRO, CDKL5, CDKL1, CAMK4, PDGFRA, BMP2K, ROR1, RELN, LRRK2, EIF2AK2, CCL2, LPPR4, FGR, STK17B, MAP4K1, PXK, EPHB1, UHMK1, IL12RB2, MUSK, IL12RB1, TTBK2, TEK, CSF1R, FCER1A, PTPN7, ITK, NIN, TAOK1, TGFBR2, MET, PTPN14, ITGA1, PTPN13, HGF, EPHA3, P2RX…	113
GOTERM_BP_FAT	GO:0045621~positive regulation of lymphocyte differentiation	0.00302693	PTPRC, CD86, IL2RA, GIMAP5, CD80, IKZF1, TGFBR2, IL7R, CD27, SASH3	10
GOTERM_BP_FAT	GO:0006916~anti-apoptosis	0.0029275	MEF2C, CSF2, CCL2, TP63, TNFSF18, IL10, IL31RA, BAG4, BDNF, HMOX1, PAX7, BCL2, TGM2, PIK3CA, THBS1, CD27, IL2RB, BCL2A1, ESR1, ANXA1, IGF1, HGF, BIRC3, NOTCH2, SERPINB9, PROK2, TNFSF13B, CD40LG, HIPK3, MPO, NAIP, TNFAIP3	32
GOTERM_BP_FAT	GO:0051924~regulation of calcium ion transport	0.00287935	CAV1, CACNA2D1, SLC8A1, NOS1, GIMAP5, PTGS2, LPAR3, CACNB4, HOMER1, EDNRA, P2RX7, BCL2, PKD2, MS4A2, F2R	15
GOTERM_BP_FAT	GO:0035108~limb morphogenesis	0.00285638	WNT5A, GDF5, PRRX1, LEF1, TP63, FGF10, GAS1, ZBTB16, GREM1, MMP13, GLI3, NOTCH2, DKK1, CHST11, RAB23, RARB, FBN2, BMPR1B, PCSK5	19
GOTERM_BP_FAT	GO:0035107~appendage morphogenesis	0.00285638	WNT5A, GDF5, PRRX1, LEF1, TP63, FGF10, GAS1, ZBTB16, GREM1, MMP13, GLI3, NOTCH2, DKK1, CHST11, RAB23, RARB, FBN2, BMPR1B, PCSK5	19
BIOCARTA	h_bbcellPathway:Bystander B Cell Activation	0.00273262	HLA-DRB1, CD40LG, FASLG, CD4, HLA-DRA, CD28	6
BIOCARTA	h_eosinophilsPathway:The Role of Eosinophils in the Chemokine Network of Allergy	0.00273262	CCL11, CSF2, HLA-DRB1, CCR3, CCL5, HLA-DRA	6
BIOCARTA	h_neutrophilPathway:Neutrophil and Its Surface Molecules	0.00273262	ICAM1, ITGAL, SELL, ITGB2, SELE, ITGAM	6
BIOCARTA	h_inflamPathway:Cytokines and Inflammatory Response	0.00269133	CSF2, IL6, IL8, HLA-DRB1, CSF1, IFNG, CD4, IL10, LTA, IL11, HLA-DRA	11
GOTERM_BP_FAT	GO:0002221~pattern recognition receptor signaling pathway	0.00268213	NOD2, TLR2, TLR3, TLR4, CLEC7A, TLR6, TLR7	7
GOTERM_BP_FAT	GO:0042516~regulation of tyrosine phosphorylation of Stat3 protein	0.00268213	IL6, CNTF, IL6ST, JAK2, IL31RA, GHR, IL22RA2	7
BIOCARTA	h_monocytePathway:Monocyte and its Surface Molecules	0.00250969	ICAM1, ITGAL, SELL, ITGB2, ITGA4, SELE, ITGAM	7
GOTERM_BP_FAT	GO:0010811~positive regulation of cell-substrate adhesion	0.00249777	CD36, FBLN2, CSF1, CCDC80, NID1, EDIL3, ECM2, COL8A1, THBS1	9
GOTERM_BP_FAT	GO:0032963~collagen metabolic process	0.00249777	P2RX7, HIF1A, COL3A1, MMP16, ADAMTS3, MMP3, MMP13, ADAMTS2, MMP2	9
GOTERM_BP_FAT	GO:0048520~positive regulation of behavior	0.00243953	IL6, ADAM10, IL8, IL16, PMCH, CCR4, FGF10, THBS1, CXCL12, SLIT2	10
GOTERM_BP_FAT	GO:0002573~myeloid leukocyte differentiation	0.00243953	CALCR, CSF2, TM7SF4, GIMAP5, CSF1, TGFBR2, IRF4, KIT, IFI16, IL31RA	10
GOTERM_BP_FAT	GO:0045785~positive regulation of cell adhesion	0.00218197	SIRPG, CD36, FBLN2, CSF1, TGM2, CCDC80, NID1, L1CAM, EDIL3, COL8A1, THBS1, ECM2, VAV1, TGFB2	14
GOTERM_BP_FAT	GO:0042698~ovulation cycle	0.00215707	EGFR, FGF7, LEPR, TGFB3, TIMP4, CENPI, TGFB2, PGR, LEP, INHBA, EREG, BCL2, ANGPT1, ADAMTS1, BMPR1B	15
GOTERM_BP_FAT	GO:0033157~regulation of intracellular protein transport	0.00215181	PRKCQ, NLRP12, TGFB3, TNFSF14, JAK2, NLRP3, GLI3, CD27, FLNA, UHMK1, IL10, LCP1, BARD1	13
GOTERM_BP_FAT	GO:0050795~regulation of behavior	0.00204754	IL6, ADAM10, IL8, IL16, PMCH, CCR4, FGF10, GREM1, THBS1, CXCL12, HPGDS, SLIT2	12
GOTERM_BP_FAT	GO:0001822~kidney development	0.0020076	FBN1, LEF1, NID1, ZBTB16, WWTR1, GREM1, PROX1, GLI3, SLIT2, WT1, BDNF, ALDH1A3, BCL2, ITGA8, PKD2, PYGO1, ADAMTS1, RARB, PCSK5	19
GOTERM_BP_FAT	GO:0000165~MAPKKK cascade	0.00195806	WNT5A, CAV1, ZAK, TGFB3, FPR1, LPAR3, MAP4K1, LPAR1, IL31RA, MAP3K2, MDFIC, THBS1, FGF2, GHR, FCER1A, EGFR, PTPRC, C5AR1, ARHGEF6, MET, ITGA1, HGF, PROK2, P2RX7, DOK5, LAX1, RGS4, JAK2, LRRK2, F2R	30
GOTERM_BP_FAT	GO:0045428~regulation of nitric oxide biosynthetic process	0.0019341	EGFR, ICAM1, CAV1, GIMAP5, IFNG, KLRK1, JAK2, PTX3, IL10	9
GOTERM_BP_FAT	GO:0042098~T cell proliferation	0.0019341	PTPRC, P2RX7, CD86, DOCK2, CRTAM, TNFSF4, TNFSF14, CXCL12, ITGAM	9
GOTERM_BP_FAT	GO:0048736~appendage development	0.00186249	WNT5A, GDF5, PRRX1, LEF1, TP63, FGF10, GAS1, ZBTB16, GREM1, MMP13, GLI3, NOTCH2, DKK1, MEOX2, CHST11, RAB23, RARB, FBN2, BMPR1B, PCSK5	20
GOTERM_BP_FAT	GO:0060173~limb development	0.00186249	WNT5A, GDF5, PRRX1, LEF1, TP63, FGF10, GAS1, ZBTB16, GREM1, MMP13, GLI3, NOTCH2, DKK1, MEOX2, CHST11, RAB23, RARB, FBN2, BMPR1B, PCSK5	20
GOTERM_BP_FAT	GO:0009891~positive regulation of biosynthetic process	0.0018536	MEF2C, GDF6, TLR1, TGFB3, TLR3, TP63, RORB, TLR4, ZEB1, RORA, TLR6, TLR7, GLI3, TLR8, IL10, IL11, IL31RA, TGFB2, ZBTB38, NOD2, MYOCD, MDFIC, HMOX1, IFNG, GUCY1A3, PDGFC, RARB, FAM129A, FGF2, SPN, ATF7IP, CIITA, EGFR, ICAM1, AR, EGR2, CD3E, LEF1, PROX1, OSM, MURC, PRKCQ, INHBA, CD86, NCOA2, HIF1A, CD80, EREG, PDGFRA, ZFPM2, CLOCK, CSF2, SOX5, KLRK1, TNFRSF8, ABCA1, WT1, REL, CD4, THBS1, NFATC2, PT…	86
GOTERM_BP_FAT	GO:0031328~positive regulation of cellular biosynthetic process	0.00182819	MEF2C, GDF6, TLR1, TGFB3, TLR3, TP63, RORB, TLR4, ZEB1, RORA, TLR6, TLR7, GLI3, TLR8, IL10, IL11, IL31RA, ZBTB38, NOD2, MYOCD, MDFIC, HMOX1, IFNG, GUCY1A3, PDGFC, RARB, FAM129A, FGF2, SPN, ATF7IP, CIITA, EGFR, ICAM1, AR, EGR2, CD3E, LEF1, PROX1, OSM, MURC, PRKCQ, INHBA, CD86, NCOA2, HIF1A, CD80, EREG, PDGFRA, ZFPM2, CLOCK, CSF2, SOX5, KLRK1, TNFRSF8, ABCA1, WT1, REL, CD4, THBS1, NFATC2, PTX3, TCF…	85
GOTERM_BP_FAT	GO:0001774~microglial cell activation	0.00180971	TLR2, TLR3, TLR4, TLR6, TLR7	5
GOTERM_BP_FAT	GO:0006568~tryptophan metabolic process	0.00180971	TDO2, KYNU, IDO2, KMO, IDO1	5
GOTERM_BP_FAT	GO:0001912~positive regulation of leukocyte mediated cytotoxicity	0.00173626	PTPRC, P2RX7, SH2D1A, CRTAM, GIMAP5, KLRK1, CD226, LAG3	8
GOTERM_BP_FAT	GO:0001655~urogenital system development	0.00171888	AR, FBN1, LEF1, TP63, NID1, ZBTB16, WWTR1, GREM1, PROX1, GLI3, SLIT2, WT1, BDNF, ALDH1A3, BCL2, ITGA8, PKD2, PYGO1, ADAMTS1, RARB, PCSK5	21
GOTERM_BP_FAT	GO:0042517~positive regulation of tyrosine phosphorylation of Stat3 protein	0.00168173	IL6, CNTF, IL6ST, JAK2, IL31RA, GHR	6
GOTERM_BP_FAT	GO:0032653~regulation of interleukin-10 production	0.00168173	TIGIT, FCER1G, IRF4, IDO1, FOXP3, SASH3	6
GOTERM_BP_FAT	GO:0051047~positive regulation of secretion	0.00153261	FCER1A, IL6, CRTAM, TNFSF4, GPR109B, GPR109A, TNFSF15, TGFB3, NLRP3, IL10, TGFB2, INHBA, CD38, PRKCQ, NOD2, P2RX7, CNTF, IFNG, NLRP12, AVPR1A, MS4A2, JAK2	21
GOTERM_BP_FAT	GO:0018149~peptide cross-linking	0.00147562	MAMDC2, SPOCK3, F13A1, COL3A1, ANXA1, TGM2, DCN, THBS1, FN1	9
GOTERM_BP_FAT	GO:0051605~protein maturation by peptide bond cleavage	0.00145848	C7, CR1, CORIN, C3, C1R, C1S, C1QC, C1QA, C1QB, DNER, KRT1, CFH, C2, ADAMTS3, VSIG4, PCSK5, ADAMTS2, SRGN	18
GOTERM_BP_FAT	GO:0060541~respiratory system development	0.00136378	WNT5A, FGF7, MAN1A2, PDPN, TGFBR2, TGFB3, FGF10, PROX1, GLI3, FOXP2, WNT2, MAN2A1, CRISPLD2, ALDH1A3, PDGFRA, HSD11B1, ZFPM2, HHIP, LOX, FGF2, ADAMTS2	21
GOTERM_BP_FAT	GO:0050678~regulation of epithelial cell proliferation	0.00135337	EGFR, FGF7, IGF1, FGF10, BRCA2, GAS1, TGFB2, FOXP2, PGR, EDNRA, LAMA1, EDNRB, KRT5, EREG, FGF2, RUNX3	16
GOTERM_BP_FAT	GO:0051969~regulation of transmission of nerve impulse	0.00133439	SNCAIP, CCL2, LZTS1, PTGS2, CDH2, KIT, PXK, BDNF, SLC1A3, BCHE, SLC24A2, IFNG, LTA, EGFR, COL4A4, EGR2, PMCH, MAP1B, GRIN2A, NLGN1, LAMA2, CD38, RASGRF1, AVPR1A, CNTN4, HTR2A	26
BIOCARTA	h_il5Pathway:IL 5 Signaling Pathway	0.00130214	CCL11, IL6, HLA-DRB1, CCR3, CD4, IL5RA, HLA-DRA	7
GOTERM_BP_FAT	GO:0042116~macrophage activation	0.00126847	CD93, TLR1, TLR2, TLR3, TLR4, TLR6, TLR7	7
GOTERM_BP_FAT	GO:0032760~positive regulation of tumor necrosis factor production	0.00126847	NOD2, TLR2, FCER1G, TLR3, TLR4, CLEC7A, SASH3	7
GOTERM_BP_FAT	GO:0007187~G-protein signaling, coupled to cyclic nucleotide second messenger	0.00126107	CALCR, PTGER3, CCL2, RXFP1, CCR1, FPR1, LPAR3, NPR3, FLNA, P2RY12, GNAL, S1PR3, RGS1, HRH2, CCR3, CNR1, HTR7, GLP2R, CALCRL, XCR1, TSHR, HTR1F	22
GOTERM_BP_FAT	GO:0032651~regulation of interleukin-1 beta production	0.00125364	S1PR3, P2RX7, NOD2, IFNG, NLRP12, JAK2, NLRP3, F2R	8
GOTERM_BP_FAT	GO:0050848~regulation of calcium-mediated signaling	0.00125364	FCER1A, PLEK, CD8A, CD3E, SLA2, L1CAM, CD4, TRAT1	8
GOTERM_BP_FAT	GO:0050920~regulation of chemotaxis	0.0011981	IL6, ADAM10, IL8, IL16, CCR4, FGF10, GREM1, THBS1, CXCL12, SLIT2	10
GOTERM_BP_FAT	GO:0035295~tube development	0.00119469	WNT5A, FGF7, NRP1, TGFB3, FGF10, TP63, ZEB2, GREM1, GLI3, CXCL12, WNT2, SEMA5A, EDNRA, BDNF, CRISPLD2, BCL2, LOX, RARB, HHIP, PCSK5, IPMK, FGF2, MAN1A2, PDPN, TGFBR2, IGF1, NR4A3, PROX1, SLIT2, FOXP2, MAN2A1, PDGFRA, HSD11B1, ZFPM2, ADAMTS2	35
BIOCARTA	h_IL12Pathway:IL12 and Stat4 Dependent Signaling Pathway in Th1 Development	0.00119246	IL12RB2, STAT4, IL12RB1, CD3G, CCR5, CD3D, CD3E, IFNG, CD247, JAK2	10
GOTERM_BP_FAT	GO:0019935~cyclic-nucleotide-mediated signaling	0.00118674	CALCR, PTGER3, CCL2, RXFP1, CCR1, FPR1, LPAR3, NPR3, FLNA, P2RY12, GNAL, S1PR3, RGS1, CD36, HRH2, CCR3, CNR1, HTR7, TGM2, GLP2R, CALCRL, XCR1, TSHR, HTR1F	24
GOTERM_BP_FAT	GO:0042592~homeostatic process	0.00116812	SLC9A9, SLC9A7, FGF7, AQP9, IL6ST, GPR109B, GPR109A, TNFSF14, LPAR3, ILDR2, LPAR1, CXCL12, IL31RA, EDNRA, EDNRB, S1PR3, SLC24A2, HMOX1, IFNG, SERPINE1, QKI, CHRNA6, CHRNA1, XCR1, EGR2, KCND2, PTGER3, C5AR1, PMCH, GRIN2A, PRKCB, SLC26A4, CCR8, CD38, PROK2, INHBA, CCR7, HIF1A, XIRP1, CCR5, TNFSF13B, CCR4, CCR3, CCR2, STC1, PMP22, CLDN16, CALCR, C3AR1, C7, CAV1, CCL2, CYSLTR1, CSF1, CCR1, NHLRC2, CA…	93
GOTERM_BP_FAT	GO:0030324~lung development	0.00114563	WNT5A, FGF7, MAN1A2, PDPN, TGFBR2, TGFB3, FGF10, PROX1, GLI3, FOXP2, WNT2, MAN2A1, CRISPLD2, PDGFRA, HSD11B1, ZFPM2, HHIP, LOX, FGF2, ADAMTS2	20
GOTERM_BP_FAT	GO:0002541~activation of plasma proteins involved in acute inflammatory response	0.0011327	C1QA, C1QB, C7, CR1, C3, CFH, KRT1, C1R, C1S, C2, VSIG4, C1QC	12
GOTERM_BP_FAT	GO:0032844~regulation of homeostatic process	0.00112363	PTPRC, CAV1, IL2RA, GIMAP5, NOS1, GPR109B, GPR109A, CDH2, CCL5, EDNRA, INHBA, CD38, TNFRSF11B, P2RX7, HIF1A, ETS1, BCL2, IFNG, PKD2, AVPR1A, MS4A2, XCR1, F2R	22
GOTERM_BP_FAT	GO:0002526~acute inflammatory response	0.0010088	C7, IL6, CR1, PTGER3, C3, F8, TLR4, C1R, IDO1, C1S, C1QC, CD163, EPHA3, C1QA, C1QB, KRT1, CFH, C2, VSIG4, FN1	20
GOTERM_BP_FAT	GO:0031399~regulation of protein modification process	0.000997239	CSF2, CAV1, ZAK, IL6ST, GDF6, TGFB3, MAP4K1, TLR4, ZEB2, ITGB2, TLR6, IL11, IL31RA, EDNRA, EDNRB, PRKAR2A, NOD2, MAP3K2, MDFIC, BCL2, IFNG, CD4, PDGFC, FAM129A, FGF2, GHR, FCER1A, EGFR, PTPRC, IL6, CCDC88A, CD3E, HCLS1, IGF1, FOXP3, OSM, P2RX7, CNTF, CD80, HIPK3, NLRP12, JAK2, LRRK2, IL22RA2	44
GOTERM_BP_FAT	GO:0033138~positive regulation of peptidyl-serine phosphorylation	0.00099023	OSM, CAV1, IL6, BCL2, IFNG, IL11	6
GOTERM_BP_FAT	GO:0042113~B cell activation	0.000987704	GAPT, PTPRC, GPR183, IKZF1, NFAM1, ITGA4, IL7R, IL10, IL11, VCAM1, CD40LG, LAX1, NTRK1, BCL2, HDAC9, TSHR, PIK3R1	17
BIOCARTA	h_LairPathway:Cells and Molecules involved in local acute inflammatory response	0.000964196	VCAM1, ICAM1, ITGAL, C7, IL6, IL8, C3, ITGB2, ITGA4	9
GOTERM_BP_FAT	GO:0002366~leukocyte activation during immune response	0.000946599	ICAM1, GPR183, ITGAL, TLR2, EOMES, TLR3, MYO1F, TLR4, TLR6, TLR7, LCP1	11
GOTERM_BP_FAT	GO:0002263~cell activation during immune response	0.000946599	ICAM1, GPR183, ITGAL, TLR2, EOMES, TLR3, MYO1F, TLR4, TLR6, TLR7, LCP1	11
GOTERM_BP_FAT	GO:0006956~complement activation	0.000916105	C1QA, C1QB, C7, CR1, C3, CFH, KRT1, C1R, C1S, C2, VSIG4, C1QC	12
GOTERM_BP_FAT	GO:0002758~innate immune response-activating signal transduction	0.000882658	NOD2, TLR2, KLRK1, TLR3, TLR4, CLEC7A, TLR6, TLR7	8
GOTERM_BP_FAT	GO:0002218~activation of innate immune response	0.000882658	NOD2, TLR2, KLRK1, TLR3, TLR4, CLEC7A, TLR6, TLR7	8
GOTERM_BP_FAT	GO:0051051~negative regulation of transport	0.000874849	PTGS2, PXK, ITGB3, IL10, IL11, HMOX1, BCL2, ITGAV, PKD2, PDE8B, THBS1, LTA, SRGN, NOS1, TNFSF4, FOXP3, NLRP3, TRAT1, FLNA, OSM, INHBA, NLRP12, RSC1A1, HTR2A, BARD1	25
GOTERM_BP_FAT	GO:0030183~B cell differentiation	0.000853677	GPR183, IKZF1, NFAM1, ITGA4, IL10, IL11, VCAM1, CD40LG, NTRK1, BCL2, HDAC9, TSHR, PIK3R1	13
GOTERM_BP_FAT	GO:0051338~regulation of transferase activity	0.000846023	ZAK, CCNT1, TNFSF15, TGFB3, TLR3, LPAR3, ZEB2, LPAR1, TLR6, LATS1, TGFB2, EDNRA, PRKAR2A, MDFIC, MS4A2, PDGFC, FGF2, GHR, EGFR, C5AR1, CCDC88A, RBL1, HERC5, PROK2, EREG, LAX1, HIPK3, ERN1, RELN, PRKD3, CAV1, CSF1, FPR1, MAP4K1, KIT, SERINC5, DGKB, MAP3K2, CD4, THBS1, FCER1A, PTPRC, MET, TGFBR2, ITGA1, DGKH, HGF, SH3BP5, P2RX7, RGS4, JAK2, F2R, HTR2A	53
GOTERM_BP_FAT	GO:0052510~positive regulation by organism of defense response of other organism during symbiotic interaction	0.000834975	TLR2, TLR3, TLR4, TLR6, TLR7	5
GOTERM_BP_FAT	GO:0052509~positive regulation by symbiont of host defense response	0.000834975	TLR2, TLR3, TLR4, TLR6, TLR7	5
GOTERM_BP_FAT	GO:0006569~tryptophan catabolic process	0.000834975	TDO2, KYNU, IDO2, KMO, IDO1	5
GOTERM_BP_FAT	GO:0052255~modulation by organism of defense response of other organism during symbiotic interaction	0.000834975	TLR2, TLR3, TLR4, TLR6, TLR7	5
GOTERM_BP_FAT	GO:0019441~tryptophan catabolic process to kynurenine	0.000834975	TDO2, KYNU, IDO2, KMO, IDO1	5
GOTERM_BP_FAT	GO:0046218~indolalkylamine catabolic process	0.000834975	TDO2, KYNU, IDO2, KMO, IDO1	5
GOTERM_BP_FAT	GO:0007260~tyrosine phosphorylation of STAT protein	0.000834975	OSM, IFNG, JAK2, STAT1, F2R	5
GOTERM_BP_FAT	GO:0042436~indole derivative catabolic process	0.000834975	TDO2, KYNU, IDO2, KMO, IDO1	5
GOTERM_BP_FAT	GO:0052031~modulation by symbiont of host defense response	0.000834975	TLR2, TLR3, TLR4, TLR6, TLR7	5
GOTERM_BP_FAT	GO:0031343~positive regulation of cell killing	0.000816839	PTPRC, P2RX7, SH2D1A, CRTAM, GIMAP5, IFNG, KLRK1, CD226, LAG3	9
GOTERM_BP_FAT	GO:0032990~cell part morphogenesis	0.000721865	NRP2, DCC, NRP1, LPPR4, L1CAM, CXCL12, EPHB1, MYCBP2, SEMA5A, BDNF, ROBO1, KAL1, TNR, DMD, BCL2, UNC5C, SEMA3A, RUNX3, DCLK1, EGFR, KLF7, EGR2, NRXN3, MAP1B, ITGA1, NTNG1, LIFR, CHST3, GAS1, WWTR1, GAS7, SLIT2, NCAM2, SLITRK4, RELN, JAK2, CNTN4, VCAN, BMPR1B, C1ORF187	40
GOTERM_BP_FAT	GO:0050817~coagulation	0.000647538	F2RL2, IL6, PLEK, F13A1, COL3A1, F8, ITGB3, MMRN1, WAS, IL11, P2RY12, GP5, HMCN1, CD36, PLSCR4, CD40LG, FBLN5, P2RY1, SERPINE1, PLAU, F2R	21
GOTERM_BP_FAT	GO:0007596~blood coagulation	0.000647538	F2RL2, IL6, PLEK, F13A1, COL3A1, F8, ITGB3, MMRN1, WAS, IL11, P2RY12, GP5, HMCN1, CD36, PLSCR4, CD40LG, FBLN5, P2RY1, SERPINE1, PLAU, F2R	21
GOTERM_BP_FAT	GO:0030323~respiratory tube development	0.000647538	WNT5A, FGF7, MAN1A2, PDPN, TGFBR2, TGFB3, FGF10, PROX1, GLI3, FOXP2, WNT2, MAN2A1, CRISPLD2, PDGFRA, HSD11B1, ZFPM2, HHIP, LOX, FGF2, ADAMTS2, PCSK5	21
GOTERM_BP_FAT	GO:0019725~cellular homeostasis	0.000621363	IL6ST, LPAR3, LPAR1, CXCL12, EDNRA, S1PR3, EDNRB, SLC24A2, QKI, CHRNA6, CHRNA1, XCR1, C5AR1, KCND2, PTGER3, EGR2, PMCH, GRIN2A, PRKCB, PROK2, CD38, CCR8, CCR7, HIF1A, XIRP1, CCR5, CCR4, CCR3, CCR2, STC1, PMP22, CLDN16, CALCR, C3AR1, C7, CAV1, CCL2, CYSLTR1, CCR1, NHLRC2, CACNB4, CLDN11, CCL5, SERINC5, CCL23, BCL2, DMD, KCNE1, PKD2, TGM2, PTPRC, SLC8A1, GIMAP5, TRPC6, ITPR1, CCL11, P2RX7, CCL13, C…	64
BIOCARTA	h_asbcellPathway:Antigen Dependent B Cell Activation	0.000620317	CD80, HLA-DRB1, CD40LG, FASLG, CD4, IL10, HLA-DRA, CD28	8
GOTERM_BP_FAT	GO:0048589~developmental growth	0.000610457	PTGS2, BRCA2, IGF1, FGF10, GAS1, GLI3, IGSF10, NOTCH2, PRKCQ, EREG, PAX7, BCL2, SERPINE1, CHST11, CHRNA1, BMPR1B, PLAU, DCLK1, IGFBP5	19
GOTERM_BP_FAT	GO:0050654~chondroitin sulfate proteoglycan metabolic process	0.000603923	MAMDC2, SPOCK3, CHST11, CSGALNACT2, IGF1, CHST3, DCN, DSE	8
GOTERM_BP_FAT	GO:0030593~neutrophil chemotaxis	0.000603923	CCL2, IL8, IFNG, ITGA1, ITGB2, CXCR2, ITGAM, TGFB2	8
GOTERM_BP_FAT	GO:0051345~positive regulation of hydrolase activity	0.000599329	TNFSF15, LPAR3, CXCR2, LPAR1, EDNRA, EDNRB, NLRC4, P2RY6, RASGRP4, P2RY1, IFNG, TGM2, MS4A2, HIP1, EGFR, COL4A3, PTGER3, C5AR1, PLEK, NPR3, HOMER1, STAT1, NLRP3, RASGRF1, AVPR1A, ERN1, NLRP12, JAK2, SELE, HTR2A, F2R	31
GOTERM_BP_FAT	GO:0030182~neuron differentiation	0.000593517	NRP2, NRP1, STRN, RORB, L1CAM, RORA, PRKG1, GLI3, CXCL12, TGFB2, BDNF, SLC1A3, ROBO1, PAX7, CNTNAP2, UNC5C, SEMA3A, HSN2, EGFR, EGR2, NRXN3, LIFR, CHST3, SLIT2, NCAM2, PRKCQ, SLITRK4, RASGRF1, CLIC5, VCAN, RELN, CNTN4, C1ORF187, DCC, LST1, LPPR4, SOX5, EPHB1, MYCBP2, SEMA5A, TNR, KAL1, BCL2, DMD, GFI1, RUNX3, DCLK1, IL6, KLF7, BHLHE22, MAP1B, ITGA1, NTNG1, GAS1, GAS7, LEP, CNTF, NTRK1, MAP2, JAK2…	61
GOTERM_BP_FAT	GO:0043549~regulation of kinase activity	0.000571514	ZAK, CCNT1, TNFSF15, TGFB3, TLR3, LPAR3, ZEB2, LPAR1, TLR6, LATS1, TGFB2, EDNRA, PRKAR2A, MDFIC, MS4A2, PDGFC, FGF2, GHR, EGFR, C5AR1, CCDC88A, RBL1, HERC5, PROK2, EREG, LAX1, HIPK3, ERN1, RELN, PRKD3, CAV1, CSF1, FPR1, MAP4K1, KIT, DGKB, MAP3K2, CD4, THBS1, FCER1A, PTPRC, MET, TGFBR2, ITGA1, DGKH, HGF, SH3BP5, P2RX7, RGS4, JAK2, F2R, HTR2A	52
GOTERM_BP_FAT	GO:0007517~muscle organ development	0.000562984	MEF2C, CAV1, MRAS, TNC, UTRN, TP63, CACNB4, CXCL10, TGFB2, FAM65B, MUSK, DMD, PAX7, DNER, COL6A3, MKX, RARB, CHRNA1, COL11A1, EVC, MET, IGF1, HOMER1, PROX1, FOXP2, LAMA2, MURC, CNTF, BVES, XIRP1, MEOX2, SGCD, ZFPM2, F2R, IGFBP5	35
BIOCARTA	h_il17Pathway:IL 17 Signaling Pathway	0.000552558	IL6, CD3G, CD8A, CD3D, IL8, CD3E, CD247, CD2, CD4	9
GOTERM_BP_FAT	GO:0007599~hemostasis	0.000539149	F2RL2, IL6, PLEK, F13A1, COL3A1, F8, ITGB3, MMRN1, WAS, IL11, P2RY12, GP5, FLI1, HMCN1, CD36, PLSCR4, CD40LG, FBLN5, P2RY1, SERPINE1, PLAU, F2R	22
GOTERM_BP_FAT	GO:0075136~response to host	0.000534577	TLR2, GUCY1A3, TLR3, TLR4, TLR6, TLR7	6
GOTERM_BP_FAT	GO:0052200~response to host defenses	0.000534577	TLR2, GUCY1A3, TLR3, TLR4, TLR6, TLR7	6
GOTERM_BP_FAT	GO:0052173~response to defenses of other organism during symbiotic interaction	0.000534577	TLR2, GUCY1A3, TLR3, TLR4, TLR6, TLR7	6
GOTERM_BP_FAT	GO:0051046~regulation of secretion	0.000525628	SYT1, SNCAIP, GPR109B, GPR109A, TGFB3, TNFSF15, IL10, IL11, TGFB2, NOD2, HMOX1, IFNG, MS4A2, PDE8B, CHRNA6, FGF2, SRGN, FCER1A, IL6, CRTAM, TNFSF4, NLRP3, FOXP3, LEP, OSM, INHBA, CD38, PRKCQ, P2RX7, CNTF, CD40LG, AVPR1A, NLRP12, JAK2, HTR2A	34
GOTERM_BP_FAT	GO:0045086~positive regulation of interleukin-2 biosynthetic process	0.000508912	PRKCQ, CD86, CD80, CD3E, CD4, IRF4, CD28	7
GOTERM_BP_FAT	GO:0009617~response to bacterium	0.000486765	CCL2, PTGS2, FGR, TLR2, TLR3, FASLG, TLR4, TIMP4, TLR6, CCL5, CHIT1, IL10, IL12RB2, NLRC4, NOD2, IFNG, SPN, LTA, IL6, LY96, GNLY, HCK, MYO1F, IDO1, STAT1, CD1D, EPHA3, P2RX7, CCR4, SELE, PTAFR, CTSG, F2R	33
GOTERM_BP_FAT	GO:0045859~regulation of protein kinase activity	0.000463055	ZAK, CCNT1, TNFSF15, TGFB3, TLR3, LPAR3, ZEB2, LPAR1, TLR6, LATS1, TGFB2, EDNRA, PRKAR2A, MDFIC, MS4A2, PDGFC, FGF2, GHR, EGFR, C5AR1, CCDC88A, HERC5, PROK2, EREG, LAX1, HIPK3, ERN1, RELN, PRKD3, CAV1, CSF1, FPR1, MAP4K1, KIT, DGKB, MAP3K2, CD4, THBS1, FCER1A, PTPRC, MET, TGFBR2, ITGA1, DGKH, HGF, SH3BP5, P2RX7, RGS4, JAK2, F2R, HTR2A	51
GOTERM_BP_FAT	GO:0018209~peptidyl-serine modification	0.000460642	MAMDC2, TTBK2, SPOCK3, BCL2, HIPK3, IFNG, TGFBR2, MAP4K1, DCN, MBOAT4, GALNT13, UHMK1	12
GOTERM_BP_FAT	GO:0007259~JAK-STAT cascade	0.000460642	OSM, STAT4, CCL2, IL6ST, CCR2, IFNG, PKD2, JAK2, STAT1, IL31RA, F2R, GHR	12
GOTERM_BP_FAT	GO:0043269~regulation of ion transport	0.000432646	CAV1, SLC8A1, CACNA2D1, NOX5, NOS1, GIMAP5, PTGS2, LPAR3, CACNB4, PXK, HOMER1, EDNRA, P2RY12, P2RX7, BCL2, P2RY1, PKD2, MS4A2, LTA, F2R, HTR2A	21
GOTERM_BP_FAT	GO:0045580~regulation of T cell differentiation	0.000429032	PTPRC, IL2RA, GIMAP5, IKZF1, TGFBR2, CTLA4, ZEB1, IL7R, CD86, CD80, CD2, IRF4, HLA-DOA, SASH3	14
GOTERM_BP_FAT	GO:0050864~regulation of B cell activation	0.000429032	BTLA, INHBA, CD38, PTPRC, IL6, TNFSF13B, FLT3, TBX21, SLA2, IFNG, NFAM1, SASH3, IL10, CD27	14
GOTERM_BP_FAT	GO:0007157~heterophilic cell adhesion	0.000417783	VCAM1, ICAM1, ITGAL, CADM3, CD209, L1CAM, ITGA4, CDH2, SELE	9
GOTERM_BP_FAT	GO:0048511~rhythmic process	0.000394227	PRF1, FGF7, LEPR, TGFB3, TIMP4, TGFB2, PGR, BCL2, ANGPT1, ARNTL2, HPGDS, EGFR, EGR2, PMCH, GRIN2A, CENPI, LEP, CYP7B1, PROK2, INHBA, EREG, HTR7, ADAMTS1, BMPR1B, CLOCK	25
GOTERM_BP_FAT	GO:0032496~response to lipopolysaccharide	0.000388129	CCL2, PTGS2, LY96, FASLG, TLR4, TIMP4, IDO1, STAT1, CCL5, IL10, EPHA3, IL12RB2, NOD2, P2RX7, SELE, LTA, PTAFR, F2R	18
GOTERM_BP_FAT	GO:0042130~negative regulation of T cell proliferation	0.000386719	BTLA, IL2RA, CD274, CTLA4, IDO1, FOXP3, VSIG4, PDCD1LG2, IL10, SPN	10
GOTERM_BP_FAT	GO:0010648~negative regulation of cell communication	0.000381433	CAV1, PTGS2, RGS7BP, IL6ST, TGFB3, GREM1, NOD2, PEG10, BCHE, SLC24A2, CHST11, HHIP, SKIL, DDIT4L, THBS1, RHOH, PTPRC, PLEK, PMCH, CD3E, IL1RL1, SLA2, CILP, RGS18, RGS17, GAS1, RGS22, DKK2, CD38, RGS20, P2RX7, RGS1, DKK1, BMPER, RGS4, AVPR1A, NLRP12, TNFAIP3, HTR2A, IGFBP5	40
GOTERM_BP_FAT	GO:0032943~mononuclear cell proliferation	0.000361533	PTPRC, P2RX7, CD86, DOCK2, CRTAM, TNFSF4, CD40LG, BCL2, TNFSF14, IL7R, CXCL12, ITGAM, IL10	13
GOTERM_BP_FAT	GO:0070661~leukocyte proliferation	0.000361533	PTPRC, P2RX7, CD86, DOCK2, CRTAM, TNFSF4, CD40LG, BCL2, TNFSF14, IL7R, CXCL12, ITGAM, IL10	13
GOTERM_BP_FAT	GO:0007249~I-kappaB kinase/NF-kappaB cascade	0.000356677	LY96, TLR1, TNFSF15, TLR2, TLR3, TNFSF14, TLR4, TLR6, STAT1, TLR7, TLR8, IL10, BTK, NLRC3, NLRP12, CD27	16
GOTERM_BP_FAT	GO:0070664~negative regulation of leukocyte proliferation	0.0003346	BTLA, LST1, IL2RA, CD274, CTLA4, IDO1, FOXP3, VSIG4, PDCD1LG2, IL10, SPN	11
GOTERM_BP_FAT	GO:0050672~negative regulation of lymphocyte proliferation	0.0003346	BTLA, LST1, IL2RA, CD274, CTLA4, IDO1, FOXP3, VSIG4, PDCD1LG2, IL10, SPN	11
GOTERM_BP_FAT	GO:0032945~negative regulation of mononuclear cell proliferation	0.0003346	BTLA, LST1, IL2RA, CD274, CTLA4, IDO1, FOXP3, VSIG4, PDCD1LG2, IL10, SPN	11
GOTERM_BP_FAT	GO:0002282~microglial cell activation during immune response	0.00029971	TLR2, TLR3, TLR4, TLR6, TLR7	5
GOTERM_BP_FAT	GO:0052552~modulation by organism of immune response of other organism during symbiotic interaction	0.00029971	TLR2, TLR3, TLR4, TLR6, TLR7	5
GOTERM_BP_FAT	GO:0052556~positive regulation by symbiont of host immune response	0.00029971	TLR2, TLR3, TLR4, TLR6, TLR7	5
GOTERM_BP_FAT	GO:0052306~modulation by organism of innate immunity in other organism during symbiotic interaction	0.00029971	TLR2, TLR3, TLR4, TLR6, TLR7	5
GOTERM_BP_FAT	GO:0052305~positive regulation by organism of innate immunity in other organism during symbiotic interaction	0.00029971	TLR2, TLR3, TLR4, TLR6, TLR7	5
GOTERM_BP_FAT	GO:0052555~positive regulation by organism of immune response of other organism during symbiotic interaction	0.00029971	TLR2, TLR3, TLR4, TLR6, TLR7	5
GOTERM_BP_FAT	GO:0052167~modulation by symbiont of host innate immunity	0.00029971	TLR2, TLR3, TLR4, TLR6, TLR7	5
GOTERM_BP_FAT	GO:0052166~positive regulation by symbiont of host innate immunity	0.00029971	TLR2, TLR3, TLR4, TLR6, TLR7	5
GOTERM_BP_FAT	GO:0052553~modulation by symbiont of host immune response	0.00029971	TLR2, TLR3, TLR4, TLR6, TLR7	5
GOTERM_BP_FAT	GO:0048858~cell projection morphogenesis	0.000296699	NRP2, DCC, NRP1, LPPR4, L1CAM, CXCL12, EPHB1, MYCBP2, SEMA5A, BDNF, ROBO1, KAL1, TNR, DMD, BCL2, UNC5C, SEMA3A, RUNX3, DCLK1, EGFR, KLF7, EGR2, NRXN3, MAP1B, ITGA1, NTNG1, LIFR, CHST3, GAS1, WWTR1, GAS7, SLIT2, NCAM2, SLITRK4, RELN, JAK2, CNTN4, VCAN, BMPR1B, C1ORF187	40
BIOCARTA	h_tcraPathway:Lck and Fyn tyrosine kinases in initiation of TCR Activation	0.000295847	PTPRC, CD3G, CD3D, HLA-DRB1, CD3E, CD247, CD4, HLA-DRA	8
GOTERM_BP_FAT	GO:0002673~regulation of acute inflammatory response	0.000288401	OSM, FCER1A, IL6, C3, OSMR, IL6ST, FCER1G, CCL5, SPN	9
GOTERM_BP_FAT	GO:0000187~activation of MAPK activity	0.000285325	FCER1A, PTPRC, C5AR1, ZAK, MET, ITGA1, FPR1, TGFB3, LPAR3, MAP4K1, LPAR1, HGF, PROK2, P2RX7, MDFIC, MAP3K2, THBS1, FGF2, GHR	19
GOTERM_BP_FAT	GO:0048514~blood vessel morphogenesis	0.000268886	NRP2, CAV1, NRP1, LEPR, PRRX1, FGF10, ENPEP, ELK3, CDH2, CXCL12, WT1, TGFB2, SEMA5A, EDNRA, MYOCD, ROBO1, HMOX1, CCBE1, TGM2, SEMA3C, QKI, ANGPT1, THBS1, FGF2, IL8, TGFBR2, COL15A1, ITGA4, PROX1, SLIT2, PROK2, HIF1A, EREG, MEOX2, ZFPM2, PLAU	36
GOTERM_BP_FAT	GO:0050671~positive regulation of lymphocyte proliferation	0.000264924	PTPRC, IL6, IL2RA, CD3E, IL6ST, PDCD1LG2, VCAM1, CD38, PRKCQ, TNFSF13B, CD80, IFNG, SPN, SASH3, CD28	15
GOTERM_BP_FAT	GO:0031294~lymphocyte costimulation	0.000256575	TNFSF13B, CD80, KLRK1, TNFSF14, CD5, SPN	6
GOTERM_BP_FAT	GO:0031295~T cell costimulation	0.000256575	TNFSF13B, CD80, KLRK1, TNFSF14, CD5, SPN	6
GOTERM_BP_FAT	GO:0032680~regulation of tumor necrosis factor production	0.00024995	NOD2, TLR1, TLR2, FCER1G, TLR3, TNFRSF8, TLR4, CLEC7A, SASH3, IL10, SPN	11
GOTERM_BP_FAT	GO:0016310~phosphorylation	0.000231685	ZAK, GDF6, TGFB3, LPAR3, LPAR1, PRKG1, BTK, TGFB2, WNT2, MDFIC, IFNG, PIK3CA, ROS1, PIK3CG, EGFR, C5AR1, ROCK2, PIK3CD, MYO3B, WNK3, CDKL5, CDKL1, CAMK4, BMP2K, PDGFRA, ROR1, RELN, LRRK2, EIF2AK2, CCL2, FGR, STK17B, MAP4K1, PXK, UHMK1, EPHB1, IL12RB2, MUSK, IL12RB1, TTBK2, TEK, CSF1R, FCER1A, ITK, NIN, TAOK1, TGFBR2, MET, ITGA1, HGF, EPHA3, P2RX7, EPHA6, NTRK1, MAP2, MERTK, MYLK, CCNT1, FER, LATS…	102
GOTERM_BP_FAT	GO:0044057~regulation of system process	0.000226141	LZTS1, ADORA3, SNCAIP, PTGS2, IL6ST, GPR109B, GPR109A, IL10, TGFB2, EDNRB, BDNF, SLC1A3, MYOCD, HMOX1, SLC24A2, IFNG, GUCY1A3, SEMA3A, CALCRL, LTA, EGFR, EGR2, PMCH, GRIN2A, CD38, PROK2, PRKCQ, INHBA, RASGRF1, CELF2, CNTN4, CAV1, CCL2, CDH2, KIT, PXK, BCHE, KCNE1, COL4A4, SLC8A1, NOS1, MAP1B, NLGN1, LAMA2, LEP, AVPR1A, JAK2, F2R, HTR2A	48
GOTERM_BP_FAT	GO:0007409~axonogenesis	0.00022439	DCC, NRP2, LPPR4, NRP1, L1CAM, CXCL12, EPHB1, MYCBP2, SEMA5A, BDNF, ROBO1, BCL2, TNR, KAL1, SEMA3A, UNC5C, RUNX3, DCLK1, KLF7, EGR2, NRXN3, MAP1B, NTNG1, CHST3, GAS1, SLIT2, NCAM2, SLITRK4, RELN, JAK2, CNTN4, VCAN, BMPR1B, C1ORF187	34
GOTERM_BP_FAT	GO:0046651~lymphocyte proliferation	0.000224286	PTPRC, P2RX7, CD86, DOCK2, CRTAM, TNFSF4, CD40LG, BCL2, TNFSF14, IL7R, CXCL12, ITGAM, IL10	13
GOTERM_BP_FAT	GO:0018212~peptidyl-tyrosine modification	0.000223958	FER, KIT, STAT1, DDR2, BTK, IL12RB2, OSM, IL12RB1, IFNG, PDGFRA, RELN, JAK2, F2R, GHR	14
GOTERM_BP_FAT	GO:0048667~cell morphogenesis involved in neuron differentiation	0.000222849	DCC, NRP2, NRP1, LPPR4, L1CAM, CXCL12, EPHB1, MYCBP2, SEMA5A, BDNF, SLC1A3, ROBO1, KAL1, BCL2, TNR, UNC5C, SEMA3A, RUNX3, DCLK1, KLF7, EGR2, NRXN3, MAP1B, NTNG1, CHST3, GAS1, SLIT2, NCAM2, SLITRK4, CLIC5, RELN, JAK2, CNTN4, VCAN, BMPR1B, C1ORF187	36
GOTERM_BP_FAT	GO:0031644~regulation of neurological system process	0.000206421	SNCAIP, CCL2, LZTS1, PTGS2, CDH2, KIT, PXK, IL10, EDNRB, BDNF, SLC1A3, BCHE, SLC24A2, IFNG, LTA, EGFR, COL4A4, EGR2, PMCH, MAP1B, NLGN1, GRIN2A, LAMA2, CD38, RASGRF1, AVPR1A, CNTN4, F2R, HTR2A	29
GOTERM_BP_FAT	GO:0001910~regulation of leukocyte mediated cytotoxicity	0.000198735	ICAM1, PTPRC, P2RX7, SH2D1A, CRTAM, GIMAP5, KLRK1, IL7R, CD226, LAG3	10
GOTERM_BP_FAT	GO:0051607~defense response to virus	0.000193689	PTPRC, ABCC9, IL6, BCL2, SAMHD1, RSAD2, NLRP3, TLR7, TLR8	9
GOTERM_BP_FAT	GO:0060341~regulation of cellular localization	0.000188261	SYT1, SNCAIP, GPR109B, GPR109A, TGFB3, TNFSF15, TNFSF14, GLI3, UHMK1, IL10, IL11, TGFB2, NOD2, HMOX1, IFNG, MS4A2, PDE8B, CHRNA6, FGF2, CD27, SRGN, FCER1A, IL6, CRTAM, TNFSF4, NLRP3, FOXP3, FLNA, LEP, OSM, INHBA, CD38, PRKCQ, P2RX7, CNTF, CD40LG, AVPR1A, NLRP12, JAK2, LCP1, BARD1, HTR2A	41
GOTERM_BP_FAT	GO:0050707~regulation of cytokine secretion	0.000183992	P2RX7, NOD2, CRTAM, TNFSF4, IFNG, NLRP12, TNFSF15, FOXP3, NLRP3, IL10, SRGN	11
GOTERM_BP_FAT	GO:0002824~positive regulation of adaptive immune response based on somatic recombination of immune receptors built from immunoglobulin superfamily domains	0.000183992	FCER1A, PTPRC, P2RX7, NOD2, GIMAP5, TNFSF13B, C3, FCER1G, IDO1, CD226, SASH3	11
GOTERM_BP_FAT	GO:0032663~regulation of interleukin-2 production	0.000183992	PRKCQ, CD86, CD80, CD3E, CD4, IRF4, FOXP3, VSIG4, SASH3, LAG3, CD28	11
GOTERM_BP_FAT	GO:0040007~growth	0.000182031	PTGS2, GDF6, GDF5, TGFB3, FGF10, IL7R, GLI3, TGFB2, RRAGC, IGSF10, RASGRP4, BCL2, PAX7, SERPINE1, CHST11, CHRNA1, DCLK1, AR, ST6GAL2, BRCA2, IGF1, GAS1, FOXP2, INHBA, NOTCH2, PRKCQ, CNTF, EREG, BMPR1B, PLAU, EMP1, BMP5, IGFBP5	33
GOTERM_BP_FAT	GO:0002700~regulation of production of molecular mediator of immune response	0.000174279	PTPRC, IL6, GIMAP5, TNFSF4, TBX21, FOXP3, IL10, NOD2, CD40LG, HMOX1, IFNG, FCER1G, SASH3	13
GOTERM_BP_FAT	GO:0050714~positive regulation of protein secretion	0.000174279	CRTAM, IL6, TNFSF4, TNFSF15, TGFB3, NLRP3, IL10, TGFB2, PRKCQ, P2RX7, NOD2, IFNG, NLRP12	13
GOTERM_BP_FAT	GO:0002891~positive regulation of immunoglobulin mediated immune response	0.000160428	FCER1A, PTPRC, NOD2, GIMAP5, C3, FCER1G, CD226	7
GOTERM_BP_FAT	GO:0002714~positive regulation of B cell mediated immunity	0.000160428	FCER1A, PTPRC, NOD2, GIMAP5, C3, FCER1G, CD226	7
BIOCARTA	h_no2il12Pathway:NO2-dependent IL 12 Pathway in NK cells	0.000145273	IL12RB2, STAT4, IL12RB1, CCR5, IFNG, CD247, CD2, JAK2, CD4	9
GOTERM_BP_FAT	GO:0018108~peptidyl-tyrosine phosphorylation	0.00013993	FER, KIT, STAT1, DDR2, BTK, IL12RB2, OSM, IL12RB1, IFNG, PDGFRA, RELN, JAK2, F2R, GHR	14
GOTERM_BP_FAT	GO:0002889~regulation of immunoglobulin mediated immune response	0.000138121	FCER1A, PTPRC, NOD2, GIMAP5, C3, TBX21, IFNG, FCER1G, CD226, IL10	10
GOTERM_BP_FAT	GO:0002712~regulation of B cell mediated immunity	0.000138121	FCER1A, PTPRC, NOD2, GIMAP5, C3, TBX21, IFNG, FCER1G, CD226, IL10	10
GOTERM_BP_FAT	GO:0050708~regulation of protein secretion	0.000133109	IL6, CRTAM, TNFSF4, TNFSF15, TGFB3, NLRP3, FOXP3, IL10, TGFB2, PRKCQ, P2RX7, NOD2, CD40LG, IFNG, NLRP12, SRGN	16
GOTERM_BP_FAT	GO:0001501~skeletal system development	0.000130659	PTGS2, PRRX1, TGFB3, TP63, POSTN, ZEB1, MMP2, GLI3, TNFRSF11B, PAX7, CHST11, COL12A1, COL11A1, GHR, COL10A1, EGFR, MATN3, CMKLR1, MMP13, INHBA, CHRDL1, COL1A2, PDGFRA, STC1, ADAMTS4, WNT5A, COL3A1, SOX5, ZBTB16, IGSF10, BCL2, PTN, GPNMB, PCSK5, EVC, TGFBR2, FBN1, IGF1, NPR3, GAS1, WWTR1, COL5A2, P2RX7, TRPS1, PHEX, BMPR1B, BMP5, TLL1, CDH11, IGFBP5	50
GOTERM_BP_FAT	GO:0045076~regulation of interleukin-2 biosynthetic process	0.000126092	PRKCQ, CD86, CD80, CD3E, CD4, IRF4, FOXP3, LAG3, CD28	9
GOTERM_BP_FAT	GO:0045058~T cell selection	0.000126092	PTPRC, DOCK2, CD3D, CD3E, THEMIS, BCL2, CD4, SPN, CD1D	9
GOTERM_BP_FAT	GO:0043405~regulation of MAP kinase activity	0.000122121	CAV1, ZAK, TGFB3, FPR1, LPAR3, MAP4K1, ZEB2, KIT, LPAR1, TLR6, MAP3K2, MDFIC, THBS1, FGF2, GHR, EGFR, FCER1A, PTPRC, C5AR1, MET, ITGA1, HGF, PROK2, P2RX7, LAX1, HIPK3, RGS4, HTR2A	28
GOTERM_BP_FAT	GO:0019221~cytokine-mediated signaling pathway	0.000113685	IL2RB, IL1R1, IL6, CCL2, IL6ST, LEPR, CCR1, LIFR, KIT, STAT1, IL31RA, LEP, STAT4, CNTF, EREG, CCR2, TGM2, CSF2RB	18
GOTERM_BP_FAT	GO:0050663~cytokine secretion	0.000103923	NLRC4, NOX5, MS4A2, ABCA1, NLRP3, LCP2	6
GOTERM_BP_FAT	GO:0042102~positive regulation of T cell proliferation	0.000102135	PTPRC, IL6, IL2RA, IL6ST, CD3E, PDCD1LG2, VCAM1, PRKCQ, TNFSF13B, CD80, IFNG, SPN, CD28	13
GOTERM_BP_FAT	GO:0031341~regulation of cell killing	9.49152e-05	ICAM1, PTPRC, P2RX7, SH2D1A, CRTAM, GIMAP5, IFNG, KLRK1, IL7R, CD226, LAG3	11
GOTERM_BP_FAT	GO:0031099~regeneration	9.38054e-05	CCL2, MAP1B, AXL, LIFR, CHST3, IGF1, FGF10, NR4A3, IGSF10, NOTCH2, PRKCQ, PAX7, BCL2, SERPINE1, JAK2, ANGPT1, VCAN, PLAU	18
GOTERM_BP_FAT	GO:0042531~positive regulation of tyrosine phosphorylation of STAT protein	9.37521e-05	CSF2, IL6, CNTF, IL6ST, HCLS1, IFNG, IGF1, JAK2, IL31RA, GHR	10
GOTERM_BP_FAT	GO:0032946~positive regulation of mononuclear cell proliferation	8.62678e-05	PTPRC, IL6, IL2RA, CD3E, IL6ST, CSF1, PDCD1LG2, VCAM1, CD38, PRKCQ, TNFSF13B, CD80, IFNG, SPN, SASH3, CD28	16
GOTERM_BP_FAT	GO:0070665~positive regulation of leukocyte proliferation	8.62678e-05	PTPRC, IL6, IL2RA, CD3E, IL6ST, CSF1, PDCD1LG2, VCAM1, CD38, PRKCQ, TNFSF13B, CD80, IFNG, SPN, SASH3, CD28	16
GOTERM_BP_FAT	GO:0048666~neuron development	8.54323e-05	NRP2, NRP1, STRN, RORB, L1CAM, PRKG1, CXCL12, TGFB2, BDNF, SLC1A3, ROBO1, CNTNAP2, UNC5C, SEMA3A, HSN2, EGFR, EGR2, NRXN3, LIFR, CHST3, SLIT2, NCAM2, SLITRK4, RASGRF1, CLIC5, RELN, VCAN, CNTN4, C1ORF187, DCC, LST1, LPPR4, EPHB1, MYCBP2, SEMA5A, KAL1, BCL2, DMD, TNR, RUNX3, DCLK1, IL6, KLF7, MAP1B, ITGA1, NTNG1, GAS1, GAS7, LEP, CNTF, MAP2, JAK2, BMPR1B	53
GOTERM_BP_FAT	GO:0060193~positive regulation of lipase activity	8.52037e-05	EGFR, C5AR1, PTGER3, LPAR3, CXCR2, LPAR1, NPR3, HOMER1, EDNRA, EDNRB, P2RY6, RASGRP4, P2RY1, AVPR1A, TGM2, MS4A2, SELE, F2R, HTR2A	19
GOTERM_BP_FAT	GO:0002699~positive regulation of immune effector process	8.45727e-05	FCER1A, PTPRC, P2RX7, SH2D1A, NOD2, CRTAM, GIMAP5, C3, KLRK1, FCER1G, MS4A2, CD226, SASH3, LAG3	14
BIOCARTA	h_nktPathway:Selective expression of chemokine receptors during T-cell polarization	8.04961e-05	IL12RB2, CSF2, CCR7, IL12RB1, CCR5, CD40LG, CCR4, CCR3, CCR1, IFNG, CD4, CCL4, CD28	13
GOTERM_BP_FAT	GO:0010740~positive regulation of protein kinase cascade	7.34256e-05	CSF2, IL6ST, LEPR, LPAR3, TLR3, FASLG, TLR4, LPAR1, TLR6, IL11, IL31RA, TGFB2, NOD2, REL, HMOX1, IFNG, TGM2, CD27, LTA, GHR, PTPRC, IL6, HCLS1, IGF1, FLNA, LEP, OSM, APOL3, P2RX7, CNTF, JAK2, F2R	32
BIOCARTA	h_ctlPathway:CTL mediated immune response against target cells	7.07894e-05	ICAM1, ITGAL, PRF1, CD3G, CD3D, CD3E, CD247, FASLG, GZMB, ITGB2	10
GOTERM_BP_FAT	GO:0051094~positive regulation of developmental process	7.04094e-05	CSF2, MSR1, IL6ST, CSF1, GDF5, TGFB3, KIT, CCL5, IL7R, GLI3, TGFB2, BDNF, ROBO1, TIAM1, BCL2, GFI1, THBS1, FGF2, FNDC3B, CD27, PTPRC, IL6, IL2RA, GIMAP5, SMAD9, IKZF1, MAP1B, TGFBR2, EOMES, VASH2, PROX1, SLIT2, LEP, INHBA, P2RX7, CD86, CNTF, HIF1A, CD36, SERPINF1, CD80, ETS1, JAK2, BMPR1B, HDAC9, SASH3	46
GOTERM_BP_FAT	GO:0008037~cell recognition	6.87995e-05	CRTAM, NRP1, COLEC12, SLIT2, NCAM2, DOCK2, BDNF, CD209, CNTNAP3, CNTNAP2, VCAN, CNTN4, SEMA3A, CLEC7A, CD226, CD5	16
GOTERM_BP_FAT	GO:0001568~blood vessel development	6.82786e-05	NRP2, CAV1, NRP1, LEPR, COL3A1, PRRX1, FGF10, ENPEP, ELK3, CDH2, CXCL12, MMP2, WT1, TGFB2, SEMA5A, EDNRA, MYOCD, ROBO1, HMOX1, ITGAV, CCBE1, TGM2, SEMA3C, QKI, ANGPT1, LOX, THBS1, FGF2, RECK, IL8, TGFBR2, COL15A1, ITGA4, PROX1, SLIT2, PROK2, HIF1A, MEOX2, EREG, COL1A2, ZFPM2, PLAU	42
GOTERM_BP_FAT	GO:0060191~regulation of lipase activity	6.76738e-05	EGFR, C5AR1, PTGER3, PLEK, LPAR3, CXCR2, LPAR1, NPR3, HOMER1, EDNRA, EDNRB, P2RY6, RASGRP4, P2RY1, AVPR1A, TGM2, MS4A2, JAK2, SELE, F2R, HTR2A	21
GOTERM_BP_FAT	GO:0007411~axon guidance	6.13983e-05	NRP2, DCC, KLF7, NRP1, EGR2, NRXN3, L1CAM, GAS1, CXCL12, SLIT2, EPHB1, MYCBP2, SEMA5A, BDNF, ROBO1, TNR, KAL1, CNTN4, RELN, SEMA3A, UNC5C, BMPR1B, RUNX3, C1ORF187	24
GOTERM_BP_FAT	GO:0051223~regulation of protein transport	6.10166e-05	CRTAM, IL6, TNFSF4, TNFSF15, TGFB3, TNFSF14, FOXP3, NLRP3, GLI3, FLNA, UHMK1, IL10, TGFB2, PRKCQ, NOD2, P2RX7, CD40LG, IFNG, NLRP12, JAK2, LTA, LCP1, SRGN, CD27, BARD1	25
GOTERM_BP_FAT	GO:0070201~regulation of establishment of protein localization	5.993e-05	CRTAM, IL6, TNFSF4, TNFSF15, TGFB3, TNFSF14, FOXP3, NLRP3, GLI3, FLNA, UHMK1, IL10, TGFB2, PRKCQ, NOD2, P2RX7, CD40LG, IFNG, NLRP12, JAK2, PIK3R1, LTA, SRGN, LCP1, CD27, BARD1	26
GOTERM_BP_FAT	GO:0030030~cell projection organization	5.78929e-05	NRP2, NRP1, STRN, LPAR3, L1CAM, LPAR1, PRKG1, CXCL12, BDNF, ROBO1, UNC5C, SEMA3A, EGFR, CCDC88A, EGR2, NRXN3, LIFR, CHST3, SLIT2, NCAM2, SLITRK4, RASGRF1, CLIC5, RELN, VCAN, CNTN4, C1ORF187, DCC, LST1, LPPR4, RDX, EPHB1, MYCBP2, SEMA5A, TNR, KAL1, BCL2, DMD, FGD6, RUNX3, DCLK1, THBS4, DNM3, IL6, KLF7, PLEK, MAP1B, ITGA1, NTNG1, GAS1, WWTR1, GAS7, P2RX7, ITGA8, MAP2, JAK2, BMPR1B	57
GOTERM_BP_FAT	GO:0002237~response to molecule of bacterial origin	5.68358e-05	IL6, CCL2, PTGS2, LY96, TLR2, FASLG, TLR4, TIMP4, IDO1, TLR6, STAT1, CCL5, IL10, EPHA3, IL12RB2, NOD2, P2RX7, SELE, LTA, PTAFR, F2R	21
GOTERM_BP_FAT	GO:0001944~vasculature development	5.60743e-05	NRP2, CAV1, NRP1, LEPR, COL3A1, PRRX1, FGF10, ENPEP, ELK3, CDH2, CXCL12, MMP2, WT1, TGFB2, SEMA5A, EDNRA, MYOCD, ROBO1, HMOX1, ITGAV, CCBE1, TGM2, SEMA3C, QKI, ANGPT1, LOX, THBS1, FGF2, RECK, IL8, PDPN, TGFBR2, COL15A1, ITGA4, PROX1, SLIT2, PROK2, HIF1A, MEOX2, EREG, COL1A2, ZFPM2, PLAU	43
GOTERM_BP_FAT	GO:0016064~immunoglobulin mediated immune response	5.45057e-05	C7, CR1, C3, C1R, C1S, LY9, C1QC, TLR8, C1QA, C1QB, NOD2, CD40LG, FCER1G, C2, CD27, HLA-DRA	16
GOTERM_BP_FAT	GO:0006909~phagocytosis	5.32528e-05	HCK, COLEC12, ABCA1, VAV1, P2RX7, CD36, CD93, FCGR1C, FCGR1A, ITGAV, FCN1, FCER1G, CLEC7A, MERTK, THBS1, PTX3	15
GOTERM_BP_FAT	GO:0051241~negative regulation of multicellular organismal process	5.14047e-05	CAV1, PTGS2, IL10, NOD2, TNFRSF11B, BCHE, HMOX1, SLC24A2, SERPINE1, IFNG, KRT1, GUCY1A3, THBS1, SRGN, CIITA, IL6, GIMAP5, PMCH, TGFBR2, IDO1, FOXP3, TIGIT, INHBA, CD38, P2RX7, CNTF, NLRP12, AVPR1A, JAK2, VSIG4, PLAU, HTR2A	32
GOTERM_BP_FAT	GO:0048870~cell motility	4.91953e-05	NRP2, NRP1, IL16, S100A9, ZEB2, CXCR2, ENPEP, PRKG1, CXCL12, IL10, TGFB2, WNT2, EDNRB, ROBO1, IFNG, SEMA3C, MSN, FGF2, NR2F1, ICAM1, CCDC88A, SLIT2, HIF1A, CCR4, RELN, VCAN, DCC, CCL2, ITGB2, KIT, CDH2, CCL5, ITGAM, VCAM1, DOCK2, DNER, THBS1, DCLK1, THBS4, FN1, IL6, IL8, MET, ITGA1, ITGA4, LAMA1, PARP9, ETS1, SELE, PLAU	50
GOTERM_BP_FAT	GO:0051674~localization of cell	4.91953e-05	NRP2, NRP1, IL16, S100A9, ZEB2, CXCR2, ENPEP, PRKG1, CXCL12, IL10, TGFB2, WNT2, EDNRB, ROBO1, IFNG, SEMA3C, MSN, FGF2, NR2F1, ICAM1, CCDC88A, SLIT2, HIF1A, CCR4, RELN, VCAN, DCC, CCL2, ITGB2, KIT, CDH2, CCL5, ITGAM, VCAM1, DOCK2, DNER, THBS1, DCLK1, THBS4, FN1, IL6, IL8, MET, ITGA1, ITGA4, LAMA1, PARP9, ETS1, SELE, PLAU	50
GOTERM_BP_FAT	GO:0032655~regulation of interleukin-12 production	4.77575e-05	TIGIT, NOD2, REL, CD40LG, IFNG, TLR4, IDO1, THBS1, IL10	9
GOTERM_BP_FAT	GO:0042509~regulation of tyrosine phosphorylation of STAT protein	4.54792e-05	CSF2, CAV1, IL6, CNTF, IL6ST, HCLS1, IFNG, IGF1, JAK2, IL31RA, GHR, IL22RA2	12
GOTERM_BP_FAT	GO:0002821~positive regulation of adaptive immune response	4.54792e-05	FCER1A, PTPRC, P2RX7, NOD2, GIMAP5, TNFSF13B, C3, IL6ST, FCER1G, IDO1, CD226, SASH3	12
GOTERM_BP_FAT	GO:0046427~positive regulation of JAK-STAT cascade	4.53876e-05	CSF2, IL6, CNTF, IL6ST, HCLS1, IFNG, IGF1, JAK2, IL31RA, F2R, GHR	11
GOTERM_BP_FAT	GO:0048878~chemical homeostasis	4.37788e-05	SLC9A9, SLC9A7, FGF7, AQP9, IL6ST, LPAR3, LPAR1, CXCL12, EDNRA, EDNRB, S1PR3, SLC24A2, HMOX1, SERPINE1, QKI, CHRNA6, CHRNA1, XCR1, EGR2, C5AR1, KCND2, PTGER3, PMCH, GRIN2A, PRKCB, SLC26A4, CCR8, PROK2, CD38, CCR7, HIF1A, XIRP1, CCR5, CCR4, CCR3, CCR2, STC1, PMP22, CLDN16, CALCR, C3AR1, C7, CAV1, CCL2, CYSLTR1, CCR1, CACNB4, ABCA1, CLDN11, CCL5, SERINC5, CCL23, BCL2, KCNE1, PKD2, SLC30A4, TGM2, SO…	74
BIOCARTA	h_tcapoptosisPathway:HIV Induced T Cell Apoptosis	4.23197e-05	CD3G, CCR5, CD3D, CD3E, CD247, FASLG, CD4, CD28	8
GOTERM_BP_FAT	GO:0032675~regulation of interleukin-6 production	4.21134e-05	IL6, P2RX7, NOD2, EREG, TLR1, IFNG, TLR2, NLRP12, TLR3, TLR4, TLR6, TLR7, IL10	13
GOTERM_BP_FAT	GO:0046425~regulation of JAK-STAT cascade	4.21134e-05	CSF2, CAV1, IL6, CNTF, IL6ST, HCLS1, IFNG, IGF1, JAK2, IL31RA, F2R, GHR, IL22RA2	13
GOTERM_BP_FAT	GO:0030217~T cell differentiation	4.14508e-05	PTPRC, GIMAP5, CD3D, IKZF1, CD8A, THEMIS, FLT3, CD3E, EOMES, PTPN22, IL7R, CD1D, DOCK2, BCL2, CD4, SPN, CD28, RHOH	18
GOTERM_BP_FAT	GO:0043085~positive regulation of catalytic activity	4.13242e-05	ADORA3, ZAK, TGFB3, TNFSF15, TLR3, LPAR3, CXCR2, ZEB2, LPAR1, TLR6, TGFB2, EDNRA, EDNRB, NLRC4, PRKAR2A, MDFIC, IFNG, MS4A2, PDGFC, CALCRL, FGF2, GHR, EGFR, PTGER3, C5AR1, CCDC88A, NLRP3, GNAL, PROK2, HIF1A, EREG, RASGRF1, HTR7, ERN1, RELN, TSHR, PRKD3, CALCR, CAV1, ADCYAP1R1, CSF1, FPR1, MAP4K1, KIT, P2RY6, SERINC5, DGKB, RASGRP4, MAP3K2, BCL2, P2RY1, TGM2, CD4, THBS1, HIP1, FCER1A, PTPRC, COL4A…	75
GOTERM_BP_FAT	GO:0030334~regulation of cell migration	3.78031e-05	IL6ST, CSF1, ITGB3, KIT, GREM1, CXCL12, CXCL10, TGFB2, SERPINE2, HMOX1, BCL2, TEK, UNC5C, THBS1, FGF2, PIK3R1, EGFR, ICAM1, IL6, ADAM10, PDPN, IGF1, MYO1F, NEXN, LAMA2, LAMA1, HIF1A, CLIC4, PDGFRA, JAK2, HDAC9, F2R, IGFBP5	33
GOTERM_BP_FAT	GO:0043065~positive regulation of apoptosis	3.51722e-05	PTGS2, ZAK, PREX1, GPR109B, ZMAT3, GPR109A, TLR2, TGFB3, TNFSF14, TP63, FASLG, TLR4, IL10, BTK, TGFB2, NLRC4, PTGIS, TIAM1, HMOX1, IFNG, RARB, LTA, SPN, CRTAM, CD3E, ARHGEF6, GRIN2A, LGALS12, IFI16, NLRP3, INHBA, TNFRSF9, CD38, RASGRF2, RASGRF1, ERN1, DCC, STK17B, TNFRSF8, NR3C1, ZBTB16, PRUNE2, ALDH1A3, BCL2, CD2, TGM2, CD5, RUNX3, CD27, HIP1, PTPRC, COL4A3, IL2RA, NOX5, ITGA1, BRCA2, SLAMF7, ST…	65
GOTERM_BP_FAT	GO:0052572~response to host immune response	3.20768e-05	TLR2, GUCY1A3, TLR3, TLR4, TLR6, TLR7	6
GOTERM_BP_FAT	GO:0052564~response to immune response of other organism during symbiotic interaction	3.20768e-05	TLR2, GUCY1A3, TLR3, TLR4, TLR6, TLR7	6
GOTERM_BP_FAT	GO:0045597~positive regulation of cell differentiation	3.09825e-05	CSF2, MSR1, IL6ST, CSF1, GDF5, TGFB3, KIT, CCL5, IL7R, GLI3, TGFB2, BDNF, ROBO1, TIAM1, BCL2, GFI1, FGF2, FNDC3B, CD27, PTPRC, IL6, IL2RA, GIMAP5, SMAD9, IKZF1, MAP1B, TGFBR2, EOMES, SLIT2, LEP, INHBA, CD86, CNTF, HIF1A, CD36, SERPINF1, CD80, ETS1, JAK2, BMPR1B, SASH3	41
GOTERM_BP_FAT	GO:0048812~neuron projection morphogenesis	2.99939e-05	DCC, NRP2, NRP1, LPPR4, L1CAM, CXCL12, EPHB1, MYCBP2, SEMA5A, BDNF, ROBO1, KAL1, TNR, DMD, BCL2, UNC5C, SEMA3A, RUNX3, DCLK1, EGFR, KLF7, EGR2, NRXN3, MAP1B, ITGA1, NTNG1, LIFR, CHST3, GAS1, GAS7, SLIT2, NCAM2, SLITRK4, RELN, JAK2, CNTN4, VCAN, BMPR1B, C1ORF187	39
GOTERM_BP_FAT	GO:0030335~positive regulation of cell migration	2.96552e-05	EGFR, ICAM1, IL6, ADAM10, PDPN, IL6ST, CSF1, MYO1F, IGF1, KIT, CXCL12, CXCL10, TGFB2, HIF1A, BCL2, PDGFRA, JAK2, HDAC9, THBS1, FGF2, PIK3R1, F2R	22
GOTERM_BP_FAT	GO:0008283~cell proliferation	2.9275e-05	FGF5, IL9R, ZAK, OSMR, LY86, TNFSF14, TP63, FGF10, ZEB2, ENPEP, ZEB1, CXCL12, IL10, TGFB2, EDNRA, DAB2, HMOX1, TGFBI, MS4A2, GNG2, HHIP, ASPM, EGFR, CRTAM, AR, PRG4, PDPN, TNFRSF17, IFI16, OSM, PROK2, CD86, SERPINF1, EREG, TNFSF13B, RASGRF1, CD40LG, EMP1, BCAT1, CSF1, SPOCK1, KIT, IL7R, ITGAM, DOCK2, STAT4, RASGRP4, BCL2, COL8A1, CD5, RUNX3, CSF1R, PTPRC, COL4A3, IL2RA, TNFSF4, NOX5, MET, IGF1, B…	66
GOTERM_BP_FAT	GO:0043408~regulation of MAPKKK cascade	2.82636e-05	CAV1, ZAK, LEPR, MAP4K1, TLR3, LPAR3, ZEB2, TLR4, LPAR1, TLR6, IL11, TGFB2, NOD2, MAP3K2, MDFIC, CD27, FCER1A, PTPRC, IL6, OSM, LEP, P2RX7, CNTF, HIPK3, F2R	25
GOTERM_BP_FAT	GO:0009615~response to virus	2.82636e-05	IFIH1, FGR, RSAD2, CCL8, TLR3, APOBEC3G, CCL5, CCL4, CXCL12, TLR7, TLR8, BCL2, IFNG, PTPRC, IL6, SAMHD1, IFI44, IFI16, STAT1, NLRP3, TRIM22, LILRB1, CCL11, ABCC9, EIF2AK2	25
GOTERM_BP_FAT	GO:0043406~positive regulation of MAP kinase activity	2.75714e-05	EGFR, FCER1A, PTPRC, C5AR1, ZAK, MET, ITGA1, FPR1, TGFB3, LPAR3, MAP4K1, ZEB2, KIT, LPAR1, HGF, TLR6, PROK2, P2RX7, MDFIC, MAP3K2, THBS1, FGF2, HTR2A, GHR	24
GOTERM_BP_FAT	GO:0030155~regulation of cell adhesion	2.73195e-05	CYTIP, CSF1, L1CAM, EDIL3, TGFB2, BCL2, TNR, TGFBI, TGM2, THBS1, COL8A1, SPN, PIK3R1, ICAM1, ADAM10, IL8, CCDC80, MYO1F, NID1, ECM2, VAV1, LAMA2, LAMA1, SIRPG, CD36, FBLN2, JAK2, ADAM22, ADAMDEC1	29
GOTERM_BP_FAT	GO:0010942~positive regulation of cell death	2.69932e-05	PTGS2, ZAK, PREX1, GPR109B, ZMAT3, GPR109A, TLR2, TGFB3, TNFSF14, TP63, FASLG, TLR4, IL10, BTK, TGFB2, NLRC4, PTGIS, TIAM1, HMOX1, IFNG, RARB, LTA, SPN, CRTAM, CD3E, ARHGEF6, GRIN2A, LGALS12, IFI16, NLRP3, INHBA, TNFRSF9, CD38, RASGRF2, RASGRF1, ERN1, LRRK2, DCC, STK17B, TNFRSF8, NR3C1, ZBTB16, PRUNE2, ALDH1A3, BCL2, CD2, TGM2, CD5, RUNX3, CD27, HIP1, PTPRC, COL4A3, IL2RA, NOX5, ITGA1, BRCA2, SLA…	66
GOTERM_BP_FAT	GO:0045619~regulation of lymphocyte differentiation	2.67078e-05	PTPRC, GIMAP5, IL2RA, IKZF1, FLT3, TGFBR2, CTLA4, NFAM1, ZEB1, IL7R, INHBA, CD86, CD80, CD2, IRF4, HLA-DOA, SASH3, CD27	18
GOTERM_BP_FAT	GO:0010518~positive regulation of phospholipase activity	2.57783e-05	EGFR, C5AR1, PTGER3, LPAR3, CXCR2, LPAR1, NPR3, HOMER1, EDNRA, EDNRB, P2RY6, RASGRP4, P2RY1, AVPR1A, TGM2, MS4A2, SELE, F2R, HTR2A	19
BIOCARTA	h_blymphocytePathway:B Lymphocyte Cell Surface Molecules	2.4504e-05	ICAM1, ITGAL, PTPRC, CR1, CD80, FCGR2B, HLA-DRB1, FCGR2C, ITGB2, HLA-DRA	9
GOTERM_BP_FAT	GO:0002675~positive regulation of acute inflammatory response	2.43581e-05	OSM, FCER1A, IL6, C3, OSMR, IL6ST, FCER1G, CCL5	8
GOTERM_BP_FAT	GO:0043068~positive regulation of programmed cell death	2.33203e-05	PTGS2, ZAK, PREX1, GPR109B, ZMAT3, GPR109A, TLR2, TGFB3, TNFSF14, TP63, FASLG, TLR4, IL10, BTK, TGFB2, NLRC4, PTGIS, TIAM1, HMOX1, IFNG, RARB, LTA, SPN, CRTAM, CD3E, ARHGEF6, GRIN2A, LGALS12, IFI16, NLRP3, INHBA, TNFRSF9, CD38, RASGRF2, RASGRF1, ERN1, LRRK2, DCC, STK17B, TNFRSF8, NR3C1, ZBTB16, PRUNE2, ALDH1A3, BCL2, CD2, TGM2, CD5, RUNX3, CD27, HIP1, PTPRC, COL4A3, IL2RA, NOX5, ITGA1, BRCA2, SLA…	66
GOTERM_BP_FAT	GO:0030199~collagen fibril organization	2.19859e-05	COL14A1, LUM, COL3A1, COL1A2, COL12A1, LOX, ADAMTS3, COL5A2, COL11A1, ADAMTS2, DPT, TGFB2	12
GOTERM_BP_FAT	GO:0002705~positive regulation of leukocyte mediated immunity	2.18502e-05	FCER1A, PTPRC, P2RX7, SH2D1A, NOD2, CRTAM, GIMAP5, C3, KLRK1, FCER1G, CD226, SASH3, LAG3	13
GOTERM_BP_FAT	GO:0002708~positive regulation of lymphocyte mediated immunity	2.18502e-05	FCER1A, PTPRC, P2RX7, SH2D1A, NOD2, CRTAM, GIMAP5, C3, KLRK1, FCER1G, CD226, SASH3, LAG3	13
GOTERM_BP_FAT	GO:0019724~B cell mediated immunity	2.1053e-05	C7, CR1, C3, SLA2, C1R, C1S, LY9, C1QC, TLR8, C1QA, C1QB, NOD2, CD40LG, FCER1G, C2, CD27, HLA-DRA	17
GOTERM_BP_FAT	GO:0002429~immune response-activating cell surface receptor signaling pathway	2.02335e-05	PTPRC, C3AR1, MICB, THEMIS, CD3E, SLA2, CD247, TLR2, KLRK1, PTPN22, NFAM1, CACNB4, LAX1, CLEC7A	14
GOTERM_BP_FAT	GO:0031175~neuron projection development	1.91946e-05	NRP2, DCC, NRP1, LPPR4, LST1, STRN, L1CAM, PRKG1, CXCL12, EPHB1, MYCBP2, SEMA5A, BDNF, ROBO1, KAL1, TNR, DMD, BCL2, UNC5C, SEMA3A, RUNX3, DCLK1, EGFR, KLF7, IL6, EGR2, NRXN3, MAP1B, ITGA1, LIFR, NTNG1, CHST3, GAS1, GAS7, SLIT2, NCAM2, SLITRK4, RASGRF1, MAP2, RELN, VCAN, CNTN4, JAK2, BMPR1B, C1ORF187	45
GOTERM_BP_FAT	GO:0051270~regulation of cell motion	1.78794e-05	NRP1, IL6ST, CSF1, ITGB3, KIT, GREM1, CXCL12, CXCL10, TGFB2, SERPINE2, HMOX1, BCL2, TEK, UNC5C, SEMA3A, THBS1, FGF2, PIK3R1, EGFR, ICAM1, IL6, ADAM10, PDPN, IGF1, MYO1F, CHST3, NEXN, LAMA2, LAMA1, HIF1A, ETS1, CLIC4, PDGFRA, JAK2, HDAC9, IGFBP5, F2R	37
GOTERM_BP_FAT	GO:0010033~response to organic substance	1.68069e-05	AQP9, PTGS2, OSMR, IL6ST, TGFB3, TLR2, TLR3, TLR4, ILDR2, TLR6, MMP3, IL10, TGFB2, WNT2, CD48, PRKAR2A, IFNG, GNG2, LOX, EGFR, CIITA, LIFR, GRIN2A, COLEC12, CNGA3, C1QB, CD38, CCR4, PDGFRA, EIF2AK2, IL1R1, CAV1, CCL2, CYP1B1, TIMP4, CCL5, IL12RB2, BCHE, TGFBR2, BRCA2, NR4A3, EPHA3, RERG, CYP7B1, P2RX7, AVPR1A, CLEC7A, HDAC9, DNAJB4, KYNU, LEPR, FASLG, LATS1, EDNRA, NOD2, TNFRSF11B, HMOX1, ANGPT1,…	99
GOTERM_BP_FAT	GO:0051222~positive regulation of protein transport	1.6655e-05	IL6, CRTAM, TNFSF4, TNFSF15, TGFB3, TNFSF14, NLRP3, GLI3, IL10, FLNA, TGFB2, PRKCQ, P2RX7, NOD2, IFNG, NLRP12, JAK2, LTA, CD27	19
GOTERM_BP_FAT	GO:0051050~positive regulation of transport	1.64099e-05	CAV1, C3, GPR109B, GPR109A, TNFSF15, TGFB3, LPAR3, TNFSF14, FGF10, GLI3, IL10, TGFB2, EDNRA, NOD2, P2RY1, IFNG, MS4A2, PTX3, CD27, LTA, PIK3R1, HIP1, FCER1A, IL6, CRTAM, GIMAP5, TNFSF4, HOMER1, NLRP3, FLNA, P2RY12, INHBA, PRKCQ, CD38, P2RX7, CNTF, AVPR1A, NLRP12, JAK2, CLEC7A, SELE, F2R	41
GOTERM_BP_FAT	GO:0002504~antigen processing and presentation of peptide or polysaccharide antigen via MHC class II	1.53875e-05	HLA-DQB1, HLA-DRB1, IFI30, HLA-DMB, HLA-DQA2, HLA-DQA1, HLA-DRB5, FCER1G, HLA-DPA1, HLA-DPB1, HLA-DOA, HLA-DOB, HLA-DRA	13
GOTERM_BP_FAT	GO:0034097~response to cytokine stimulus	1.51234e-05	CIITA, KYNU, IL1R1, ADAM10, PTGS2, OSMR, IL6ST, COL3A1, LIFR, TIMP4, STAT1, CCL5, MMP3, EPHA3, IL12RB2, CD38, BCL2, PDGFRA, XCR1, SELE, GHR	21
GOTERM_BP_FAT	GO:0051272~positive regulation of cell motion	1.38208e-05	EGFR, ICAM1, IL6, ADAM10, PDPN, IL6ST, CSF1, CHST3, MYO1F, IGF1, KIT, CXCL12, CXCL10, TGFB2, HIF1A, ETS1, BCL2, PDGFRA, JAK2, THBS1, HDAC9, FGF2, PIK3R1, F2R	24
GOTERM_BP_FAT	GO:0031589~cell-substrate adhesion	1.38208e-05	PPFIA2, PARVG, LIMS1, COL3A1, ITGA1, ITGB2, NID1, ITGB3, NID2, ECM2, ITGBL1, SIGLEC1, LYVE1, FREM1, ITGAV, BCL2, ITGB7, ITGA8, FBLN5, TEK, PKD2, ITGAD, ANTXR1, FN1	24
GOTERM_BP_FAT	GO:0043410~positive regulation of MAPKKK cascade	1.15147e-05	PTPRC, IL6, LEPR, LPAR3, TLR3, TLR4, LPAR1, IL11, TGFB2, LEP, OSM, NOD2, P2RX7, CNTF, CD27, F2R	16
GOTERM_BP_FAT	GO:0007156~homophilic cell adhesion	1.13985e-05	CADM3, CLSTN2, PCDHGA9, L1CAM, CDH2, PCDHGA4, PCDHAC2, PCDHGA2, PCDHAC1, FAT3, ROBO1, FAT4, PVRL3, PCDHA10, PCDHA12, PCDHA13, PCDHGA12, PCDHGA10, PCDHGB7, PCDHGB6, PCDH9, PCDH7, PCDH17, PCDHGB2, PCDH19, PCDHGB5, PCDHGB4, PCDH18, CD84, CDH19, CDH10, CDH11	29
GOTERM_BP_FAT	GO:0007202~activation of phospholipase C activity	1.05323e-05	EGFR, C5AR1, PTGER3, LPAR3, CXCR2, LPAR1, NPR3, HOMER1, EDNRA, EDNRB, P2RY6, RASGRP4, P2RY1, AVPR1A, TGM2, MS4A2, SELE, F2R, HTR2A	19
GOTERM_BP_FAT	GO:0010863~positive regulation of phospholipase C activity	1.05323e-05	EGFR, C5AR1, PTGER3, LPAR3, CXCR2, LPAR1, NPR3, HOMER1, EDNRA, EDNRB, P2RY6, RASGRP4, P2RY1, AVPR1A, TGM2, MS4A2, SELE, F2R, HTR2A	19
GOTERM_BP_FAT	GO:0010517~regulation of phospholipase activity	1.03912e-05	EGFR, C5AR1, PTGER3, PLEK, LPAR3, CXCR2, LPAR1, NPR3, HOMER1, EDNRA, EDNRB, P2RY6, RASGRP4, P2RY1, AVPR1A, TGM2, MS4A2, SELE, F2R, HTR2A	20
GOTERM_BP_FAT	GO:0055082~cellular chemical homeostasis	1.01885e-05	IL6ST, LPAR3, LPAR1, CXCL12, EDNRA, S1PR3, EDNRB, SLC24A2, QKI, CHRNA6, CHRNA1, XCR1, C5AR1, KCND2, PTGER3, EGR2, PMCH, GRIN2A, PRKCB, PROK2, CD38, CCR8, CCR7, XIRP1, CCR5, CCR4, CCR3, CCR2, STC1, PMP22, CLDN16, CALCR, C3AR1, C7, CAV1, CCL2, CYSLTR1, CCR1, CLDN11, CACNB4, CCL5, SERINC5, CCL23, BCL2, KCNE1, TGM2, PKD2, PTPRC, SLC8A1, GIMAP5, TRPC6, ITPR1, CCL11, P2RX7, CCL13, CNTF, CXCL13, AVPR1A,…	61
GOTERM_BP_FAT	GO:0050868~negative regulation of T cell activation	9.74257e-06	GIMAP5, IL2RA, CTLA4, IDO1, FOXP3, PDCD1LG2, IL10, TIGIT, BTLA, LAX1, CD274, VSIG4, LAG3, SPN, PAG1	15
GOTERM_BP_FAT	GO:0002768~immune response-regulating cell surface receptor signaling pathway	9.74257e-06	PTPRC, C3AR1, MICB, THEMIS, CD3E, SLA2, CD247, TLR2, KLRK1, PTPN22, NFAM1, CACNB4, BTLA, LAX1, CLEC7A	15
GOTERM_BP_FAT	GO:0010627~regulation of protein kinase cascade	9.36542e-06	CSF2, CAV1, ZAK, IL6ST, LEPR, LPAR3, TLR3, FASLG, MAP4K1, TLR4, ZEB2, LPAR1, TLR6, IL11, TGFB2, IL31RA, NOD2, REL, MAP3K2, MDFIC, HMOX1, IFNG, TGM2, CD27, LTA, GHR, RHOH, FCER1A, PTPRC, IL6, IL1RL1, HCLS1, IGF1, FLNA, LEP, OSM, APOL3, P2RX7, CNTF, HIPK3, NLRP12, JAK2, TNFAIP3, IL22RA2, F2R	45
GOTERM_BP_FAT	GO:0007160~cell-matrix adhesion	8.72425e-06	PPFIA2, PARVG, LIMS1, COL3A1, ITGA1, ITGB2, NID1, ITGB3, NID2, ECM2, ITGBL1, SIGLEC1, LYVE1, FREM1, ITGAV, BCL2, ITGB7, ITGA8, FBLN5, TEK, PKD2, ITGAD, FN1	23
GOTERM_BP_FAT	GO:0009595~detection of biotic stimulus	8.43781e-06	NLRC4, NOD2, CRTAM, LY96, TLR3, TLR4, CLEC7A, NLRP3, TLR8, CD1D	10
GOTERM_BP_FAT	GO:0007229~integrin-mediated signaling pathway	8.30024e-06	ITGAL, ADAM10, PLEK, ADAM23, COL3A1, ITGA1, ITGB2, ITGB3, ITGA4, VAV1, ITGAM, ITGBL1, ITGA9, ITGAV, ITGB7, ITGA8, ITGAD, ADAMTS1, ADAM22, ADAMDEC1	20
GOTERM_BP_FAT	GO:0051347~positive regulation of transferase activity	8.24875e-06	ZAK, CSF1, TNFSF15, TGFB3, FPR1, LPAR3, TLR3, MAP4K1, ZEB2, LPAR1, KIT, TLR6, TGFB2, EDNRA, SERINC5, PRKAR2A, DGKB, MAP3K2, MDFIC, MS4A2, CD4, PDGFC, THBS1, FGF2, GHR, FCER1A, EGFR, PTPRC, C5AR1, CCDC88A, MET, TGFBR2, ITGA1, DGKH, HGF, PROK2, P2RX7, EREG, ERN1, RELN, JAK2, PRKD3, HTR2A, F2R	44
GOTERM_BP_FAT	GO:0009306~protein secretion	7.25036e-06	NLRC4, NOX5, TNFSF13B, PLEK, LTBP2, CD40LG, LAX1, MS4A2, ABCA1, NLRP3, PCSK5, LCP2, CXCL10	13
GOTERM_BP_FAT	GO:0033674~positive regulation of kinase activity	7.18776e-06	ZAK, CSF1, TNFSF15, TGFB3, FPR1, LPAR3, TLR3, MAP4K1, ZEB2, LPAR1, KIT, TLR6, TGFB2, EDNRA, PRKAR2A, DGKB, MAP3K2, MDFIC, MS4A2, CD4, PDGFC, THBS1, FGF2, GHR, FCER1A, EGFR, PTPRC, C5AR1, CCDC88A, MET, TGFBR2, ITGA1, DGKH, HGF, PROK2, P2RX7, EREG, ERN1, RELN, JAK2, PRKD3, HTR2A, F2R	43
GOTERM_BP_FAT	GO:0045089~positive regulation of innate immune response	6.39962e-06	CRTAM, GIMAP5, TLR2, KLRK1, TLR3, TLR4, TLR6, TLR7, TLR8, CD1D, NOD2, SH2D1A, EREG, CLEC7A, CD226, LAG3	16
GOTERM_BP_FAT	GO:0006873~cellular ion homeostasis	6.17195e-06	IL6ST, LPAR3, LPAR1, CXCL12, EDNRA, S1PR3, EDNRB, SLC24A2, QKI, CHRNA6, CHRNA1, XCR1, C5AR1, KCND2, PTGER3, EGR2, PMCH, GRIN2A, PRKCB, PROK2, CD38, CCR8, CCR7, XIRP1, CCR5, CCR4, CCR3, CCR2, STC1, PMP22, CLDN16, CALCR, C3AR1, C7, CAV1, CCL2, CYSLTR1, CCR1, CLDN11, CACNB4, CCL5, SERINC5, CCL23, BCL2, KCNE1, TGM2, PKD2, PTPRC, SLC8A1, GIMAP5, TRPC6, ITPR1, CCL11, P2RX7, CCL13, CNTF, CXCL13, AVPR1A,…	61
GOTERM_BP_FAT	GO:0016477~cell migration	5.85891e-06	NRP2, NRP1, IL16, S100A9, ZEB2, CXCR2, ENPEP, PRKG1, CXCL12, IL10, TGFB2, WNT2, EDNRB, ROBO1, IFNG, SEMA3C, MSN, FGF2, NR2F1, ICAM1, CCDC88A, SLIT2, HIF1A, CCR4, RELN, VCAN, DCC, CCL2, ITGB2, KIT, CDH2, CCL5, ITGAM, VCAM1, DOCK2, DNER, THBS1, DCLK1, THBS4, FN1, IL6, IL8, MET, ITGA1, ITGA4, LAMA1, PARP9, SELE, PLAU	49
GOTERM_BP_FAT	GO:0000904~cell morphogenesis involved in differentiation	5.46848e-06	NRP2, DCC, NRP1, LPPR4, L1CAM, CXCL12, EPHB1, MYCBP2, TGFB2, SEMA5A, DAB2, BDNF, SLC1A3, ROBO1, KAL1, TNR, BCL2, UNC5C, SEMA3A, RUNX3, DCLK1, FN1, KLF7, EGR2, NRXN3, MAP1B, NTNG1, EOMES, LEF1, CHST3, HGF, GAS1, PROX1, SLIT2, NCAM2, SLITRK4, HIF1A, CLIC5, RELN, VCAN, JAK2, CNTN4, ANTXR1, BMPR1B, C1ORF187	45
GOTERM_BP_FAT	GO:0044093~positive regulation of molecular function	5.29965e-06	ADORA3, ZAK, TGFB3, TNFSF15, TLR2, TLR3, LPAR3, CXCR2, ZEB2, TLR4, LPAR1, TLR6, IL10, TGFB2, EDNRA, EDNRB, NLRC4, PRKAR2A, NOD2, NLRC3, MDFIC, IFNG, MS4A2, PDGFC, CALCRL, FGF2, GHR, EGFR, ICAM1, CCDC88A, PTGER3, C5AR1, NFAM1, NLRP3, GNAL, PROK2, PRKCQ, HIF1A, EREG, RASGRF1, HTR7, ERN1, RELN, TSHR, PRKD3, CALCR, CAV1, ADCYAP1R1, CSF1, CALD1, FPR1, MAP4K1, KIT, P2RY6, SERINC5, DGKB, MAP3K2, RASGRP4…	86
GOTERM_BP_FAT	GO:0002443~leukocyte mediated immunity	4.78151e-06	C7, ICAM1, IL6, CR1, CRTAM, CD8A, C3, SLA2, MYO1F, C1R, LY9, SLAMF7, C1S, C1QC, TLR8, C1QA, C1QB, NOD2, CD40LG, FCER1G, C2, CD27, HLA-DRA	23
GOTERM_BP_FAT	GO:0019932~second-messenger-mediated signaling	4.74218e-06	CALCR, CCL2, CCR1, FPR1, LPAR3, CXCR2, BTK, EDNRA, S1PR3, EDNRB, P2RY6, HRH2, CNR1, P2RY1, TGM2, PIK3CA, CALCRL, GLP2R, XCR1, HTR1F, LTA, PIK3CG, EGFR, PTGER3, IL8, RXFP1, PIK3CD, IGF1, NPR3, HOMER1, FLNA, MCTP1, P2RY12, GNAL, RGS1, CD36, CCR3, HTR7, AVPR1A, TSHR, SELE, PTAFR, HTR2A, F2R	44
GOTERM_BP_FAT	GO:0032880~regulation of protein localization	3.90577e-06	TGFB3, TNFSF15, TNFSF14, CDH2, GLI3, UHMK1, IL10, MYCBP2, TGFB2, NOD2, BCL2, IFNG, CD27, SRGN, LTA, PIK3R1, IL6, CRTAM, TNFSF4, NLRP3, FOXP3, FLNA, SLC26A4, PRKCQ, P2RX7, TEX15, CD40LG, NLRP12, JAK2, LCP1, BARD1	31
GOTERM_BP_FAT	GO:0060326~cell chemotaxis	3.59413e-06	IL6, CCL2, IL16, IL8, S100A9, ITGA1, ITGB2, CXCR2, CCL5, ITGAM, IL10, TGFB2, EDNRB, DOCK2, IFNG	15
GOTERM_BP_FAT	GO:0001819~positive regulation of cytokine production	2.98114e-06	IL6, GIMAP5, IL6ST, KLRK1, TLR2, TLR3, TLR4, NFAM1, IDO1, NLRP3, TLR7, TIGIT, NOD2, P2RX7, HIF1A, EREG, CD40LG, IFNG, NLRP12, FCER1G, JAK2, CLEC7A, THBS1, SASH3	24
GOTERM_BP_FAT	GO:0045860~positive regulation of protein kinase activity	2.85152e-06	ZAK, CSF1, TNFSF15, TGFB3, FPR1, LPAR3, TLR3, MAP4K1, ZEB2, LPAR1, KIT, TLR6, TGFB2, EDNRA, PRKAR2A, DGKB, MAP3K2, MDFIC, MS4A2, CD4, PDGFC, THBS1, FGF2, GHR, FCER1A, EGFR, PTPRC, C5AR1, CCDC88A, MET, TGFBR2, ITGA1, DGKH, HGF, PROK2, P2RX7, EREG, ERN1, RELN, JAK2, PRKD3, HTR2A, F2R	43
GOTERM_BP_FAT	GO:0045088~regulation of innate immune response	2.70466e-06	CRTAM, GIMAP5, TLR2, KLRK1, TLR3, MYO1F, SAMHD1, TLR4, TLR6, TLR7, TLR8, CD1D, NOD2, SH2D1A, EREG, CLEC7A, CD226, LAG3	18
GOTERM_BP_FAT	GO:0032989~cellular component morphogenesis	2.57544e-06	NRP2, NRP1, L1CAM, CXCL12, TGFB2, BDNF, DAB2, SLC1A3, ROBO1, UNC5C, SEMA3A, SPN, EGFR, CD3G, EGR2, PDPN, NRXN3, LIFR, EOMES, LEF1, CHST3, PROX1, SLIT2, NCAM2, SLITRK4, HIF1A, XIRP1, CLIC5, VCAN, RELN, CNTN4, PMP22, C1ORF187, DCC, LIMS1, LST1, LPPR4, SHROOM4, IL7R, CCL4, EPHB1, MYCBP2, SEMA5A, DOCK2, TNR, BCL2, DMD, KAL1, RUNX3, DCLK1, FN1, KLF7, MAP1B, ITGA1, NTNG1, CASC5, HGF, GAS1, WWTR1, GAS7,…	65
GOTERM_BP_FAT	GO:0019882~antigen processing and presentation	2.52962e-06	HLA-DQB1, ICAM1, MICB, HLA-DRB1, CD8A, CD1C, IFI30, CD1A, HLA-DMB, HLA-DQA2, HLA-DQA1, CD1E, CD1D, CD209, IFNG, HLA-DRB5, FCER1G, HLA-DPA1, ERAP2, HLA-DPB1, HLA-DOA, HLA-DOB, HLA-DRA	23
GOTERM_BP_FAT	GO:0040012~regulation of locomotion	2.45934e-06	IL16, IL6ST, CSF1, FGF10, ITGB3, KIT, GREM1, CXCL12, CXCL10, TGFB2, SERPINE2, HMOX1, BCL2, TEK, UNC5C, THBS1, FGF2, PIK3R1, EGFR, ICAM1, IL6, ADAM10, IL8, PDPN, IGF1, MYO1F, NEXN, SLIT2, LAMA2, LAMA1, HIF1A, CCR4, CLIC4, PDGFRA, JAK2, HDAC9, TSHR, IGFBP5, F2R	39
GOTERM_BP_FAT	GO:0042981~regulation of apoptosis	2.15638e-06	MEF2C, ZAK, PTGS2, GDF5, TGFB3, TLR2, TNFSF15, TNFSF14, TLR4, TNFSF18, IL10, BTK, IL31RA, TGFB2, NLRC4, BDNF, PTGIS, TIAM1, IFNG, PIK3CA, RARB, SPN, PIK3CG, EGFR, CRTAM, CD3G, CD3E, BCL2A1, GRIN2A, CD38, RASGRF2, CD40LG, RASGRF1, TNFAIP3, IFIH1, CCL2, STK17B, PRUNE2, RUNX3, HIP1, ITGA1, BRCA2, HGF, GAS1, SLAMF7, VAV1, NOTCH2, P2RX7, CSRNP3, ETS1, NTRK1, GPR109B, ZMAT3, PREX1, GPR109A, TP63, FASLG…	112
GOTERM_BP_FAT	GO:0002449~lymphocyte mediated immunity	2.02004e-06	C7, ICAM1, CR1, CRTAM, CD8A, C3, SLA2, C1R, SLAMF7, C1S, LY9, C1QC, TLR8, C1QA, C1QB, NOD2, CD40LG, FCER1G, C2, CD27, HLA-DRA	21
GOTERM_BP_FAT	GO:0007159~leukocyte adhesion	2.0162e-06	VCAM1, ITGAL, ICAM1, PTPRC, OLR1, CD40LG, CD209, ITGB2, L1CAM, ITGA4, MSN, SELE, ITGAM	13
GOTERM_BP_FAT	GO:0019220~regulation of phosphate metabolic process	1.83775e-06	ZAK, IL6ST, GDF6, CCNT1, TNFSF15, TGFB3, TLR3, LPAR3, ZEB2, TLR4, LPAR1, TLR6, LATS1, IL11, IL31RA, TGFB2, EDNRA, EDNRB, PRKAR2A, NOD2, MDFIC, IFNG, MS4A2, PDGFC, FAM129A, FGF2, GHR, EGFR, C5AR1, CCDC88A, CD3E, RBL1, HERC5, OSM, PROK2, INHBA, CD80, EREG, LAX1, HIPK3, ERN1, RELN, PRKD3, CSF2, CAV1, CSF1, FPR1, MAP4K1, ITGB2, KIT, DGKB, MAP3K2, BCL2, CD4, THBS1, FCER1A, PTPRC, IL6, PLEK, HCLS1, MET…	76
GOTERM_BP_FAT	GO:0051174~regulation of phosphorus metabolic process	1.83775e-06	ZAK, IL6ST, GDF6, CCNT1, TNFSF15, TGFB3, TLR3, LPAR3, ZEB2, TLR4, LPAR1, TLR6, LATS1, IL11, IL31RA, TGFB2, EDNRA, EDNRB, PRKAR2A, NOD2, MDFIC, IFNG, MS4A2, PDGFC, FAM129A, FGF2, GHR, EGFR, C5AR1, CCDC88A, CD3E, RBL1, HERC5, OSM, PROK2, INHBA, CD80, EREG, LAX1, HIPK3, ERN1, RELN, PRKD3, CSF2, CAV1, CSF1, FPR1, MAP4K1, ITGB2, KIT, DGKB, MAP3K2, BCL2, CD4, THBS1, FCER1A, PTPRC, IL6, PLEK, HCLS1, MET…	76
GOTERM_BP_FAT	GO:0050801~ion homeostasis	1.73566e-06	SLC9A9, SLC9A7, IL6ST, LPAR3, LPAR1, CXCL12, EDNRA, S1PR3, EDNRB, SLC24A2, HMOX1, QKI, CHRNA6, CHRNA1, XCR1, EGR2, C5AR1, KCND2, PTGER3, PMCH, GRIN2A, PRKCB, SLC26A4, PROK2, CD38, CCR8, CCR7, XIRP1, CCR5, CCR4, CCR3, CCR2, STC1, PMP22, CLDN16, CALCR, C3AR1, C7, CAV1, CCL2, CYSLTR1, CCR1, CACNB4, CLDN11, CCL5, SERINC5, CCL23, BCL2, KCNE1, PKD2, SLC30A4, TGM2, PTPRC, SLC8A1, GIMAP5, TRPC6, ITPR1, C…	67
GOTERM_BP_FAT	GO:0030595~leukocyte chemotaxis	1.72716e-06	IL6, CCL2, IL16, IL8, S100A9, ITGA1, ITGB2, CXCR2, CCL5, ITGAM, IL10, TGFB2, EDNRB, DOCK2, IFNG	15
GOTERM_BP_FAT	GO:0050900~leukocyte migration	1.31263e-06	ICAM1, IL6, CCL2, IL16, IL8, S100A9, ITGA1, ITGB2, CXCR2, CCL5, ITGAM, IL10, TGFB2, VCAM1, EDNRB, DOCK2, IFNG, MSN, SELE	19
GOTERM_BP_FAT	GO:0030003~cellular cation homeostasis	1.25175e-06	CLDN16, CALCR, C3AR1, C7, CAV1, CCL2, CYSLTR1, IL6ST, CCR1, LPAR3, CACNB4, LPAR1, CCL5, CXCL12, EDNRA, S1PR3, EDNRB, CCL23, SLC24A2, BCL2, TGM2, PKD2, XCR1, PTPRC, SLC8A1, C5AR1, PTGER3, TRPC6, PMCH, ITPR1, PRKCB, CCL11, PROK2, CD38, CCR8, P2RX7, CCR7, CCL13, CCR5, CCR4, CXCL13, CCR3, CCR2, AVPR1A, STC1, JAK2, XCL1, F2R	48
GOTERM_BP_FAT	GO:0042129~regulation of T cell proliferation	1.12183e-06	PTPRC, IL6, IL2RA, CD3E, IL6ST, CTLA4, IDO1, FOXP3, PDCD1LG2, IL10, BTLA, VCAM1, PRKCQ, TNFSF13B, CD80, CD274, IFNG, VSIG4, SPN, CD28	20
GOTERM_BP_FAT	GO:0010941~regulation of cell death	8.08806e-07	MEF2C, ZAK, PTGS2, GDF5, TGFB3, TLR2, TNFSF15, TNFSF14, TLR4, TNFSF18, IL10, BTK, IL31RA, TGFB2, NLRC4, BDNF, PTGIS, TIAM1, IFNG, PIK3CA, RARB, SPN, PIK3CG, EGFR, CRTAM, CD3G, CD3E, BCL2A1, GRIN2A, CD38, RASGRF2, CD40LG, RASGRF1, TNFAIP3, LRRK2, IFIH1, CCL2, STK17B, PRUNE2, RUNX3, HIP1, ITGA1, BRCA2, HGF, GAS1, SLAMF7, VAV1, NOTCH2, P2RX7, CSRNP3, ETS1, NTRK1, GPR109B, ZMAT3, PREX1, GPR109A, TP63…	115
GOTERM_BP_FAT	GO:0042325~regulation of phosphorylation	7.70328e-07	ZAK, IL6ST, GDF6, CCNT1, TNFSF15, TGFB3, TLR3, LPAR3, ZEB2, TLR4, LPAR1, TLR6, LATS1, IL11, IL31RA, TGFB2, EDNRA, EDNRB, PRKAR2A, NOD2, MDFIC, IFNG, MS4A2, PDGFC, FAM129A, FGF2, GHR, EGFR, C5AR1, CCDC88A, CD3E, RBL1, HERC5, OSM, PROK2, INHBA, CD80, EREG, LAX1, HIPK3, ERN1, RELN, PRKD3, CSF2, CAV1, CSF1, FPR1, MAP4K1, ITGB2, KIT, DGKB, MAP3K2, BCL2, CD4, THBS1, FCER1A, PTPRC, IL6, HCLS1, MET, TGFB…	75
GOTERM_BP_FAT	GO:0002822~regulation of adaptive immune response based on somatic recombination of immune receptors built from immunoglobulin superfamily domains	7.24979e-07	FCER1A, PTPRC, GIMAP5, C3, TBX21, IDO1, IL7R, FOXP3, IL10, NOD2, CD86, P2RX7, TNFSF13B, CD80, IFNG, FCER1G, CD226, SASH3, SPN	19
GOTERM_BP_FAT	GO:0043067~regulation of programmed cell death	6.68772e-07	MEF2C, ZAK, PTGS2, GDF5, TGFB3, TLR2, TNFSF15, TNFSF14, TLR4, TNFSF18, IL10, BTK, IL31RA, TGFB2, NLRC4, BDNF, PTGIS, TIAM1, IFNG, PIK3CA, RARB, SPN, PIK3CG, EGFR, CRTAM, CD3G, CD3E, BCL2A1, GRIN2A, CD38, RASGRF2, CD40LG, RASGRF1, TNFAIP3, LRRK2, IFIH1, CCL2, STK17B, PRUNE2, RUNX3, HIP1, ITGA1, BRCA2, HGF, GAS1, SLAMF7, VAV1, NOTCH2, P2RX7, CSRNP3, ETS1, NTRK1, GPR109B, ZMAT3, PREX1, GPR109A, TP63…	115
GOTERM_BP_FAT	GO:0050729~positive regulation of inflammatory response	6.42707e-07	FCER1A, IL6, OSMR, C3, IL6ST, TLR4, IDO1, CCL5, OSM, EDNRA, NLRP12, TGM2, FCER1G, JAK2	14
GOTERM_BP_FAT	GO:0050670~regulation of lymphocyte proliferation	6.40332e-07	PTPRC, IL6, IL2RA, LST1, CD3E, IL6ST, CTLA4, IDO1, FOXP3, PDCD1LG2, IL10, BTLA, VCAM1, CD38, PRKCQ, TNFSF13B, CD80, CD274, IFNG, VSIG4, CD5, SASH3, SPN, CD28	24
GOTERM_BP_FAT	GO:0000902~cell morphogenesis	5.62947e-07	NRP2, NRP1, L1CAM, CXCL12, TGFB2, DAB2, BDNF, SLC1A3, ROBO1, UNC5C, SEMA3A, SPN, EGFR, CD3G, EGR2, PDPN, NRXN3, LIFR, EOMES, LEF1, CHST3, PROX1, SLIT2, NCAM2, SLITRK4, HIF1A, CLIC5, VCAN, RELN, CNTN4, C1ORF187, DCC, LIMS1, LST1, LPPR4, SHROOM4, IL7R, CCL4, EPHB1, MYCBP2, SEMA5A, DOCK2, TNR, KAL1, BCL2, DMD, RUNX3, DCLK1, FN1, KLF7, MAP1B, ITGA1, NTNG1, HGF, GAS1, WWTR1, GAS7, LAMA1, P2RX7, JAK2, …	62
GOTERM_BP_FAT	GO:0051250~negative regulation of lymphocyte activation	5.31962e-07	LST1, GIMAP5, IL2RA, FLT3, SLA2, CTLA4, IDO1, FOXP3, PDCD1LG2, IL10, TIGIT, BTLA, INHBA, LAX1, CD274, VSIG4, PAG1, SPN, LAG3	19
GOTERM_BP_FAT	GO:0002706~regulation of lymphocyte mediated immunity	5.31962e-07	FCER1A, PTPRC, CRTAM, GIMAP5, C3, TBX21, KLRK1, IL7R, FOXP3, IL10, SH2D1A, NOD2, P2RX7, IFNG, FCER1G, CD226, SASH3, SPN, LAG3	19
GOTERM_BP_FAT	GO:0050727~regulation of inflammatory response	4.90147e-07	FCER1A, IL6, IL2RA, PTGS2, OSMR, IL6ST, C3, TLR4, IDO1, CCL5, IL10, EDNRA, OSM, SERPINF1, AOAH, TGM2, NLRP12, FCER1G, JAK2, CALCRL, NT5E, SELE, SPN	23
GOTERM_BP_FAT	GO:0002520~immune system development	4.65302e-07	TM7SF4, CD8A, PTPN22, FGF10, IL10, IL11, TGFB2, IL31RA, SPN, LTA, RHOH, CD3D, CD3E, EOMES, IFI16, NFAM1, INHBA, CD40LG, TSHR, CALCR, CSF2, GPR183, CSF1, KIT, ZBTB16, CACNB4, IL7R, VCAM1, DOCK2, RASGRP4, BCL2, SH2B3, CD4, PIK3R1, CD28, PTPRC, GIMAP5, PLEK, IKZF1, THEMIS, FLT3, HCLS1, TGFBR2, BRCA2, ITGA4, CD1D, NOTCH2, CXCL13, NTRK1, JAK2, IRF4, HDAC9	52
GOTERM_BP_FAT	GO:0007243~protein kinase cascade	4.54694e-07	ZAK, IL6ST, TLR1, TLR2, TNFSF15, TGFB3, TLR3, TNFSF14, LPAR3, TLR4, LPAR1, TLR6, TLR7, IL10, TLR8, BTK, IL31RA, NLRC3, MDFIC, HMOX1, IFNG, PIK3CA, FGF2, GHR, EGFR, C5AR1, LY96, ARHGEF6, WNK3, OSM, PROK2, DOK5, LAX1, CCR2, LRRK2, WNT5A, CAV1, CCL2, STK17B, FPR1, MAP4K1, KIT, STAT4, MAP3K2, PKD2, THBS1, PIK3R1, CD27, FYB, FCER1A, PTPRC, PLEK, MET, ITGA1, HGF, STAT1, P2RY12, RPS6KA5, RPS6KA6, P2RX7,…	64
GOTERM_BP_FAT	GO:0040017~positive regulation of locomotion	3.10742e-07	IL16, IL6ST, CSF1, FGF10, KIT, CXCL12, TGFB2, CXCL10, BCL2, THBS1, FGF2, PIK3R1, EGFR, ICAM1, IL6, ADAM10, IL8, PDPN, MYO1F, IGF1, SLIT2, HIF1A, CCR4, PDGFRA, JAK2, HDAC9, F2R	27
GOTERM_BP_FAT	GO:0030198~extracellular matrix organization	2.98465e-07	MPZL3, LUM, COL3A1, POSTN, DCN, TGFB2, TNFRSF11B, CRISPLD2, TNR, TGFBI, COL12A1, LOX, COL11A1, DPT, RECK, RXFP1, CCDC80, NID1, ECM2, COL5A2, COL4A6, COL14A1, FBLN5, ITGA8, COL1A2, PDGFRA, ADAMTS3, ADAMTS2	28
GOTERM_BP_FAT	GO:0006468~protein amino acid phosphorylation	2.96437e-07	ZAK, GDF6, TGFB3, LPAR3, LPAR1, PRKG1, TGFB2, BTK, WNT2, MDFIC, IFNG, PIK3CA, ROS1, PIK3CG, EGFR, C5AR1, ROCK2, PIK3CD, MYO3B, WNK3, CDKL5, CDKL1, CAMK4, BMP2K, PDGFRA, ROR1, RELN, LRRK2, EIF2AK2, CCL2, FGR, STK17B, MAP4K1, PXK, UHMK1, EPHB1, IL12RB2, MUSK, IL12RB1, TTBK2, TEK, CSF1R, FCER1A, ITK, NIN, TAOK1, TGFBR2, MET, ITGA1, HGF, EPHA3, P2RX7, EPHA6, NTRK1, MAP2, MERTK, MYLK, CCNT1, FER, LATS…	100
GOTERM_BP_FAT	GO:0042060~wound healing	2.8963e-07	DCBLD2, F2RL2, FGF7, F13A1, COL3A1, TGFB3, FGF10, ITGB3, ELK3, MMRN1, IL11, TGFB2, IGSF10, GP5, HMCN1, DYSF, HMOX1, PAX7, P2RY1, SERPINE1, LOX, FGF2, FN1, IL6, PLEK, TGFBR2, F8, IGF1, WAS, P2RY12, NOTCH2, PRKCQ, HIF1A, CD36, EREG, PLSCR4, CD40LG, FBLN5, PDGFRA, PLAU, F2R	41
GOTERM_BP_FAT	GO:0050731~positive regulation of peptidyl-tyrosine phosphorylation	2.88279e-07	FCER1A, CSF2, IL6, CD3E, IL6ST, HCLS1, IGF1, TLR4, IL31RA, IL11, OSM, NOD2, CNTF, CD80, IFNG, JAK2, CD4, GHR	18
GOTERM_BP_FAT	GO:0030005~cellular di-, tri-valent inorganic cation homeostasis	2.84596e-07	CALCR, C3AR1, CAV1, CCL2, CYSLTR1, IL6ST, CCR1, LPAR3, CACNB4, LPAR1, CCL5, CXCL12, EDNRA, S1PR3, EDNRB, CCL23, SLC24A2, BCL2, TGM2, PKD2, XCR1, PTPRC, SLC8A1, C5AR1, PTGER3, TRPC6, PMCH, ITPR1, PRKCB, CCL11, PROK2, CD38, CCR8, P2RX7, CCR7, CCL13, CCR5, CCR4, CXCL13, CCR3, CCR2, AVPR1A, STC1, JAK2, XCL1, F2R	46
GOTERM_BP_FAT	GO:0002757~immune response-activating signal transduction	2.78641e-07	C3AR1, PTPRC, MICB, THEMIS, CD3E, SLA2, CD247, TLR2, KLRK1, PTPN22, TLR3, TLR4, NFAM1, CACNB4, TLR6, TLR7, NOD2, LAX1, CLEC7A	19
GOTERM_BP_FAT	GO:0055080~cation homeostasis	2.52646e-07	SLC9A9, SLC9A7, IL6ST, LPAR3, LPAR1, CXCL12, EDNRA, S1PR3, EDNRB, SLC24A2, HMOX1, XCR1, C5AR1, PTGER3, PMCH, PRKCB, SLC26A4, PROK2, CD38, CCR8, CCR7, CCR5, CCR4, CCR3, CCR2, STC1, CALCR, CLDN16, C3AR1, C7, CAV1, CCL2, CYSLTR1, CCR1, CACNB4, CCL5, CCL23, BCL2, TGM2, SLC30A4, PKD2, PTPRC, SLC8A1, TRPC6, ITPR1, CCL11, P2RX7, SLC4A10, CCL13, CXCL13, AVPR1A, JAK2, XCL1, F2R	54
GOTERM_BP_FAT	GO:0051251~positive regulation of lymphocyte activation	2.49284e-07	IL6ST, TBX21, KLRK1, TNFSF14, IL7R, VCAM1, IFNG, CD4, CD5, CD27, SPN, CD28, PTPRC, IL6, GIMAP5, IL2RA, IKZF1, CD3E, TGFBR2, PDCD1LG2, CD38, PRKCQ, SIRPG, CD86, TNFSF13B, CD80, SASH3	27
GOTERM_BP_FAT	GO:0006959~humoral immune response	2.41241e-07	C7, GPR183, IL6, CR1, CCL2, C3, LY86, C1R, C1S, C1QC, PDCD1, C1QA, C1QB, SH2D1A, BCL2, POU2F2, KRT1, CFH, MS4A2, C2, TREM1, VSIG4, LTA, CD28	24
BIOCARTA	h_thelperPathway:T Helper Cell Surface Molecules	2.33994e-07	ICAM1, ITGAL, PTPRC, CD3G, CD3D, CD3E, CD247, CD2, ITGB2, CD4, CD28	11
BIOCARTA	h_tcytotoxicPathway:T Cytotoxic Cell Surface Molecules	2.33994e-07	ICAM1, ITGAL, PTPRC, CD3G, CD8A, CD3D, CD3E, CD247, CD2, ITGB2, CD28	11
GOTERM_BP_FAT	GO:0055066~di-, tri-valent inorganic cation homeostasis	1.99526e-07	CALCR, C3AR1, CAV1, CCL2, CYSLTR1, IL6ST, CCR1, LPAR3, CACNB4, LPAR1, CCL5, CXCL12, EDNRA, S1PR3, EDNRB, CCL23, HMOX1, SLC24A2, BCL2, TGM2, PKD2, SLC30A4, XCR1, PTPRC, SLC8A1, C5AR1, PTGER3, TRPC6, PMCH, ITPR1, PRKCB, CCL11, PROK2, CD38, CCR8, P2RX7, CCR7, CCL13, CCR5, CCR4, CXCL13, CCR3, CCR2, AVPR1A, STC1, JAK2, XCL1, F2R	48
GOTERM_BP_FAT	GO:0032944~regulation of mononuclear cell proliferation	1.96094e-07	LST1, IL6ST, CSF1, IL10, VCAM1, IFNG, CD5, SPN, CD28, PTPRC, IL6, IL2RA, CD3E, CTLA4, IDO1, FOXP3, PDCD1LG2, BTLA, PRKCQ, CD38, TNFSF13B, CD80, CD274, VSIG4, SASH3	25
GOTERM_BP_FAT	GO:0070663~regulation of leukocyte proliferation	1.96094e-07	LST1, IL6ST, CSF1, IL10, VCAM1, IFNG, CD5, SPN, CD28, PTPRC, IL6, IL2RA, CD3E, CTLA4, IDO1, FOXP3, PDCD1LG2, BTLA, PRKCQ, CD38, TNFSF13B, CD80, CD274, VSIG4, SASH3	25
GOTERM_BP_FAT	GO:0002764~immune response-regulating signal transduction	1.87558e-07	C3AR1, PTPRC, MICB, THEMIS, CD3E, SLA2, CD247, KLRK1, TLR2, PTPN22, TLR3, TLR4, NFAM1, CACNB4, TLR6, TLR7, BTLA, NOD2, LAX1, CLEC7A	20
GOTERM_BP_FAT	GO:0002819~regulation of adaptive immune response	1.87558e-07	FCER1A, PTPRC, GIMAP5, IL6ST, C3, TBX21, IDO1, IL7R, FOXP3, IL10, NOD2, CD86, P2RX7, TNFSF13B, CD80, IFNG, FCER1G, CD226, SASH3, SPN	20
GOTERM_BP_FAT	GO:0002703~regulation of leukocyte mediated immunity	1.70567e-07	FCER1A, PTPRC, CRTAM, GIMAP5, C3, TBX21, KLRK1, IL7R, FOXP3, IL10, SH2D1A, NOD2, P2RX7, HMOX1, IFNG, MS4A2, FCER1G, CD226, SASH3, SPN, LAG3	21
GOTERM_BP_FAT	GO:0050866~negative regulation of cell activation	1.70567e-07	LST1, GIMAP5, IL2RA, FLT3, SLA2, CTLA4, IDO1, FOXP3, PDCD1LG2, IL10, IL31RA, TIGIT, BTLA, INHBA, LAX1, HMOX1, CD274, VSIG4, PAG1, SPN, LAG3	21
BIOCARTA	h_ctla4Pathway:The Co-Stimulatory Signal During T-cell Activation	1.59693e-07	ITK, CD3G, CD3D, HLA-DRB1, CD3E, CD247, CTLA4, CD86, CD80, ICOS, PIK3CA, PIK3R1, CD28, HLA-DRA	14
GOTERM_BP_FAT	GO:0002250~adaptive immune response	1.4369e-07	C7, ICAM1, CR1, CRTAM, CD8A, C3, SLA2, TLR4, C1R, C1S, LY9, TLR6, C1QC, TLR8, IL10, C1QA, C1QB, NOD2, IL18BP, CD40LG, FCER1G, C2, CD27, HLA-DRA	24
GOTERM_BP_FAT	GO:0002460~adaptive immune response based on somatic recombination of immune receptors built from immunoglobulin superfamily domains	1.4369e-07	C7, ICAM1, CR1, CRTAM, CD8A, C3, SLA2, TLR4, C1R, C1S, LY9, TLR6, C1QC, TLR8, IL10, C1QA, C1QB, NOD2, IL18BP, CD40LG, FCER1G, C2, CD27, HLA-DRA	24
GOTERM_BP_FAT	GO:0030097~hemopoiesis	1.34585e-07	CALCR, CSF2, GPR183, TM7SF4, CD8A, CSF1, PTPN22, ZBTB16, KIT, IL7R, IL10, IL11, IL31RA, TGFB2, VCAM1, DOCK2, RASGRP4, BCL2, SH2B3, CD4, PIK3R1, SPN, CD28, RHOH, PTPRC, GIMAP5, CD3D, PLEK, IKZF1, CD3E, FLT3, THEMIS, HCLS1, TGFBR2, EOMES, BRCA2, IFI16, NFAM1, ITGA4, CD1D, INHBA, NOTCH2, CD40LG, NTRK1, JAK2, IRF4, HDAC9, TSHR	48
GOTERM_BP_FAT	GO:0050870~positive regulation of T cell activation	1.10005e-07	PTPRC, IL6, IL2RA, GIMAP5, IKZF1, IL6ST, CD3E, TGFBR2, KLRK1, TNFSF14, IL7R, PDCD1LG2, VCAM1, PRKCQ, CD86, SIRPG, TNFSF13B, CD80, IFNG, CD4, CD5, SASH3, SPN, CD28	24
GOTERM_BP_FAT	GO:0006928~cell motion	9.46904e-08	NRP2, NRP1, PTGS2, IL16, S100A9, CXCR2, ZEB2, L1CAM, ENPEP, PRKG1, CXCL12, IL10, TGFB2, WNT2, EDNRB, BDNF, ROBO1, IFNG, SEMA3C, SEMA3A, MSN, UNC5C, FGF2, NR2F1, ICAM1, EGR2, CCDC88A, NRXN3, SLIT2, HIF1A, CCR4, RELN, VCAN, CNTN4, C1ORF187, DCC, ITGAL, CCL2, CALD1, FPR1, SPOCK1, FPR3, ITGB2, FPR2, CDH2, KIT, CCL5, CCL4, EPHB1, ITGAM, MYCBP2, VCAM1, SEMA5A, DOCK2, TNR, DNER, KAL1, THBS1, RUNX3, DCLK…	79
GOTERM_BP_FAT	GO:0007169~transmembrane receptor protein tyrosine kinase signaling pathway	7.04024e-08	FGF5, FGF7, CCL2, NRP1, CD8A, CD8B, ADCYAP1R1, FGF10, CLNK, KIT, DDR2, EPHB1, IL31RA, MUSK, RASGRP4, TIAM1, TEK, CD4, ANGPT1, ANGPTL1, PDGFC, ROS1, FGF2, PIK3R1, GHR, CSF1R, EGFR, NIN, STAP1, CD3E, FLT3, PTPRG, MET, AXL, HGF, FLNA, EPHA3, RPS6KA5, DOK2, EPHA6, EREG, DOK5, NTRK1, PDGFRA, ROR1, JAK2, LCP2	47
GOTERM_BP_FAT	GO:0048534~hemopoietic or lymphoid organ development	6.61331e-08	TM7SF4, CD8A, PTPN22, FGF10, IL10, IL11, TGFB2, IL31RA, SPN, LTA, RHOH, CD3D, CD3E, EOMES, IFI16, NFAM1, INHBA, CD40LG, TSHR, CALCR, CSF2, GPR183, CSF1, KIT, ZBTB16, CACNB4, IL7R, VCAM1, DOCK2, RASGRP4, BCL2, SH2B3, CD4, PIK3R1, CD28, PTPRC, GIMAP5, PLEK, IKZF1, THEMIS, FLT3, HCLS1, TGFBR2, BRCA2, ITGA4, CD1D, NOTCH2, CXCL13, NTRK1, JAK2, IRF4, HDAC9	52
GOTERM_BP_FAT	GO:0030098~lymphocyte differentiation	6.24998e-08	GPR183, CD8A, PTPN22, IL7R, IL10, IL11, VCAM1, DOCK2, BCL2, CD4, SPN, PIK3R1, CD28, RHOH, PTPRC, GIMAP5, CD3D, IKZF1, THEMIS, FLT3, CD3E, EOMES, ITGA4, NFAM1, CD1D, CD40LG, NTRK1, HDAC9, TSHR	29
GOTERM_BP_FAT	GO:0007167~enzyme linked receptor protein signaling pathway	5.66024e-08	FGF5, NRP1, FGF7, LTBP2, CD8A, IL6ST, CD8B, GDF6, GDF5, TGFB3, FGF10, FSTL1, CLNK, DDR2, IL31RA, TGFB2, TIAM1, ANGPT1, PDGFC, ROS1, FGF2, GHR, EGFR, STAP1, CD3E, PTPRG, LIFR, FLNA, DOK2, CHRDL1, EREG, DOK5, COL1A2, ROR1, PDGFRA, LCP2, CCL2, ADCYAP1R1, COL3A1, KIT, EPHB1, MUSK, RASGRP4, TEK, PTN, ANGPTL1, CD4, PIK3R1, CSF1R, PTPRD, SMAD9, NIN, FLT3, MET, TGFBR2, AXL, HGF, EPHA3, RPS6KA5, EPHA6, NT…	63
GOTERM_BP_FAT	GO:0002695~negative regulation of leukocyte activation	4.69375e-08	LST1, GIMAP5, IL2RA, FLT3, SLA2, CTLA4, IDO1, FOXP3, PDCD1LG2, IL10, IL31RA, TIGIT, BTLA, INHBA, LAX1, HMOX1, CD274, VSIG4, PAG1, SPN, LAG3	21
GOTERM_BP_FAT	GO:0002697~regulation of immune effector process	3.93835e-08	MICB, CD8B, C3, TBX21, KLRK1, APOBEC3G, IL7R, IL10, SH2D1A, NOD2, HMOX1, IFNG, MS4A2, FCER1G, LAG3, SPN, CD28, FCER1A, PTPRC, ICAM1, IL6, CRTAM, GIMAP5, TNFSF4, FOXP3, P2RX7, CD40LG, CD226, SASH3	29
GOTERM_BP_FAT	GO:0001934~positive regulation of protein amino acid phosphorylation	3.70993e-08	CSF2, CAV1, IL6ST, GDF6, TGFB3, TLR4, IL31RA, IL11, EDNRA, EDNRB, NOD2, BCL2, IFNG, CD4, FAM129A, FGF2, GHR, FCER1A, IL6, CD3E, HCLS1, IGF1, OSM, P2RX7, CNTF, CD80, JAK2	27
GOTERM_BP_FAT	GO:0008285~negative regulation of cell proliferation	3.50512e-08	RARRES1, PTGS2, AIF1, E2F7, TNFSF15, TGFB3, STRN, FGF10, ZEB1, GLI3, IL10, TGFB2, WNT2, WARS, BDNF, HMOX1, IFNG, RARB, FGF2, SPN, LTA, PROX1, PDCD1LG2, OSM, TNFRSF9, SIRPG, ADAMTS8, XIRP1, EREG, CD33, ADAMTS1, EIF2AK2, VSIG4, PMP22, CAV1, LST1, IFI30, TNFRSF8, ZBTB16, CCL23, KRT5, BCL2, THBS1, GPNMB, RUNX3, DPT, COL4A3, IL6, IL2RA, IL8, FLT3, TGFBR2, CTLA4, BRCA2, GAS1, IDO1, FOXP3, RERG, BTLA, N…	66
GOTERM_BP_FAT	GO:0001816~cytokine production	3.10198e-08	NOX5, TNFSF4, TLR4, ABCA1, IDO1, NLRP3, IL12RB2, S1PR3, NLRC4, NOD2, REL, MS4A2, CD4, NFATC2, CD226, PCSK5, PTAFR, CD28, LCP2	19
GOTERM_BP_FAT	GO:0002274~myeloid leukocyte activation	3.10198e-08	CSF2, ADAM10, GIMAP5, IL8, PREX1, CSF1, TGFBR2, TLR1, TLR2, TLR3, MYO1F, CXCR2, TLR4, TLR6, TLR7, CD48, CD93, IRF4, LCP2	19
GOTERM_BP_FAT	GO:0007204~elevation of cytosolic calcium ion concentration	1.9611e-08	CALCR, C3AR1, CYSLTR1, CCR1, LPAR3, LPAR1, EDNRA, EDNRB, S1PR3, TGM2, PKD2, XCR1, PTPRC, SLC8A1, PTGER3, C5AR1, TRPC6, PMCH, PROK2, CD38, CCR8, P2RX7, CCR7, CCR5, CCR4, CXCL13, CCR3, CCR2, AVPR1A, JAK2, F2R	31
GOTERM_BP_FAT	GO:0032103~positive regulation of response to external stimulus	1.55032e-08	FCER1A, IL6, ADAM10, IL16, IL8, OSMR, IL6ST, C3, FGF10, TLR4, IDO1, CCL5, CXCL12, SLIT2, EDNRA, OSM, CNTF, CCR4, TGM2, NLRP12, FCER1G, JAK2, THBS1	23
GOTERM_BP_FAT	GO:0008284~positive regulation of cell proliferation	1.22861e-08	NRP1, FGF7, PTGS2, OSMR, IL6ST, PRRX1, TP63, FGF10, CXCR2, DDR2, IL11, CXCL10, IL31RA, TGFB2, S1PR3, MYOCD, IFNG, PDGFC, GLP2R, CALCRL, FGF2, SPN, EGFR, ADAM10, CD3E, LIFR, PROX1, VASH2, PDCD1LG2, OSM, PRKCQ, CD38, SIRPG, CD86, HIF1A, CD80, EREG, TNFSF13B, PDGFRA, TSHR, VIP, CSF2, CCL2, CXCL5, CSF1, ST8SIA1, KIT, IL12RB2, VCAM1, IL12RB1, BCL2, TGM2, PTN, CD28, PTPRC, IL6, IL2RA, TNFSF4, FLT3, HCL…	74
GOTERM_BP_FAT	GO:0050730~regulation of peptidyl-tyrosine phosphorylation	1.04341e-08	EGFR, FCER1A, CSF2, PTPRC, CAV1, IL6, IL6ST, CD3E, HCLS1, IGF1, ITGB2, TLR4, IL31RA, IL11, OSM, NOD2, CNTF, CD80, IFNG, JAK2, CD4, PDGFC, IL22RA2, GHR	24
GOTERM_BP_FAT	GO:0042108~positive regulation of cytokine biosynthetic process	1.02411e-08	FCER1A, CD3E, TLR1, TLR3, TNFRSF8, TLR4, TLR6, TLR7, TLR8, PRKCQ, CD86, EREG, REL, CD80, HMOX1, IFNG, CD4, IRF4, SPN, CD28	20
GOTERM_BP_FAT	GO:0051480~cytosolic calcium ion homeostasis	7.72866e-09	CALCR, C3AR1, CAV1, CYSLTR1, IL6ST, CCR1, LPAR3, LPAR1, EDNRA, EDNRB, S1PR3, TGM2, PKD2, XCR1, PTPRC, SLC8A1, PTGER3, C5AR1, TRPC6, PMCH, PROK2, CD38, CCR8, P2RX7, CCR7, CCR5, CCR4, CXCL13, CCR3, CCR2, AVPR1A, JAK2, F2R	33
GOTERM_BP_FAT	GO:0009967~positive regulation of signal transduction	7.57726e-09	CD8A, IL6ST, GDF6, LEPR, TGFB3, PRRX1, TLR3, TP63, LPAR3, FASLG, FGF10, TLR4, ZEB2, L1CAM, LPAR1, TLR6, IL11, TGFB2, IL31RA, NOD2, HMOX1, IFNG, LTA, GHR, CD3E, ESR1, NFAM1, FLNA, TRAT1, OSM, HIF1A, CD80, EREG, RELN, CD226, CSF2, CAV1, CSF1, KIT, REL, RASGRP4, TGM2, CD4, THBS1, CD27, FCER1A, PTPRC, IL6, HCLS1, IGF1, GAS1, LEP, NOTCH2, APOL3, P2RX7, CNTF, ITGA8, JAK2, F2R	59
GOTERM_BP_FAT	GO:0051240~positive regulation of multicellular organismal process	7.39724e-09	PTGS2, IL6ST, TLR2, TGFB3, TLR3, TLR4, TLR7, TGFB2, NOD2, SLC1A3, MYOCD, SLC24A2, HMOX1, IFNG, FGF2, LTA, GHR, EGFR, PMCH, NFAM1, NLRP3, PROK2, CD38, HIF1A, EREG, CD40LG, TSHR, CAV1, CCL2, CSF1, KLRK1, CCL5, BCL2, FCER1G, THBS1, COL4A4, IL6, GIMAP5, NOS1, IKZF1, IDO1, TIGIT, LAMA2, P2RX7, AVPR1A, NLRP12, JAK2, CLEC7A, BMPR1B, SASH3, F2R, HTR2A	52
GOTERM_BP_FAT	GO:0010562~positive regulation of phosphorus metabolic process	7.37051e-09	CSF2, CAV1, IL6ST, GDF6, TGFB3, TLR4, IL11, IL31RA, EDNRA, EDNRB, NOD2, BCL2, IFNG, CD4, THBS1, FAM129A, FGF2, GHR, EGFR, FCER1A, IL6, CD3E, HCLS1, IGF1, OSM, P2RX7, CNTF, EREG, CD80, JAK2	30
GOTERM_BP_FAT	GO:0045937~positive regulation of phosphate metabolic process	7.37051e-09	CSF2, CAV1, IL6ST, GDF6, TGFB3, TLR4, IL11, IL31RA, EDNRA, EDNRB, NOD2, BCL2, IFNG, CD4, THBS1, FAM129A, FGF2, GHR, EGFR, FCER1A, IL6, CD3E, HCLS1, IGF1, OSM, P2RX7, CNTF, EREG, CD80, JAK2	30
GOTERM_BP_FAT	GO:0001932~regulation of protein amino acid phosphorylation	5.10153e-09	CSF2, CAV1, ZAK, IL6ST, GDF6, TGFB3, MAP4K1, TLR4, ZEB2, ITGB2, TLR6, IL11, IL31RA, EDNRA, EDNRB, PRKAR2A, NOD2, MAP3K2, MDFIC, BCL2, IFNG, CD4, PDGFC, FAM129A, FGF2, GHR, FCER1A, EGFR, PTPRC, IL6, CCDC88A, CD3E, HCLS1, IGF1, OSM, P2RX7, CNTF, CD80, HIPK3, NLRP12, JAK2, IL22RA2	42
GOTERM_BP_FAT	GO:0042327~positive regulation of phosphorylation	3.39549e-09	CSF2, CAV1, IL6ST, GDF6, TGFB3, TLR4, IL11, IL31RA, EDNRA, EDNRB, NOD2, BCL2, IFNG, CD4, THBS1, FAM129A, FGF2, GHR, EGFR, FCER1A, IL6, CD3E, HCLS1, IGF1, OSM, P2RX7, CNTF, EREG, CD80, JAK2	30
GOTERM_BP_FAT	GO:0043062~extracellular structure organization	2.66967e-09	MPZL3, LUM, TNC, COL3A1, UTRN, POSTN, DCN, CACNB4, CDH2, TGFB2, MUSK, TNFRSF11B, CRISPLD2, TNR, DNER, TGFBI, COL12A1, LOX, CHRNA1, COL11A1, DPT, RECK, DNM3, RXFP1, NRXN3, MAP1B, NLGN1, CCDC80, NID1, ECM2, COL5A2, COL4A6, COL14A1, FBLN5, DRP2, ITGA8, COL1A2, PDGFRA, ADAMTS3, ADAMTS2, F2R	41
GOTERM_BP_FAT	GO:0002696~positive regulation of leukocyte activation	1.79017e-09	IL6ST, TBX21, KLRK1, TNFSF14, IL7R, VCAM1, IFNG, CD2, MS4A2, CD4, THBS1, CD5, CD27, SPN, CD28, FCER1A, PTPRC, IL6, IL2RA, GIMAP5, IKZF1, CD3E, TGFBR2, PDCD1LG2, CD38, PRKCQ, CD86, SIRPG, TNFSF13B, CD80, CD226, SASH3	32
GOTERM_BP_FAT	GO:0055065~metal ion homeostasis	1.25404e-09	CLDN16, CALCR, C3AR1, C7, CAV1, CCL2, CYSLTR1, IL6ST, CCR1, LPAR3, CACNB4, LPAR1, CCL5, CXCL12, EDNRA, S1PR3, EDNRB, CCL23, SLC24A2, BCL2, TGM2, PKD2, XCR1, PTPRC, SLC8A1, C5AR1, PTGER3, TRPC6, PMCH, ITPR1, PRKCB, CCL11, PROK2, CD38, CCR8, P2RX7, CCR7, CCL13, CCR5, CCR4, CXCL13, CCR3, CCR2, AVPR1A, STC1, JAK2, XCL1, F2R	48
GOTERM_BP_FAT	GO:0010647~positive regulation of cell communication	7.57592e-10	PTGS2, CD8A, IL6ST, GDF6, LEPR, TGFB3, PRRX1, TLR3, TP63, LPAR3, FASLG, FGF10, TLR4, ZEB2, L1CAM, LPAR1, TLR6, IL11, TGFB2, IL31RA, NOD2, SLC1A3, SLC24A2, HMOX1, IFNG, LTA, GHR, EGFR, CD3E, ESR1, NFAM1, FLNA, TRAT1, OSM, HIF1A, CD80, EREG, RELN, CD226, CSF2, CAV1, CCL2, CSF1, KIT, REL, RASGRP4, TGM2, CD4, THBS1, CD27, FCER1A, COL4A4, PTPRC, IL6, HCLS1, IGF1, GAS1, LAMA2, LEP, NOTCH2, APOL3, P2RX7…	66
GOTERM_BP_FAT	GO:0055074~calcium ion homeostasis	6.4961e-10	CALCR, C3AR1, CAV1, CCL2, CYSLTR1, IL6ST, CCR1, LPAR3, CACNB4, LPAR1, CCL5, CXCL12, EDNRA, S1PR3, EDNRB, CCL23, SLC24A2, BCL2, TGM2, PKD2, XCR1, PTPRC, SLC8A1, C5AR1, PTGER3, TRPC6, PMCH, ITPR1, PRKCB, CCL11, PROK2, CD38, CCR8, P2RX7, CCR7, CCL13, CCR5, CCR4, CXCL13, CCR3, CCR2, AVPR1A, STC1, JAK2, XCL1, F2R	46
GOTERM_BP_FAT	GO:0032101~regulation of response to external stimulus	3.36555e-10	CAV1, PTGS2, IL16, OSMR, IL6ST, C3, FGF10, TLR4, CCL5, GREM1, CXCL12, IL10, EDNRA, AOAH, SERPINE1, TGM2, KRT1, FCER1G, CALCRL, THBS1, NT5E, SPN, FCER1A, IL6, ADAM10, IL2RA, IL8, PLEK, PDPN, TGFBR2, IDO1, SLIT2, LEP, OSM, CNTF, SERPINF1, CCR4, NLRP12, JAK2, SELE, PLAU, F2R	42
GOTERM_BP_FAT	GO:0002253~activation of immune response	3.11466e-10	C3AR1, C7, MICB, C3, CD247, KLRK1, TLR2, PTPN22, TLR3, TLR4, C1R, C1S, CACNB4, TLR6, C1QC, TLR7, NOD2, KRT1, CFH, C2, PTPRC, CR1, THEMIS, CD3E, SLA2, NFAM1, C1QA, C1QB, LAX1, CLEC7A, VSIG4	31
GOTERM_BP_FAT	GO:0002252~immune effector process	3.01845e-10	C7, CD8A, C3, RSAD2, C1R, C1S, LY9, IL7R, TLR7, C1QC, TLR8, NOD2, BCL2, FCN1, CFH, KRT1, FCER1G, C2, PTX3, CD27, ICAM1, PTPRC, CRTAM, CR1, IL6, SLA2, MYO1F, SAMHD1, SLAMF7, NLRP3, C1QA, C1QB, ABCC9, TNFSF13B, CD40LG, LAX1, VSIG4, HLA-DRA	38
GOTERM_BP_FAT	GO:0002683~negative regulation of immune system process	2.8423e-10	MICB, LST1, COL3A1, GREM1, IL7R, IL10, TGFB2, IL31RA, NOD2, HMOX1, THBS1, PAG1, LAG3, SPN, PTPRC, GIMAP5, IL2RA, FLT3, SLA2, CTLA4, IDO1, FOXP3, PDCD1LG2, BTLA, TIGIT, INHBA, LAX1, CD274, VSIG4	29
GOTERM_BP_FAT	GO:0006875~cellular metal ion homeostasis	2.53568e-10	CLDN16, CALCR, C3AR1, C7, CAV1, CCL2, CYSLTR1, IL6ST, CCR1, LPAR3, CACNB4, LPAR1, CCL5, CXCL12, EDNRA, S1PR3, EDNRB, CCL23, SLC24A2, BCL2, TGM2, PKD2, XCR1, PTPRC, SLC8A1, C5AR1, PTGER3, TRPC6, PMCH, ITPR1, PRKCB, CCL11, PROK2, CD38, CCR8, P2RX7, CCR7, CCL13, CCR5, CCR4, CXCL13, CCR3, CCR2, AVPR1A, STC1, JAK2, XCL1, F2R	48
GOTERM_BP_FAT	GO:0006874~cellular calcium ion homeostasis	2.53477e-10	CALCR, C3AR1, CAV1, CCL2, CYSLTR1, IL6ST, CCR1, LPAR3, CACNB4, LPAR1, CCL5, CXCL12, EDNRA, S1PR3, EDNRB, CCL23, SLC24A2, BCL2, TGM2, PKD2, XCR1, PTPRC, SLC8A1, C5AR1, PTGER3, TRPC6, PMCH, ITPR1, PRKCB, CCL11, PROK2, CD38, CCR8, P2RX7, CCR7, CCL13, CCR5, CCR4, CXCL13, CCR3, CCR2, AVPR1A, STC1, JAK2, XCL1, F2R	46
GOTERM_BP_FAT	GO:0002521~leukocyte differentiation	1.48102e-10	CALCR, CSF2, GPR183, TM7SF4, CD8A, CSF1, PTPN22, KIT, IL7R, IL10, IL11, IL31RA, VCAM1, DOCK2, BCL2, CD4, SPN, PIK3R1, CD28, RHOH, PTPRC, GIMAP5, CD3D, IKZF1, CD3E, FLT3, THEMIS, TGFBR2, EOMES, IFI16, ITGA4, NFAM1, CD1D, CD40LG, NTRK1, IRF4, HDAC9, TSHR	38
GOTERM_BP_FAT	GO:0006968~cellular defense response	1.37168e-10	KLRC4, ITK, PRF1, C5AR1, NCF2, NCF1, LY96, GNLY, IL1RL2, NCF1C, CXCL9, CXCR2, CD300C, CCL5, TRAT1, LILRB2, SH2D1A, KLRG1, CCR5, CCR3, CCR2, CX3CR1, MNDA, CLEC5A, SPN, KIR2DL4	25
GOTERM_BP_FAT	GO:0007267~cell-cell signaling	1.23387e-10	SYT1, S100A9, GDF5, LPAR3, FGF10, ILDR2, ENPEP, CXCL11, TNFSF18, IL10, TGFB2, CXCL10, IL11, WNT2, PGR, BDNF, CHRNA6, CHRNA1, HTR1F, KCND2, PMCH, KIF5A, GRIN2A, C1QA, TNFAIP6, LILRB2, SIRPG, CCR5, CAMK4, HTR7, CD33, STC1, PMP22, GRAP2, WNT5A, KCNA1, CCL8, MME, ITGB2, CACNB4, GREM1, CCL5, CCL4, EPHB1, SEMA5A, MUSK, DMD, TEK, FCER1A, HGF, HOMER1, LIN7A, P2RX7, CXCL13, MERTK, XCL1, PHEX, FGF5, NRP1, …	103
GOTERM_BP_FAT	GO:0042035~regulation of cytokine biosynthetic process	7.57835e-11	TLR1, TLR3, TNFRSF8, IGF2BP1, TLR4, IGF2BP3, TLR6, TLR7, IL10, TLR8, REL, HMOX1, IFNG, CD4, LAG3, SPN, CD28, FCER1A, IL6, CD3E, FOXP3, INHBA, PRKCQ, CD86, EREG, CD80, NLRP12, IRF4	28
GOTERM_BP_FAT	GO:0016337~cell-cell adhesion	6.58993e-11	CADM3, CLSTN2, PCDHGA9, L1CAM, PCDHGA4, PCDHGA2, CD93, ROBO1, MSN, COL11A1, PCDHGA12, EGFR, ICAM1, PCDHGA10, PDPN, PCDHGB7, PCDH9, PCDHGB6, PCDH7, PCDHGB2, PCDHGB5, PCDHGB4, CD84, NCAM2, SIGLEC1, CD40LG, CNTN4, CLDN16, ITGAL, LIMS1, ITGB2, CLDN11, CDH2, PCDHAC2, ITGAM, PCDHAC1, VCAM1, FAT3, FAT4, PVRL3, BCL2, TEK, CD2, PCDHA10, PCDHA12, PCDHA13, PTPRC, PLEK, OLR1, NLGN1, ITGA4, PCDH17, PCDH19, PC…	61
GOTERM_BP_FAT	GO:0045087~innate immune response	4.63306e-11	TNFAIP8L2, C7, IFIH1, KYNU, IL1R1, C3, TLR1, TLR2, NCF1C, TLR3, TLR4, APOBEC3G, C1R, C1S, TLR6, TLR7, C1QC, TLR8, NOD2, FCGR1C, FCGR1A, IL1RAP, CFH, KRT1, C2, IL1RAPL2, CIITA, CR1, NCF2, NCF1, IL1RL1, IL1RL2, SAMHD1, COLEC12, SLAMF7, CD180, CD1D, C1QA, C1QB, CYBB, CLEC7A, VSIG4	40
GOTERM_BP_FAT	GO:0050867~positive regulation of cell activation	1.53526e-11	IL6ST, TBX21, KLRK1, TNFSF14, TLR4, IL7R, VCAM1, IFNG, CD2, MS4A2, CD4, THBS1, CD5, CD27, SPN, CD28, FCER1A, PTPRC, IL6, IL2RA, GIMAP5, PLEK, IKZF1, PDPN, CD3E, TGFBR2, PDCD1LG2, CD38, PRKCQ, CD86, SIRPG, TNFSF13B, CD80, JAK2, CD226, SASH3	36
GOTERM_BP_FAT	GO:0007242~intracellular signaling cascade	1.25296e-11	ZAK, IL6ST, TLR1, TNFSF15, TLR2, TGFB3, TNFSF14, LPAR3, TLR3, TLR4, LPAR1, TLR6, TLR7, IL10, RGL1, TLR8, BTK, IL31RA, PGR, S1PR3, ARL11, PRKAR2A, NLRC3, STAC, MDFIC, TIAM1, IFNG, RAB23, RAPGEF6, PIK3CA, GNG2, GLP2R, PAG1, HTR1F, EGFR, PIK3CG, C5AR1, ROCK2, PIK3CD, WNK3, COLEC12, GEM, SIRPG, CD36, RASGRF2, RASGRF1, CCR3, HTR7, CCR2, COL1A2, LRRK2, GRAP2, DCBLD2, WNT5A, PLCXD3, CAV1, CCL2, MRAS, ST…	183
GOTERM_BP_FAT	GO:0031349~positive regulation of defense response	8.27078e-12	OSMR, C3, IL6ST, KLRK1, TLR2, TLR3, TLR4, TLR6, CCL5, TLR7, TLR8, EDNRA, SH2D1A, NOD2, TGM2, FCER1G, LAG3, FCER1A, IL6, CRTAM, GIMAP5, IDO1, CD1D, OSM, EREG, NLRP12, JAK2, CLEC7A, CD226	29
GOTERM_BP_FAT	GO:0042127~regulation of cell proliferation	2.33847e-12	RARRES1, PTGS2, IL6ST, OSMR, AIF1, TGFB3, TNFSF15, FGF10, STRN, IL10, IL31RA, TGFB2, CXCL10, IL11, WNT2, PGR, S1PR3, BDNF, MYOCD, IFNG, SERPINE1, PDGFC, RARB, GLP2R, SPN, EGFR, CD3E, LIFR, PROX1, VASH2, PDCD1LG2, CD38, SIRPG, HIF1A, ADAMTS8, CD33, PDGFRA, ADAMTS1, PMP22, VSIG4, EIF2AK2, CAV1, CCL2, LST1, ST8SIA1, IFI30, IL12RB2, IL12RB1, TEK, RUNX3, TGFBR2, BRCA2, GAS1, FOXP3, SLAMF1, FOXP2, RERG…	131
GOTERM_BP_FAT	GO:0007626~locomotory behavior	5.09072e-13	NRP2, IL16, S100A9, STRN, FGF10, CXCR2, FER, CXCL11, CXCL12, IL10, CXCL10, TGFB2, EDNRB, ROBO1, IFNG, SEMA3A, XCR1, FGF2, SPN, C5AR1, CMKLR1, SLIT2, PROK2, CCR8, CCR7, CCR5, CCR4, CCR3, CCR2, CX3CR1, RELN, TSHR, PTAFR, C3AR1, CCL2, CXCL5, CYSLTR1, CCR1, FPR1, CXCL9, CCL8, ITGB2, FPR3, CACNB4, FPR2, CCL5, CCL4, ITGAM, DOCK2, CCL23, KAL1, HPGDS, CMTM1, IL6, RNASE2, IL8, ITGA1, CCL18, CCL11, CCL13, …	65
GOTERM_BP_FAT	GO:0050863~regulation of T cell activation	1.41264e-13	IL6ST, KLRK1, TNFSF14, ZEB1, IL7R, IL10, VCAM1, IFNG, CD2, CD4, HLA-DOA, CD5, LAG3, SPN, PAG1, CD28, PTPRC, IL6, SIT1, IL2RA, GIMAP5, IKZF1, CD3E, TGFBR2, CTLA4, IDO1, FOXP3, PDCD1LG2, BTLA, TIGIT, PRKCQ, SIRPG, CD86, TNFSF13B, CD80, LAX1, CD274, IRF4, VSIG4, SASH3	40
GOTERM_BP_FAT	GO:0007610~behavior	1.16464e-13	NRP2, PTGS2, IL16, LEPR, S100A9, STRN, FGF10, CXCR2, FER, CXCL11, CXCL12, IL10, CXCL10, TGFB2, EDNRB, BDNF, SLC1A3, ROBO1, SLC24A2, IFNG, SEMA3A, XCR1, FGF2, SPN, EGR2, C5AR1, PMCH, CMKLR1, GRIN2A, SLIT2, OSM, CCR8, PROK2, CCR7, CCR5, CCR4, RASGRF1, CCR3, CCR2, CX3CR1, RELN, TSHR, PTAFR, C3AR1, CCL2, CXCL5, CYSLTR1, CCR1, CXCL9, FPR1, CCL8, ITGB2, FPR3, CACNB4, FPR2, KIT, CCL5, CCL4, ITGAM, PLCL1…	94
GOTERM_BP_FAT	GO:0042110~T cell activation	8.43042e-14	ITGAL, MICB, CD8A, CD8B, PTPN22, TNFSF14, IL7R, CXCL12, ITGAM, CD48, DOCK2, NLRC3, BCL2, CD2, CD4, SPN, CD28, RHOH, ICAM1, PTPRC, CRTAM, GIMAP5, TNFSF4, CD3G, CD3D, IKZF1, CD3E, FLT3, THEMIS, SLA2, EOMES, FOXP3, VAV1, WAS, CD1D, CD86, P2RX7, CD80, IRF4, CLEC7A, TREML2, LCP1	42
GOTERM_BP_FAT	GO:0001817~regulation of cytokine production	1.29226e-14	IL6ST, TLR1, TLR2, TNFSF15, TLR3, TLR4, TLR6, TLR7, IL10, TLR8, TGFB2, S1PR3, NOD2, HMOX1, IFNG, SPN, LAG3, CRTAM, CD3E, NFAM1, NLRP3, PRKCQ, INHBA, CD86, HIF1A, CD80, EREG, CD40LG, VSIG4, KLRK1, TNFRSF8, IGF2BP1, IGF2BP3, REL, FCER1G, CD4, THBS1, SRGN, CD28, FCER1A, IL6, GIMAP5, TNFSF4, IDO1, FOXP3, TIGIT, P2RX7, NLRP12, JAK2, IRF4, CLEC7A, SASH3, F2R	53
GOTERM_BP_FAT	GO:0051249~regulation of lymphocyte activation	3.70669e-15	LST1, IL6ST, TBX21, KLRK1, TNFSF14, ZEB1, IL7R, IL10, VCAM1, IFNG, CD2, CD4, HLA-DOA, CD5, LAG3, CD27, SPN, PAG1, CD28, PTPRC, IL6, SIT1, IL2RA, GIMAP5, IKZF1, CD3E, FLT3, SLA2, TGFBR2, CTLA4, NFAM1, IDO1, FOXP3, PDCD1LG2, BTLA, TIGIT, INHBA, PRKCQ, CD38, SIRPG, CD86, TNFSF13B, CD80, LAX1, CD274, IRF4, VSIG4, SASH3	48
GOTERM_BP_FAT	GO:0050778~positive regulation of immune response	1.54564e-15	C3AR1, C7, MICB, IL6ST, C3, CD247, TLR2, KLRK1, PTPN22, TLR3, TLR4, C1R, CACNB4, C1S, TLR6, TLR7, C1QC, TLR8, TGFB2, SH2D1A, NOD2, CFH, KRT1, FCER1G, C2, LAG3, FCER1A, PTPRC, CRTAM, CR1, GIMAP5, CD3E, THEMIS, SLA2, NFAM1, IDO1, CD1D, C1QA, C1QB, P2RX7, TNFSF13B, EREG, LAX1, CLEC7A, VSIG4, CD226, SASH3, HLA-DRA	48
GOTERM_BP_FAT	GO:0007166~cell surface receptor linked signal transduction	3.95115e-16	ADORA3, LTBP2, IL6ST, OSMR, GDF6, GDF5, LPAR4, STRN, LPAR3, PTPN22, FSTL1, L1CAM, LPAR1, LPHN2, LPHN3, S1PR3, LILRA1, IFNG, CLEC4A, GNG2, ROS1, KLRD1, HTR1F, PIK3CG, C5AR1, CD3G, CD3D, CD3E, GPR133, PMCH, PTPRG, GRIN2A, LIFR, GEM, CCR8, LILRB2, CCR7, LILRB5, CCR5, CCR4, CCR3, HTR7, LILRB3, CX3CR1, CCR2, ROR1, PDGFRA, ADAMTS1, STC1, KLRC1, IL1R1, AKAP12, CACNB4, SORCS2, EPHB1, GPR141, ITGBL1, MUSK…	266
GOTERM_BP_FAT	GO:0046649~lymphocyte activation	1.40309e-16	MICB, CD8A, CD8B, IL21R, TNFSF14, PTPN22, CXCL12, IL10, IL11, CD48, NLRC3, SPN, RHOH, GAPT, ICAM1, CRTAM, CD3G, CD3D, CD3E, SLA2, EOMES, NFAM1, WAS, CD86, CD80, LAX1, CD40LG, TSHR, LCP1, GPR183, ITGAL, KLRK1, IL7R, ITGAM, VCAM1, DOCK2, BCL2, CD2, CD4, PIK3R1, CD28, PTPRC, GIMAP5, TNFSF4, IKZF1, FLT3, THEMIS, SLAMF7, ITGA4, FOXP3, SLAMF1, VAV1, CD1D, P2RX7, NTRK1, TREML2, IRF4, CLEC7A, HDAC9	59
GOTERM_BP_FAT	GO:0002694~regulation of leukocyte activation	7.67952e-18	IL6ST, TBX21, TNFSF14, RORA, ZEB1, IL10, IL31RA, HMOX1, IFNG, MS4A2, SPN, LAG3, PAG1, SIT1, CD3E, SLA2, NFAM1, PDCD1LG2, PRKCQ, INHBA, CD38, CD86, SIRPG, CD80, TNFSF13B, LAX1, VSIG4, CD226, LST1, KLRK1, IL7R, VCAM1, CD2, CD4, HLA-DOA, THBS1, CD5, CD27, CD28, FCER1A, PTPRC, IL6, GIMAP5, IL2RA, IKZF1, FLT3, TGFBR2, CTLA4, IDO1, FOXP3, BTLA, TIGIT, CD274, IRF4, SASH3	55
GOTERM_BP_FAT	GO:0048584~positive regulation of response to stimulus	6.50576e-19	MICB, IL16, OSMR, IL6ST, TLR2, TLR3, PTPN22, FGF10, TLR4, TLR6, CXCL12, TLR7, C1QC, TLR8, TGFB2, EDNRA, SH2D1A, NOD2, CFH, LAG3, CRTAM, ADAM10, PMCH, CD3E, SLA2, NFAM1, SLIT2, OSM, EYA3, C1QA, C1QB, EREG, TNFSF13B, CCR4, LAX1, VSIG4, CD226, HLA-DRA, C3AR1, C7, C3, CD247, KLRK1, C1R, CACNB4, C1S, CCL5, KRT1, TGM2, FCER1G, RNF168, C2, THBS1, CD27, FCER1A, PTPRC, CR1, IL6, GIMAP5, IL8, THEMIS, IDO1,…	69
GOTERM_BP_FAT	GO:0050865~regulation of cell activation	1.68416e-19	IL6ST, TBX21, TNFSF14, TLR4, RORA, ZEB1, IL10, IL31RA, HMOX1, IFNG, MS4A2, SPN, LAG3, PAG1, SIT1, CD3E, PDPN, SLA2, NFAM1, PDCD1LG2, PRKCQ, INHBA, CD38, SIRPG, CD86, CD80, TNFSF13B, LAX1, VSIG4, CD226, LST1, KLRK1, IL7R, VCAM1, CD2, CD4, HLA-DOA, THBS1, CD5, CD27, CD28, FCER1A, PTPRC, IL6, GIMAP5, IL2RA, PLEK, IKZF1, FLT3, TGFBR2, CTLA4, IDO1, FOXP3, BTLA, TIGIT, CD274, JAK2, IRF4, SASH3	59
GOTERM_BP_FAT	GO:0042330~taxis	1.13312e-21	NRP2, IL16, S100A9, FGF10, CXCR2, FER, CXCL11, CXCL12, IL10, CXCL10, TGFB2, EDNRB, ROBO1, IFNG, SEMA3A, XCR1, FGF2, SPN, C5AR1, CMKLR1, SLIT2, PROK2, CCR8, CCR7, CCR5, CCR4, CCR3, CCR2, CX3CR1, PTAFR, C3AR1, CCL2, CXCL5, CYSLTR1, CCR1, FPR1, CXCL9, CCL8, ITGB2, FPR3, FPR2, CCL5, CCL4, ITGAM, DOCK2, CCL23, KAL1, CMTM1, IL6, RNASE2, IL8, ITGA1, CCL18, CCL11, CCL13, CXCL13, XCL1, XCL2, PLAU	59
GOTERM_BP_FAT	GO:0006935~chemotaxis	1.13312e-21	NRP2, IL16, S100A9, FGF10, CXCR2, FER, CXCL11, CXCL12, IL10, CXCL10, TGFB2, EDNRB, ROBO1, IFNG, SEMA3A, XCR1, FGF2, SPN, C5AR1, CMKLR1, SLIT2, PROK2, CCR8, CCR7, CCR5, CCR4, CCR3, CCR2, CX3CR1, PTAFR, C3AR1, CCL2, CXCL5, CYSLTR1, CCR1, FPR1, CXCL9, CCL8, ITGB2, FPR3, FPR2, CCL5, CCL4, ITGAM, DOCK2, CCL23, KAL1, CMTM1, IL6, RNASE2, IL8, ITGA1, CCL18, CCL11, CCL13, CXCL13, XCL1, XCL2, PLAU	59
GOTERM_BP_FAT	GO:0045321~leukocyte activation	3.73538e-22	MICB, CD8A, CD8B, PREX1, TLR1, IL21R, TLR2, TLR3, TNFSF14, PTPN22, CXCR2, TLR4, TLR6, CXCL12, TLR7, IL10, IL11, CD48, NLRC3, CD93, SPN, RHOH, GAPT, ICAM1, CRTAM, CD3G, ADAM10, CD3D, CD3E, SLA2, EOMES, NFAM1, WAS, CD86, CD80, CD40LG, LAX1, TSHR, LCP1, LCP2, CSF2, GPR183, ITGAL, CSF1, KLRK1, IL7R, ITGAM, VCAM1, DOCK2, BCL2, CD2, CD4, PIK3R1, CD28, PTPRC, GIMAP5, TNFSF4, IKZF1, IL8, FLT3, THEMIS, TG…	75
GOTERM_BP_FAT	GO:0002684~positive regulation of immune system process	1.22836e-22	MICB, IL6ST, TBX21, TLR2, TLR3, TNFSF14, PTPN22, TLR4, TLR6, CXCL12, C1QC, TLR7, TLR8, TGFB2, SH2D1A, NOD2, IFNG, CFH, MS4A2, LAG3, SPN, ICAM1, CRTAM, ADAM10, CD3E, SLA2, NFAM1, TRAT1, PDCD1LG2, C1QA, CD38, PRKCQ, C1QB, SIRPG, CD86, CD80, EREG, TNFSF13B, LAX1, VSIG4, CD226, HLA-DRA, C3AR1, C7, C3, CD247, KLRK1, C1R, CACNB4, C1S, IL7R, VCAM1, KRT1, CD2, FCER1G, CD4, C2, THBS1, CD5, CD27, CD28, FCE…	75
GOTERM_BP_FAT	GO:0001775~cell activation	6.21311e-23	MICB, CD8A, CD8B, PREX1, TLR1, IL21R, TLR2, TLR3, TNFSF14, PTPN22, CXCR2, TLR4, TLR6, CXCL12, TLR7, IL10, IL11, CD48, NLRC3, CD93, LTA, SPN, RHOH, EGFR, GAPT, ICAM1, CRTAM, CD3G, ADAM10, CD3D, CD3E, SLA2, EOMES, NFAM1, WAS, CD86, CD80, CD40LG, LAX1, PDGFRA, TSHR, LCP1, LCP2, CSF2, GPR183, ITGAL, CSF1, COL3A1, KLRK1, IL7R, ITGAM, VCAM1, DOCK2, BCL2, CD2, CD4, PIK3R1, CD28, PTPRC, IL6, GIMAP5, TNFS…	84
GOTERM_BP_FAT	GO:0006954~inflammatory response	8.38371e-28	ADORA3, S100A8, AIF1, LY86, TLR1, S100A9, TLR2, TLR3, CXCR2, TLR4, TLR6, CXCL11, TLR7, C1QC, IL10, TLR8, CXCL10, S1PR3, NLRC4, HMOX1, AOAH, IL1RAP, CFH, MS4A2, XCR1, CIITA, PTGER3, PDPN, LY96, F8, NFAM1, NLRP3, CD163, C1QA, C1QB, SIGLEC1, TNFAIP6, PROK2, CCR7, HIF1A, KLRG1, CCR5, CCR4, CD40LG, CCR3, CCR2, PLA2G7, VSIG4, PLA2G2D, PTAFR, C7, C3AR1, ITGAL, CCL2, CYSLTR1, C3, CCR1, CXCL9, CCL8, ITGB2…	98
GOTERM_BP_FAT	GO:0006952~defense response	8.31831e-33	KLRC4, ADORA3, S100A8, AIF1, S100A9, TLR1, TLR2, TLR3, TLR4, APOBEC3G, ANKRD1, TLR6, CXCL11, TLR7, C1QC, IL10, TLR8, IL31RA, CXCL10, CD48, S1PR3, NLRC4, LILRA1, LILRA2, LILRA3, IFNG, CFH, MS4A2, CSF3R, SPN, CIITA, C5AR1, NCF2, PDPN, NCF1, GNLY, F8, COLEC12, SP140, TRAT1, C1QA, C1QB, LILRB2, TNFAIP6, CCR7, HIF1A, CCR5, LILRB5, CCR4, CD40LG, CCR3, LILRB3, CCR2, CX3CR1, MNDA, VSIG4, CLEC5A, PLA2G2D,…	153
GOTERM_BP_FAT	GO:0009611~response to wounding	1.0044e-34	F2RL2, ADORA3, S100A8, AIF1, F13A1, S100A9, TLR1, TGFB3, TLR2, FGF10, TLR3, TLR4, TLR6, CXCL11, MMRN1, TLR7, C1QC, IL10, TLR8, TGFB2, CXCL10, IL11, S1PR3, NLRC4, GP5, DYSF, HMCN1, SERPINE1, CFH, MS4A2, LOX, CIITA, PDPN, GRIN2A, F8, C1QA, C1QB, TNFAIP6, CCR7, HIF1A, CD36, CCR5, CCR4, CD40LG, CCR3, CCR2, CX3CR1, PDGFRA, VSIG4, PLA2G2D, DCBLD2, ITGAL, C3AR1, CCL2, CYSLTR1, CCL8, ITGB2, ITGB3, ELK3, …	143
GOTERM_BP_FAT	GO:0022610~biological adhesion	8.17624e-44	MPZL3, CADM3, NELL2, POSTN, L1CAM, EDIL3, MMRN1, CXCL12, GP5, ROBO1, TGFBI, CLEC4A, CSF3R, COL12A1, NEGR1, SPON1, EGFR, PCDHGA12, PCDHGA10, PDPN, F8, SSPN, SIRPA, CCR8, TNFAIP6, NCAM2, SIRPG, CD36, LAMC3, CD40LG, CCR3, CD33, LSAMP, CX3CR1, RELN, MFAP4, COL24A1, CD226, DCBLD2, ITGAL, PLXNC1, CCL2, ITGB2, ITGB3, CCL5, CD72, CCL4, ITGAM, PCDHAC2, PCDHAC1, ITGBL1, SEMA5A, KAL1, PVRL3, ITGAV, ITGB7, T…	185
GOTERM_BP_FAT	GO:0007155~cell adhesion	6.55657e-44	MPZL3, CADM3, NELL2, POSTN, L1CAM, EDIL3, MMRN1, CXCL12, GP5, ROBO1, TGFBI, CLEC4A, CSF3R, COL12A1, NEGR1, SPON1, EGFR, PCDHGA12, PCDHGA10, PDPN, F8, SSPN, SIRPA, CCR8, TNFAIP6, NCAM2, SIRPG, CD36, LAMC3, CD40LG, CCR3, CD33, LSAMP, CX3CR1, RELN, MFAP4, COL24A1, CD226, DCBLD2, ITGAL, PLXNC1, CCL2, ITGB2, ITGB3, CCL5, CD72, CCL4, ITGAM, PCDHAC2, PCDHAC1, ITGBL1, SEMA5A, KAL1, PVRL3, ITGAV, ITGB7, T…	185
GOTERM_BP_FAT	GO:0006955~immune response	4.17542e-65	AQP9, C1QC, LILRA1, LILRA2, CLEC4E, LILRA3, LILRA4, IFNG, LILRA5, CLEC4A, CFH, LILRA6, ERAP2, CLEC4C, CLEC4D, CRTAM, GBP6, GBP5, C5AR1, NCF2, NCF1, EOMES, COLEC12, GEM, HLA-DQA2, HLA-DQA1, PDCD1LG2, LILRB1, C1QA, CCR8, LILRB2, C1QB, CCR7, CCR5, LILRB5, CD40LG, CCR4, LILRB3, CCR2, LILRB4, HLA-DPA1, VSIG4, CLEC5A, HLA-DRA, IL1R1, HLA-DRB1, OAS3, OAS2, HLA-DRB5, FCER1G, CLEC6A, HLA-DPB1, HLA-DOA, IL…	215
GOTERM_BP_FAT	GO:0032940~secretion by cell	0.0498581	FCER1A, SYT1, IL6, NOX5, LTBP2, PLEK, NRXN3, NLGN1, MYO1F, CCL8, ILDR2, ABCA1, CCL5, NLRP3, CXCL10, LIN7A, LEP, NLRC4, BDNF, P2RX7, TNFSF13B, LAX1, CD40LG, MS4A2, PCSK5, LCP2, EXOC6B	27	0.035578	PPFIA3, CPLX1, HNF1A, FAM3B, GIPC1, PDX1, NECAB3, LLGL2, DGAT1, SYTL1, SMPD3, PCSK4, SLC17A9	13
GOTERM_BP_FAT	GO:0006695~cholesterol biosynthetic process				0.0496665	TM7SF2, HMGCS2, MVD, NPC1L1	4
GOTERM_BP_FAT	GO:0010558~negative regulation of macromolecule biosynthetic process				0.0494247	THAP7, HNF1A, CDX2, CCDC85B, HR, PF4, PDX1, PRR15L, FOXH1, NPAS1, OVOL2, HSF4, S100A1, ZNF593, HDAC10, MLXIPL, SIRT6, VAX2, INHA, NR0B2, MBD3, SIGIRR, ID1, MAPK15, ZGLP1, CRYM	26
GOTERM_BP_FAT	GO:0000122~negative regulation of transcription from RNA polymerase II promoter				0.048909	ZNF593, CDX2, HDAC10, MLXIPL, VAX2, NR0B2, MBD3, PDX1, FOXH1, NPAS1, ID1, ZGLP1, HSF4, CRYM, S100A1	15
GOTERM_BP_FAT	GO:0051172~negative regulation of nitrogen compound metabolic process				0.0475849	THAP7, CDX2, HNF1A, CCDC85B, DRD4, HR, PDX1, PRR15L, FOXH1, NPAS1, OVOL2, HSF4, S100A1, ZNF593, HDAC10, MLXIPL, VAX2, SIRT6, NR0B2, MBD3, ID1, MAPK15, ZGLP1, PDZD3, CRYM	25
GOTERM_BP_FAT	GO:0080010~regulation of oxygen and reactive oxygen species metabolic process				0.0468281	NOXO1, NOXA1, ROMO1	3
GOTERM_BP_FAT	GO:0006308~DNA catabolic process				0.0432936	MPG, ENDOG, GIYD2, DNASE1L2, NTHL1, CCNO	6
GOTERM_BP_FAT	GO:0002790~peptide secretion				0.0418848	HNF1A, DGAT1, FAM3B, PDX1, SMPD3	5
GOTERM_BP_FAT	GO:0045934~negative regulation of nucleobase, nucleoside, nucleotide and nucleic acid metabolic process				0.0417514	THAP7, CDX2, HNF1A, CCDC85B, DRD4, HR, PDX1, PRR15L, FOXH1, NPAS1, OVOL2, HSF4, S100A1, ZNF593, HDAC10, MLXIPL, VAX2, SIRT6, NR0B2, MBD3, ID1, MAPK15, ZGLP1, PDZD3, CRYM	25
GOTERM_BP_FAT	GO:0031327~negative regulation of cellular biosynthetic process				0.039877	THAP7, CDX2, HNF1A, CCDC85B, DRD4, HR, PDX1, PRR15L, FOXH1, NPAS1, OVOL2, HSF4, S100A1, ZNF593, HDAC10, MLXIPL, SIRT6, VAX2, INHA, NR0B2, MBD3, SIGIRR, ID1, MAPK15, ZGLP1, PDZD3, CRYM	27
GOTERM_BP_FAT	GO:0046486~glycerolipid metabolic process				0.0365202	PGAP3, CPT1B, MOGAT2, JMJD7-PLA2G4B, DGAT1, PIP5K1B, PLA2G6, PNPLA2, DPM3, PIGQ, AGPAT2	11
GOTERM_BP_FAT	GO:0030072~peptide hormone secretion				0.035746	HNF1A, DGAT1, FAM3B, PDX1, SMPD3	5
GOTERM_BP_FAT	GO:0044242~cellular lipid catabolic process				0.0353181	CPT1B, JMJD7-PLA2G4B, ACADS, FAAH, PLA2G4F, DCI, SMPD3	7
GOTERM_BP_FAT	GO:0009890~negative regulation of biosynthetic process				0.0305169	THAP7, HNF1A, CDX2, CCDC85B, DRD4, HR, PF4, PDX1, PRR15L, FOXH1, NPAS1, OVOL2, HSF4, S100A1, ZNF593, HDAC10, MLXIPL, SIRT6, VAX2, INHA, NR0B2, MBD3, SIGIRR, ID1, MAPK15, ZGLP1, PDZD3, CRYM	28
GOTERM_BP_FAT	GO:0009394~2'-deoxyribonucleotide metabolic process				0.028564	MPG, NTHL1, CCNO, NT5C	4
GOTERM_BP_FAT	GO:0019637~organophosphate metabolic process				0.0283469	PGAP3, CPT1B, SPHK2, PIP5K1B, PIGQ, JMJD7-PLA2G4B, SERINC4, PLA2G4F, PLA2G6, DPM3, PCYT2, SMPD3, AGPAT2	13
GOTERM_BP_FAT	GO:0007586~digestion				0.027141	MOGAT2, UCN, SSTR1, CAPN9, NPC1L1, TFF3, TFF1, VIPR1	8
GOTERM_BP_FAT	GO:0006631~fatty acid metabolic process				0.0264828	CPT1B, JMJD7-PLA2G4B, HNF1A, ACADS, FA2H, FAAH, ACOT11, RNPEPL1, ECHDC2, LTC4S, DEGS2, DCI, MIF	13
GOTERM_BP_FAT	GO:0006244~pyrimidine nucleotide catabolic process				0.0254021	NTHL1, CCNO, NT5C	3
GOTERM_BP_FAT	GO:0006285~base-excision repair, AP site formation				0.0254021	MPG, NTHL1, CCNO	3
GOTERM_BP_FAT	GO:0009914~hormone transport				0.0200653	HNF1A, DGAT1, FAM3B, PDX1, SMPD3, CRYM	6
GOTERM_BP_FAT	GO:0006644~phospholipid metabolic process				0.0199466	PGAP3, CPT1B, SPHK2, PIP5K1B, PIGQ, JMJD7-PLA2G4B, SERINC4, PLA2G4F, PLA2G6, DPM3, PCYT2, SMPD3, AGPAT2	13
GOTERM_BP_FAT	GO:0009223~pyrimidine deoxyribonucleotide catabolic process				0.0194613	NTHL1, CCNO, NT5C	3
GOTERM_BP_FAT	GO:0008654~phospholipid biosynthetic process				0.0169405	PGAP3, CPT1B, SERINC4, SPHK2, PLA2G6, DPM3, PCYT2, PIGQ, AGPAT2	9
GOTERM_BP_FAT	GO:0031018~endocrine pancreas development				0.0160513	HNF1A, FOXA2, MNX1, PDX1	4
GOTERM_BP_FAT	GO:0045017~glycerolipid biosynthetic process				0.0143359	PGAP3, CPT1B, MOGAT2, DGAT1, PLA2G6, DPM3, PIGQ, AGPAT2	8
GOTERM_BP_FAT	GO:0034656~nucleobase, nucleoside and nucleotide catabolic process				0.0105386	ATP5D, MPG, NTHL1, CCNO, C6ORF108, ENTPD2, NT5C	7
GOTERM_BP_FAT	GO:0034655~nucleobase, nucleoside, nucleotide and nucleic acid catabolic process				0.0105386	ATP5D, MPG, NTHL1, CCNO, C6ORF108, ENTPD2, NT5C	7
GOTERM_BP_FAT	GO:0009262~deoxyribonucleotide metabolic process				0.0102945	MPG, NTHL1, CCNO, C6ORF108, NT5C	5
GOTERM_BP_FAT	GO:0045652~regulation of megakaryocyte differentiation				0.00967193	TESC, PF4, HIST1H4J	3
BIOCARTA	h_mspPathway:Msp/Ron Receptor Signaling Pathway				0.0088821	MST1P9, MST1, MST1P2	3
GOTERM_BP_FAT	GO:0050954~sensory perception of mechanical stimulus				0.00589737	MYO1A, STRC, USH1C, TIMM13, ATP6V1B1, COL11A2, KCNQ1, CHRNA10, CRYM, C17ORF28	10
GOTERM_BP_FAT	GO:0009166~nucleotide catabolic process				0.00565544	ATP5D, MPG, NTHL1, CCNO, C6ORF108, ENTPD2, NT5C	7
GOTERM_BP_FAT	GO:0007605~sensory perception of sound				0.00397206	MYO1A, STRC, USH1C, TIMM13, ATP6V1B1, COL11A2, KCNQ1, CHRNA10, CRYM, C17ORF28	10
GOTERM_BP_FAT	GO:0046903~secretion				0.0039003	PPFIA3, UCN, CPLX1, HNF1A, SLC22A18, FAM3B, DRD4, CLCNKA, GIPC1, PDX1, ATP6V1B1, AMN, AGXT, NECAB3, LLGL2, DGAT1, SYTL1, PCSK4, SMPD3, SLC17A9	20
GOTERM_BP_FAT	GO:0044270~nitrogen compound catabolic process				0.0013265	ATP5D, TST, MPG, NTHL1, CCNO, C6ORF108, ENTPD2, MPST, NT5C	9
GOTERM_BP_FAT	GO:0009264~deoxyribonucleotide catabolic process				0.000816614	MPG, NTHL1, CCNO, C6ORF108, NT5C	5
GOTERM_BP_FAT	GO:0055114~oxidation reduction				0.000772531	TM7SF2, CYP3A5, D2HGDH, NDUFB7, LDHD, CYP2D7P1, CYP2D6, ADH6, HSD11B1L, CYP2W1, ALDH3A1, GPX2, NDUFS7, NDUFS8, AKR7A3, HSD17B3, BDH1, CYP2B7P1, PCSK4, AKR7L, AIFM3, CYP2C9, ACADS, DHRS13, FA2H, DHRS11, DECR2, ALDH16A1, RDH12, ABP1, NDOR1, DOHH, ASPHD1, HSD11B2, DEGS2, DCXR, RDH13	37
GOTERM_BP_FAT	GO:0008610~lipid biosynthetic process				0.00012374	TM7SF2, HNF1A, MVD, RNPEPL1, LTC4S, MIF, SERINC4, NPC1L1, HSD17B3, PCYT2, GAL3ST1, AGPAT2, MOGAT3, PGAP3, MOGAT2, CPT1B, SPHK2, FA2H, PIGQ, DGAT1, HMGCS2, HSD11B2, PLA2G6, DPM3, DEGS2	25
