# Supplementary material for: Prognostic value of PDL1 expression in pancreatic cancer
Source: Oncotarget. 2016 Aug 29;7(44):71198–210. doi: 10.18632/oncotarget.11685 (PMC5342072; doi:10.18632/oncotarget.11685)
Supplement: Supplementary file 5 [file oncotarget-07-71198-s005.xls]

## Sheet: SuppTable 4
Supplementary Table 4: Correlations between the PDL1 expression-based groups and immunity-related features in pancreatic cancer, and comparison with breast cancer and GIST
Characteristics	Pancreatic cancer (N=453)					Breast cancer (N=5454)					GIST (N=139)
	CD274					CD274					CD274
	N	not-up group	up group	p-value	statistics	N	not-up group	up group	p-value	statistics	N	not-up group	up group	p-value	statistics
TIL TCGA median	150	7.0 (0-100)	15.0 (0-70)	0.3594		533	2 (0-95)	2 (0-100)	0.09
B-cell module				0.00011	2.7				3.42e-124	14				1.31e-08	8
Low	204	181 (49%)	23 (26%)		[1.58-4.79]	1911	1634 (92%)	277 (45%)		[11.24-18.26]	66	48 (73%)	18 (25%)		[3.58-18.74]
High	249	185 (51%)	64 (74%)			473	138 (8%)	335 (55%)			73	18 (27%)	55 (75%)
CD8+ T-cell module				0.0319	1.7				3.19e-51	35				2.57e-07	6.5
Low	214	182 (50%)	32 (37%)		[1.03-2.85]	2272	1762 (99%)	510 (83%)		[18.19-76.22]	61	44 (67%)	17 (23%)		[2.94-14.91]
High	239	184 (50%)	55 (63%)			112	10 (1%)	102 (17%)			78	22 (33%)	56 (77%)
T-cell module				0.00181	2.2				6.51e-97	10				1.44e-09	9.4
Low	209	182 (50%)	27 (31%)		[1.3-3.77]	1905	1605 (91%)	300 (49%)		[7.93-12.6]	68	50 (76%)	18 (25%)		[4.13-22.36]
High	244	184 (50%)	60 (69%)			479	167 (9%)	312 (51%)			71	16 (24%)	55 (75%)
28-kinase immune metagene				0.0587	0.36				6.39e-151	0.12				0.0596	0
Low	435	355 (97%)	80 (92%)			858	380 (9%)	478 (44%)		[0.1-0.14]	5	0 (0%)	5 (7%)		[0-1.18]
High	18	11 (3%)	7 (8%)		[0.12-1.12]	4596	3998 (91%)	598 (56%)			134	66 (100%)	68 (93%)
Medullary breast cancer signature				0.798	0.92				1e-57	3.1				0.135	2.9
Low	311	250 (68%)	61 (70%)		[0.53-1.56]	2836	2510 (57%)	326 (30%)		[2.67-3.58]	127	63 (95%)	64 (88%)		[0.69-17.61]
High	142	116 (32%)	26 (30%)			2618	1868 (43%)	750 (70%)			12	3 (5%)	9 (12%)
Immune response signature				0.154	0.71				1.09e-19	0.53				0.612	0.82
Low	219	183 (50%)	36 (41%)			2838	2146 (50%)	692 (65%)		[0.46-0.61]	69	31 (47%)	38 (52%)		[0.4-1.68]
High	234	183 (50%)	51 (59%)		[0.43-1.16]	2558	2185 (50%)	373 (35%)			70	35 (53%)	35 (48%)
LCK signature				0.00416	2.1				2.92e-181	8				1.88e-06	8.9
Low	334	281 (77%)	53 (61%)		[1.25-3.57]	4020	3619 (83%)	401 (37%)		[6.92-9.32]	103	61 (92%)	42 (58%)		[3.08-31.62]
High	119	85 (23%)	34 (39%)			1434	759 (17%)	675 (63%)			36	5 (8%)	31 (42%)
IFNα biological pathway				6e-06	3.4				2.48e-133	6.3				8.83e-11	12
Non-activated	190	172 (47%)	18 (21%)		[1.9-6.3]	2821	2616 (60%)	205 (19%)		[5.34-7.47]	76	55 (83%)	21 (29%)		[5.1-30.98]
Activated	263	194 (53%)	69 (79%)			2633	1762 (40%)	871 (81%)			63	11 (17%)	52 (71%)
IFNγ biological pathway				0.00571	2				1.69e-181	10				3.22e-10	11
Non-activated	195	169 (46%)	26 (30%)		[1.19-3.47]	2719	2585 (59%)	134 (12%)		[8.36-12.36]	75	54 (82%)	21 (29%)		[4.67-27.25]
Activated	258	197 (54%)	61 (70%)			2735	1793 (41%)	942 (88%)			64	12 (18%)	52 (71%)
