# Supplementary material for: Prognostic value of PDL1 expression in pancreatic cancer
Source: Oncotarget. 2016 Aug 29;7(44):71198–210. doi: 10.18632/oncotarget.11685 (PMC5342072; doi:10.18632/oncotarget.11685)
Supplement: Supplementary file 6 [file oncotarget-07-71198-s006.xls]

## Sheet: SupplTable 5
Supplementary Table 5: List of genes differentially expressed between the "PDL1-up" and "PDL1-not-up" sample groups in pancreas cancers (present study), breast cancers (Sabatier et al Oncotarget 2015) , and GISTs (Bertucci et al, Oncoimmunology 2015) generated from the 12,091 genes common to three studies and using the same parameters for supervised analysis (moderated t-test, p<5%, q<25%, |FC|>1…
Order	Gene.Symbol	Gene.Title	Pancreatic cancers					Breast cancers					GISTs
			t	p.value	FDR	FCratio_log2	Associated with	t	p.value	FDR	FCratio_log2	Associated with	t	p	FDR	FCratio_log2	Associated with
10521	A1BG	alpha-1-B glycoprotein	-3.00747	0.00301791	0.0114192	-0.540515		-6.19972	1.27277e-09	1.86436e-08	-0.321173		0.902855	0.372828	0.584858	0.243571
1701	A2M	alpha-2-macroglobulin	3.66363	0.000328336	0.00181945	0.54023		2.74096	0.00636791	0.0178125	0.208736		-2.12073	0.039989	0.145737	-0.53447
6997	A4GALT	alpha 1,4-galactosyltransferase	-0.0444128	0.964625	1	-0.00755264		-1.56422	0.118463	0.199791	-0.0635756		-0.516886	0.608772	0.776398	-0.109629
11118	AAAS	achalasia, adrenocortical insufficiency, alacrimia	-3.93058	0.000121416	0.000794898	-0.236057		-3.60491	0.000346866	0.00147255	-0.124856		-4.05381	0.000180275	0.00440364	-0.192498
11294	AACS	acetoacetyl-CoA synthetase	-4.26671	3.22595e-05	0.000268689	-0.376105		-4.15473	3.89281e-05	0.000219259	-0.248725		-3.00295	0.00489458	0.0379917	-0.349387
8730	AADAC	arylacetamide deacetylase (esterase)	-1.25146	0.21242	0.35185	-0.466417		0.544925	0.586073	0.685088	0.0222875		-0.636121	0.529401	0.717551	-0.23521
6825	AADAT	aminoadipate aminotransferase	0.0528683	0.957896	0.998354	0.00749404		1.63589	0.102555	0.178322	0.102321		1.14314	0.26218	0.476233	0.391047
8029	AAGAB	alpha- and gamma-adaptin binding protein	-0.733529	0.464206	0.620362	-0.047871		-5.49	6.70089e-08	7.21557e-07	-0.240675		0.474312	0.638177	0.795657	0.0457475
2022	AAK1	AP2 associated kinase 1	3.37646	0.000902621	0.00419649	0.277429		3.43505	0.000646902	0.00251762	0.229363		2.62521	0.0118868	0.0668877	0.330716
11091	AAMP	angio-associated, migratory cell protein	-3.89177	0.000140761	0.000895838	-0.211033		-3.06409	0.00231336	0.00757531	-0.128099		4.75602	2.78112e-05	0.00122218	0.485664
3702	AARS	alanyl-tRNA synthetase	2.08655	0.038362	0.0917961	0.132049		5.74025	1.7319e-08	2.09508e-07	0.29054		-2.50692	0.0174246	0.0859182	-0.218652
9043	AARS2	alanyl-tRNA synthetase 2, mitochondrial (putative)	-1.50032	0.135312	0.249537	-0.0850676		2.34112	0.0196582	0.0460396	0.125099		-2.32582	0.0257839	0.110342	-0.180032
11316	AARSD1	alanyl-tRNA synthetase domain containing 1	-4.31769	2.62043e-05	0.000226241	-0.329549		-4.05374	5.93116e-05	0.000318074	-0.182538		-1.99404	0.052052	0.172275	-0.344888
2071	AASDH	aminoadipate-semialdehyde dehydrogenase	3.33418	0.00104202	0.00473836	0.255585		-0.52081	0.602753	0.699327	-0.0419633		-1.63511	0.110022	0.279493	-0.151141
660	AASDHPPT	aminoadipate-semialdehyde dehydrogenase-phosphopantetheinyl transferase	4.83373	2.89461e-06	3.93311e-05	0.325299		1.55096	0.121608	0.203895	0.115488		0.617684	0.540598	0.726213	0.0508238
3273	AASS	aminoadipate-semialdehyde synthase	2.38609	0.0180837	0.0499624	0.305887		-0.817193	0.414247	0.528052	-0.0434641		-1.47947	0.148566	0.335721	-0.23321
9994	AATF	apoptosis antagonizing transcription factor	-2.38794	0.0179957	0.0497737	-0.161566		0.630911	0.528416	0.634204	0.0348949		0.313532	0.755668	0.870373	0.021792
11244	AATK	apoptosis-associated tyrosine kinase	-4.191	4.37841e-05	0.000344066	-0.939863	PDL1-not-up	-3.11491	0.00195662	0.00656793	-0.122681		-2.21869	0.0322975	0.12742	-0.52138
6418	ABAT	4-aminobutyrate aminotransferase	0.313175	0.754517	0.861407	0.0719206		-6.29587	7.22208e-10	1.10466e-08	-1.16517	PDL1-not-up	0.467582	0.643057	0.798933	0.106767
207	ABCA1	ATP-binding cassette, sub-family A (ABC1), member 1	5.72415	4.36838e-08	1.67235e-06	0.857403	PDL1-up	4.24078	2.70083e-05	0.000158444	0.302666		0.318707	0.751746	0.868189	0.0627954
7695	ABCA11P	ATP-binding cassette, sub-family A (ABC1), member 11 (pseudogene)	-0.497883	0.619185	0.755127	-0.0561819		-2.08656	0.037486	0.0786335	-0.1183		2.26811	0.0284779	0.117883	0.215729
5874	ABCA12	ATP-binding cassette, sub-family A (ABC1), member 12	0.668125	0.504924	0.657403	0.239712		1.55056	0.121705	0.204038	0.247033		-2.0139	0.0516562	0.171668	-1.41968
6759	ABCA3	ATP-binding cassette, sub-family A (ABC1), member 3	0.0938091	0.925367	0.977752	0.0166359		-6.38767	4.17751e-10	6.62822e-09	-0.460153		1.9472	0.0605599	0.189646	0.523634
5226	ABCA4	ATP-binding cassette, sub-family A (ABC1), member 4	1.07418	0.284205	0.436753	0.249217		0.390404	0.696421	0.776474	0.0245132		-1.73741	0.0918049	0.248521	-0.307325
8083	ABCA5	ATP-binding cassette, sub-family A (ABC1), member 5	-0.777436	0.437939	0.595904	-0.122044		1.1705	0.242415	0.350995	0.106079		0.368468	0.714833	0.845297	0.060589
1915	ABCA6	ATP-binding cassette, sub-family A (ABC1), member 6	3.47675	0.000638534	0.00314911	0.824486	PDL1-up	1.47852	0.139961	0.227784	0.118191		1.63578	0.111432	0.281454	0.379343
11133	ABCA7	ATP-binding cassette, sub-family A (ABC1), member 7	-3.94703	0.000114	0.000754769	-0.585685	PDL1-not-up	1.54049	0.124138	0.207094	0.0634353		-0.342649	0.734305	0.857377	-0.0510701
1780	ABCA8	ATP-binding cassette, sub-family A (ABC1), member 8	3.59874	0.000414861	0.00220604	1.10287	PDL1-up	-1.21282	0.225828	0.332186	-0.217826		-0.306214	0.76098	0.873384	-0.099777
3666	ABCB1	ATP-binding cassette, sub-family B (MDR/TAP), member 1	2.1137	0.0359421	0.0870094	0.56867		5.32001	1.63326e-07	1.6254e-06	0.314704		0.857836	0.396824	0.605376	0.25941
4411	ABCB10	ATP-binding cassette, sub-family B (MDR/TAP), member 10	1.61628	0.107815	0.208845	0.130621		0.304332	0.761015	0.827726	0.023923		-0.498564	0.621134	0.78463	-0.073256
7225	ABCB4	ATP-binding cassette, sub-family B (MDR/TAP), member 4	-0.184527	0.853812	0.930745	-0.0372657		1.09611	0.273612	0.385784	0.0450711		-0.975577	0.334894	0.547596	-0.310544
2770	ABCB5	ATP-binding cassette, sub-family B (MDR/TAP), member 5	2.7722	0.00616378	0.0206509	0.649617	PDL1-up	-2.7279	0.00662112	0.0183939	-0.0746852		-0.728946	0.471507	0.668664	-0.103694
11487	ABCB6	ATP-binding cassette, sub-family B (MDR/TAP), member 6	-4.63153	7.00803e-06	7.94488e-05	-0.421766		-0.928193	0.353801	0.469027	-0.0691602		-0.902188	0.372981	0.584884	-0.0961201
3822	ABCB7	ATP-binding cassette, sub-family B (MDR/TAP), member 7	2.00067	0.0469563	0.10837	0.0976903		-0.606418	0.54454	0.648483	-0.0280512		-3.46052	0.00132569	0.016191	-0.210756
11562	ABCB8	ATP-binding cassette, sub-family B (MDR/TAP), member 8	-4.80636	3.26772e-06	4.34322e-05	-0.39833		-2.72978	0.00658426	0.0183146	-0.1031		0.552873	0.583801	0.759835	0.0433027
9265	ABCB9	ATP-binding cassette, sub-family B (MDR/TAP), member 9	-1.68856	0.0930643	0.18641	-0.174413		-0.723139	0.469967	0.580419	-0.0273327		-0.49844	0.621648	0.784939	-0.0821444
5114	ABCC1	ATP-binding cassette, sub-family C (CFTR/MRP), member 1	1.13889	0.256287	0.405318	0.098185		3.57679	0.000385228	0.00161539	0.21927		1.24122	0.222275	0.430807	0.179648
10159	ABCC10	ATP-binding cassette, sub-family C (CFTR/MRP), member 10	-2.56136	0.0112602	0.0337788	-0.165682		5.41288	1.00671e-07	1.0439e-06	0.32484		2.89291	0.00606776	0.0435001	0.218686
8280	ABCC11	ATP-binding cassette, sub-family C (CFTR/MRP), member 11	-0.920908	0.358352	0.51732	-0.200689		0.141814	0.88729	0.921023	0.0276683		-0.519162	0.607563	0.775569	-0.127444
4779	ABCC2	ATP-binding cassette, sub-family C (CFTR/MRP), member 2	1.37857	0.169767	0.296082	0.319997		1.45769	0.145617	0.234969	0.0639044		-1.39616	0.173227	0.369133	-0.365196
1760	ABCC4	ATP-binding cassette, sub-family C (CFTR/MRP), member 4	3.61138	0.000396483	0.00212649	0.587251	PDL1-up	6.28591	7.66139e-10	1.1663e-08	0.587398	PDL1-up	1.71949	0.0942648	0.252658	0.462044
9095	ABCC5	ATP-binding cassette, sub-family C (CFTR/MRP), member 5	-1.53931	0.125515	0.235269	-0.1632		-3.53586	0.000448226	0.00184428	-0.397103		0.265163	0.792202	0.890454	0.0425221
9250	ABCC6	ATP-binding cassette, sub-family C (CFTR/MRP), member 6	-1.676	0.0955028	0.190218	-0.404833		-2.18214	0.0296115	0.0646517	-0.250691		3.56374	0.00106186	0.0139026	0.766984	PDL1-up
6820	ABCC8	ATP-binding cassette, sub-family C (CFTR/MRP), member 8	0.0545425	0.956564	0.997649	0.0298197		-7.74299	6.38495e-14	1.58331e-12	-0.781255	PDL1-not-up	1.29788	0.20113	0.405776	0.331874
8071	ABCD1	ATP-binding cassette, sub-family D (ALD), member 1	-0.767622	0.443734	0.601222	-0.0736624		3.78317	0.000175587	0.000817048	0.199304		-0.538082	0.594017	0.76696	-0.0612175
7218	ABCD3	ATP-binding cassette, sub-family D (ALD), member 3	-0.181414	0.85625	0.932155	-0.0163176		-4.61196	5.19549e-06	3.68065e-05	-0.632212	PDL1-not-up	-2.16186	0.0381219	0.141207	-0.500237
11336	ABCD4	ATP-binding cassette, sub-family D (ALD), member 4	-4.33931	2.39794e-05	0.000211179	-0.305069		-0.619313	0.536021	0.640899	-0.027961		-1.87499	0.067772	0.203009	-0.185672
810	ABCE1	ATP-binding cassette, sub-family E (OABP), member 1	4.62695	7.14772e-06	8.06761e-05	0.307302		3.91459	0.000104457	0.000521058	0.215667		-1.74708	0.0894784	0.244194	-0.14319
7807	ABCF1	ATP-binding cassette, sub-family F (GCN20), member 1	-0.585616	0.55888	0.706984	-0.0331045		3.51142	0.000490319	0.00199033	0.151428		-0.838633	0.407141	0.614089	-0.0502658
5379	ABCF2	ATP-binding cassette, sub-family F (GCN20), member 2	0.968619	0.334057	0.491756	0.0559919		0.775262	0.438588	0.551498	0.0407378		0.92076	0.363497	0.575721	0.0730231
9554	ABCF3	ATP-binding cassette, sub-family F (GCN20), member 3	-1.94177	0.0537523	0.120769	-0.089466		-0.735359	0.462501	0.573895	-0.029749		-0.494624	0.623812	0.786892	-0.0335572
6576	ABCG1	ATP-binding cassette, sub-family G (WHITE), member 1	0.217892	0.827765	0.913455	0.0264435		-2.59361	0.00980438	0.0256272	-0.196098		0.606467	0.547896	0.732845	0.124011
3885	ABCG2	ATP-binding cassette, sub-family G (WHITE), member 2	1.95174	0.0525467	0.118697	0.356311		-1.68786	0.0921248	0.163612	-0.11772		1.15989	0.253908	0.466213	0.290142
8282	ABCG4	ATP-binding cassette, sub-family G (WHITE), member 4	-0.923699	0.356901	0.515805	-0.127164		-0.185151	0.853193	0.8975	-0.00593989		0.271706	0.786866	0.88775	0.0587008
7619	ABHD1	abhydrolase domain containing 1	-0.440796	0.659898	0.787513	-0.0667696		0.617373	0.537299	0.642093	0.0193307		0.871585	0.389801	0.598991	0.170287
7324	ABHD10	abhydrolase domain containing 10	-0.251238	0.801922	0.894942	-0.0157984		-1.70206	0.0894284	0.159784	-0.17646		1.49567	0.14375	0.329735	0.170257
11467	ABHD11	abhydrolase domain containing 11	-4.58364	8.60718e-06	9.3302e-05	-0.593312	PDL1-not-up	-1.182	0.237824	0.345767	-0.0927797		-0.610675	0.545182	0.730559	-0.0505211
10821	ABHD12	abhydrolase domain containing 12	-3.40788	0.000810509	0.00382542	-0.272932		-2.15078	0.0320209	0.069028	-0.165492		2.31573	0.0269886	0.113521	0.29599
11725	ABHD14B	abhydrolase domain containing 14B	-5.22264	4.9136e-07	9.95094e-06	-0.455731		-2.80746	0.0052086	0.0150283	-0.21468		0.479095	0.634996	0.793322	0.0587728
7555	ABHD15	abhydrolase domain containing 15	-0.400237	0.689465	0.811663	-0.0483923		0.324876	0.745425	0.815449	0.0222691		0.744839	0.460684	0.659298	0.0880182
4936	ABHD2	abhydrolase domain containing 2	1.27043	0.205598	0.342848	0.18995		-3.76687	0.000187079	0.000863047	-0.409925		2.15243	0.0369283	0.138577	0.322761
7363	ABHD3	abhydrolase domain containing 3	-0.27939	0.780272	0.88011	-0.035821		0.752392	0.452206	0.564409	0.0584217		0.749347	0.459366	0.658384	0.131472
6502	ABHD4	abhydrolase domain containing 4	0.262388	0.793328	0.889381	0.0204298		-3.68561	0.000255727	0.00112798	-0.175727		2.29692	0.0284276	0.117772	0.333013
994	ABHD5	abhydrolase domain containing 5	4.39852	1.87765e-05	0.000173103	0.310975		-2.45487	0.014468	0.0356118	-0.210724		-0.368034	0.71473	0.845297	-0.0595377
11166	ABHD8	abhydrolase domain containing 8	-4.0223	8.52421e-05	0.000594062	-0.461197		-3.72673	0.000218467	0.000985557	-0.143765		0.708082	0.483849	0.678359	0.0651664
3927	ABI1	abl-interactor 1	1.92887	0.0553468	0.123406	0.121147		4.46334	1.01921e-05	6.66081e-05	0.221615		-1.0792	0.287577	0.501896	-0.0898413
2601	ABI2	abl-interactor 2	2.91017	0.00407637	0.0146751	0.213989		-6.86878	2.14254e-11	4.06036e-10	-0.308671		-2.09743	0.0436724	0.154114	-0.203845
3296	ABI3	ABI family, member 3	2.37324	0.0187045	0.0512603	0.349429		9.02748	5.03232e-18	1.66894e-16	0.303975		3.15902	0.00322932	0.0293953	0.402282
696	ABI3BP	ABI family, member 3 (NESH) binding protein	4.77394	3.77008e-06	4.85898e-05	1.1953	PDL1-up	4.56545	6.42781e-06	4.42658e-05	0.648702	PDL1-up	-1.17807	0.246284	0.457442	-0.650634
3438	ABL1	c-abl oncogene 1, non-receptor tyrosine kinase	2.26319	0.0248388	0.0645525	0.19109		-1.7293	0.084436	0.152572	-0.0768128		1.54129	0.132846	0.313619	0.251522
731	ABL2	v-abl Abelson murine leukemia viral oncogene homolog 2	4.73024	4.56639e-06	5.65797e-05	0.439748		-1.5078	0.132301	0.217827	-0.0767853		-3.42907	0.0014545	0.017229	-0.441635
7975	ABLIM1	actin binding LIM protein 1	-0.697668	0.4863	0.640548	-0.0812932		-0.932247	0.351705	0.466898	-0.0376639		-1.61333	0.112944	0.28345	-0.158742
9875	ABLIM2	actin binding LIM protein family, member 2	-2.28108	0.0237353	0.0621647	-0.409468		-1.55645	0.120299	0.202132	-0.112369		0.774158	0.442402	0.645178	0.179967
4781	ABLIM3	actin binding LIM protein family, member 3	1.37601	0.170557	0.297233	0.237491		-5.413	1.00609e-07	1.04372e-06	-0.516625		0.317379	0.752928	0.868938	0.0780473
9659	ABP1	amiloride binding protein 1 (amine oxidase (copper-containing))	-2.04243	0.042592	0.100178	-0.691364	PDL1-not-up	2.37559	0.0179353	0.0426271	0.241027		-1.33774	0.188535	0.390353	-0.209557
5585	ABR	active BCR-related gene	0.852944	0.394843	0.553762	0.0618667		-2.69275	0.00734889	0.0200666	-0.136487		1.73067	0.0938428	0.251945	0.31276
10088	ABT1	activator of basal transcription 1	-2.48466	0.0138965	0.0402193	-0.151017		-0.671328	0.502353	0.610523	-0.0372373		-0.515003	0.609315	0.776398	-0.0366797
11468	ABTB1	ankyrin repeat and BTB (POZ) domain containing 1	-4.58502	8.55641e-06	9.28497e-05	-0.461075		-3.68285	0.000258434	0.0011375	-0.161263		-0.220347	0.827098	0.913167	-0.0313554
5133	ABTB2	ankyrin repeat and BTB (POZ) domain containing 2	1.13169	0.259295	0.408595	0.210007		2.33126	0.020177	0.0470454	0.109247		-1.37678	0.177453	0.37458	-0.274294
9769	ACAA1	acetyl-CoA acyltransferase 1	-2.17213	0.0311757	0.0776217	-0.192482		-2.2068	0.0278279	0.0613842	-0.120051		0.795341	0.432258	0.636759	0.079424
6476	ACAA2	acetyl-CoA acyltransferase 2	0.27557	0.7832	0.882239	0.0238939		-1.59274	0.111915	0.190808	-0.0553568		0.57854	0.567173	0.747088	0.10828
7880	ACACA	acetyl-CoA carboxylase alpha	-0.638748	0.523812	0.674722	-0.0514856		-2.38817	0.0173406	0.041448	-0.167162		-1.44093	0.159219	0.350113	-0.224437
7858	ACACB	acetyl-CoA carboxylase beta	-0.624062	0.53339	0.683841	-0.105385		-2.75337	0.00613523	0.0172823	-0.328013		1.72881	0.0925598	0.24956	0.339141
11055	ACAD10	acyl-CoA dehydrogenase family, member 10	-3.79921	0.000199393	0.0011984	-0.272275		-4.07859	5.35164e-05	0.000290394	-0.153015		-0.576735	0.567917	0.747646	-0.0856823
8985	ACAD8	acyl-CoA dehydrogenase family, member 8	-1.45313	0.147959	0.266843	-0.0849017		-1.46957	0.142371	0.230865	-0.0953137		-0.743839	0.461121	0.659554	-0.0513791
9734	ACAD9	acyl-CoA dehydrogenase family, member 9	-2.13075	0.0344906	0.0840638	-0.108085		0.549697	0.582798	0.682232	0.0231828		1.21187	0.23291	0.442255	0.0859418
5908	ACADL	acyl-CoA dehydrogenase, long chain	0.640222	0.522856	0.674016	0.210372		0.435279	0.663567	0.750259	0.0287317		0.536496	0.594168	0.766973	0.0913328
5367	ACADSB	acyl-CoA dehydrogenase, short/branched chain	0.977275	0.329767	0.487398	0.107796		-7.47983	3.88466e-13	9.072e-12	-1.01616	PDL1-not-up	1.77238	0.0849335	0.236206	0.214102
11281	ACADVL	acyl-CoA dehydrogenase, very long chain	-4.24551	3.51553e-05	0.00028894	-0.387103		-3.80955	0.000158391	0.000746801	-0.244874		-1.82128	0.0754887	0.218606	-0.143266
6049	ACAN	aggrecan	0.55865	0.577107	0.721862	0.128174		-1.40448	0.16086	0.254564	-0.0591472		-1.96669	0.0553468	0.17926	-0.373969
3565	ACAP1	ArfGAP with coiled-coil, ankyrin repeat and PH domains 1	2.17905	0.030649	0.0765237	0.532507		17.1272	4.40547e-51	1.50928e-48	1.09294	PDL1-up	2.43729	0.0209142	0.09618	0.666459	PDL1-up
11306	ACAP3	ArfGAP with coiled-coil, ankyrin repeat and PH domains 3	-4.2939	2.88803e-05	0.000244815	-0.530024		0.581724	0.561041	0.662662	0.0478935		-1.98366	0.0550396	0.178751	-0.265217
6072	ACAT1	acetyl-CoA acetyltransferase 1	0.541302	0.58898	0.731894	0.0658335		-3.40163	0.000729139	0.00279756	-0.28596		0.445023	0.658808	0.809719	0.0442036
9488	ACAT2	acetyl-CoA acetyltransferase 2	-1.89049	0.060326	0.132098	-0.208432		2.39141	0.0171902	0.0411471	0.165217		-1.52054	0.136923	0.319462	-0.202284
2476	ACBD3	acyl-CoA binding domain containing 3	3.00623	0.00302971	0.0114554	0.244022		-0.3877	0.69842	0.778161	-0.0362027		-2.54621	0.0146835	0.0764995	-0.212705
11937	ACBD4	acyl-CoA binding domain containing 4	-5.99494	1.11538e-08	6.36109e-07	-0.643093	PDL1-not-up	-3.86661	0.000126484	0.000614699	-0.146756		0.986448	0.331204	0.543723	0.0900349
4481	ACBD5	acyl-CoA binding domain containing 5	1.57094	0.117982	0.224183	0.145797		-0.617222	0.537398	0.642188	-0.038599		1.22978	0.227311	0.436855	0.236397
10855	ACBD6	acyl-CoA binding domain containing 6	-3.45499	0.000688792	0.00334249	-0.238279		-4.35245	1.6649e-05	0.000103069	-0.239247		-2.81171	0.00761746	0.0500453	-0.228404
7850	ACCN2	amiloride-sensitive cation channel 2, neuronal	-0.619162	0.536606	0.686592	-0.112415		-3.12202	0.00191091	0.00643725	-0.123802		-0.922511	0.362043	0.57442	-0.141146
9340	ACCN4	amiloride-sensitive cation channel 4, pituitary	-1.75751	0.0805589	0.166293	-0.374255		-1.39329	0.164215	0.258641	-0.0426626		-2.06754	0.0451584	0.157595	-0.24148
11006	ACCS	1-aminocyclopropane-1-carboxylate synthase homolog (Arabidopsis)(non-functional)	-3.70964	0.000277635	0.00157871	-0.521571		0.765098	0.444611	0.557415	0.0503475		0.433097	0.667534	0.814879	0.0622305
8290	ACE	angiotensin I converting enzyme (peptidyl-dipeptidase A) 1	-0.929943	0.353667	0.512249	-0.101034		2.54094	0.0113874	0.0290943	0.151614		-1.9551	0.0588944	0.186722	-0.340724
6298	ACE2	angiotensin I converting enzyme (peptidyl-dipeptidase A) 2	0.396784	0.692005	0.813487	0.146313		3.25491	0.00121915	0.00437596	0.221738		0.318077	0.751861	0.868189	0.0738966
1045	ACER3	alkaline ceramidase 3	4.33303	2.46058e-05	0.000215705	0.396755		2.52569	0.0118866	0.0301498	0.23548		0.758699	0.453102	0.653585	0.143334
9511	ACHE	acetylcholinesterase	-1.90716	0.0581188	0.128333	-0.477158		-1.30448	0.192732	0.29351	-0.0421092		-1.83474	0.0741593	0.215892	-0.263475
8417	ACIN1	apoptotic chromatin condensation inducer 1	-1.02728	0.305691	0.460905	-0.0527949		-0.25214	0.801047	0.858305	-0.011969		-3.31986	0.00205902	0.0219578	-0.35227
3782	ACLY	ATP citrate lyase	2.03005	0.0438479	0.102498	0.169109		-2.3051	0.0216112	0.0498199	-0.172746		-2.28703	0.0289005	0.119018	-0.194044
6419	ACMSD	aminocarboxymuconate semialdehyde decarboxylase	0.313083	0.754586	0.861407	0.121611		-3.65929	0.000282631	0.00123156	-0.301123		-1.34838	0.188501	0.390353	-0.309374
7983	ACN9	ACN9 homolog (S. cerevisiae)	-0.701386	0.483983	0.638397	-0.0610554		0.539696	0.589671	0.688041	0.0495706		1.08945	0.282724	0.49712	0.177308
5752	ACO1	aconitase 1, soluble	0.748958	0.454877	0.611505	0.0660326		-0.4647	0.642369	0.732574	-0.0299937		5.61811	1.92125e-06	0.000188028	0.461695
10599	ACO2	aconitase 2, mitochondrial	-3.09817	0.00226521	0.00899903	-0.197182		0.662521	0.507974	0.615805	0.0365418		2.60899	0.0132987	0.0718049	0.332628
8906	ACOT1	acyl-CoA thioesterase 1	-1.39487	0.164802	0.289514	-0.099399		-5.03566	6.88336e-07	6.01221e-06	-0.450413		-1.88236	0.0684508	0.204495	-0.285454
11779	ACOT11	acyl-CoA thioesterase 11	-5.37505	2.3915e-07	5.81104e-06	-0.693763	PDL1-not-up	-1.35523	0.17602	0.273164	-0.0812233		1.66142	0.106317	0.273454	0.346282
8338	ACOT13	acyl-CoA thioesterase 13	-0.969	0.333868	0.491618	-0.0686101		-0.000616058	0.999509	0.999695	-5.39773e-05		1.4849	0.146617	0.333407	0.17787
8722	ACOT4	acyl-CoA thioesterase 4	-1.24367	0.215267	0.355449	-0.156936		-6.62007	1.01616e-10	1.76811e-09	-0.665633	PDL1-not-up	0.342754	0.734052	0.85715	0.0812606
8171	ACOT7	acyl-CoA thioesterase 7	-0.848319	0.397406	0.556274	-0.0992979		1.59282	0.111897	0.190787	0.124985		0.776081	0.442146	0.644951	0.119821
5787	ACOT9	acyl-CoA thioesterase 9	0.725014	0.469401	0.625147	0.0879152		5.89051	7.50718e-09	9.6681e-08	0.392675		0.314165	0.755102	0.870135	0.0204598
8130	ACOX1	acyl-CoA oxidase 1, palmitoyl	-0.812993	0.417314	0.577117	-0.0629769		-3.27089	0.00115379	0.00416895	-0.175791		-0.787991	0.436904	0.64079	-0.0819276
5627	ACOX2	acyl-CoA oxidase 2, branched chain	0.823261	0.411467	0.570799	0.130092		-3.53817	0.000444422	0.00183098	-0.564076		-1.31976	0.195794	0.399664	-0.185935
9607	ACOX3	acyl-CoA oxidase 3, pristanoyl	-1.99323	0.0477728	0.109921	-0.161558		-3.72236	0.000222168	0.000999701	-0.342688		-1.78677	0.0833343	0.233494	-0.251464
9964	ACP1	acid phosphatase 1, soluble	-2.36494	0.0191155	0.0521541	-0.132825		-1.61316	0.107405	0.184788	-0.0774493		-1.14974	0.256937	0.470292	-0.126413
8705	ACP2	acid phosphatase 2, lysosomal	-1.23351	0.21902	0.360168	-0.0839906		5.00125	8.15559e-07	6.99359e-06	0.266613		5.26172	5.66215e-06	0.000394646	0.410435
4109	ACP5	acid phosphatase 5, tartrate resistant	1.81182	0.0717096	0.151546	0.351642		3.72998	0.000215752	0.000975308	0.379169		1.63668	0.110333	0.279909	0.321766
11364	ACP6	acid phosphatase 6, lysophosphatidic	-4.40231	1.84834e-05	0.000170708	-0.538039		-5.1016	4.95951e-07	4.46672e-06	-0.369414		1.75829	0.0872695	0.240153	0.274264
5793	ACPP	acid phosphatase, prostate	0.720123	0.472399	0.628122	0.159181		-1.86492	0.0628374	0.120171	-0.0889255		0.293886	0.770569	0.878849	0.0585749
8502	ACPT	acid phosphatase, testicular	-1.09009	0.277156	0.428679	-0.0550039		-2.73454	0.00649135	0.0181061	-0.118368		-1.53473	0.13399	0.31538	-0.147286
3603	ACRBP	acrosin binding protein	2.15051	0.0328714	0.0809599	0.351376		2.64488	0.00845535	0.0225965	0.108658		-0.536577	0.595105	0.76748	-0.0823485
8464	ACRC	acidic repeat containing	-1.06455	0.288528	0.441545	-0.151235		5.89733	7.22489e-09	9.34547e-08	0.345852		-0.725533	0.472314	0.669226	-0.0739906
7599	ACSF2	acyl-CoA synthetase family member 2	-0.431919	0.666326	0.792603	-0.0603302		-2.48815	0.0131989	0.0329315	-0.224791		-0.789266	0.435732	0.63983	-0.091436
3791	ACSL1	acyl-CoA synthetase long-chain family member 1	2.02304	0.044573	0.103909	0.278158		4.40261	1.3352e-05	8.47241e-05	0.422214		1.2968	0.203334	0.408575	0.176134
6495	ACSL3	acyl-CoA synthetase long-chain family member 3	0.266956	0.789814	0.886864	0.0222817		-4.47041	9.87493e-06	6.48171e-05	-0.318814		1.79303	0.0811868	0.230024	0.254217
104	ACSL4	acyl-CoA synthetase long-chain family member 4	6.10756	6.24977e-09	4.29144e-07	0.587579	PDL1-up	7.84852	3.05529e-14	7.78988e-13	0.580658		1.95658	0.0589201	0.186722	0.239719
5893	ACSL5	acyl-CoA synthetase long-chain family member 5	0.656595	0.512294	0.663926	0.162828		10.9244	8.00806e-25	4.0311e-23	0.874055	PDL1-up	3.14479	0.00357018	0.0313088	0.959646	PDL1-up
8716	ACSM1	acyl-CoA synthetase medium-chain family member 1	-1.23844	0.217192	0.357947	-0.290696		-1.93619	0.0534651	0.105321	-0.117198		-0.78218	0.438103	0.641628	-0.135521
8709	ACSM3	acyl-CoA synthetase medium-chain family member 3	-1.23619	0.218026	0.358879	-0.266099		0.694026	0.488021	0.597177	0.0332697		0.544808	0.588235	0.762722	0.144761
1671	ACSM5	acyl-CoA synthetase medium-chain family member 5	3.69719	0.000290571	0.00164299	0.818382	PDL1-up	-2.60578	0.00946799	0.0248882	-0.12332		0.593859	0.556997	0.740254	0.149624
9974	ACSS1	acyl-CoA synthetase short-chain family member 1	-2.369	0.0189138	0.0517484	-0.41907		2.19404	0.0287393	0.0630399	0.130068		1.97303	0.0563847	0.181221	0.295968
11417	ACSS2	acyl-CoA synthetase short-chain family member 2	-4.47898	1.34151e-05	0.000132607	-0.439921		-2.5088	0.012462	0.0313612	-0.105732		-0.21134	0.83386	0.916874	-0.021194
1072	ACSS3	acyl-CoA synthetase short-chain family member 3	4.30703	2.7372e-05	0.000234351	0.838618	PDL1-up	-3.7874	0.00017272	0.000805015	-0.456435		2.42272	0.0213332	0.0973375	0.743723	PDL1-up
8598	ACTB	actin, beta	-1.17084	0.243238	0.389359	-0.104689		2.77598	0.00573118	0.0163087	0.0687097		2.36831	0.0238588	0.104934	0.170756
5765	ACTC1	actin, alpha, cardiac muscle 1	0.73941	0.460638	0.617119	0.260886		-1.87687	0.0611777	0.117619	-0.0566145		3.71419	0.000455849	0.008237	0.994721	PDL1-up
10608	ACTG1	actin, gamma 1	-3.11691	0.00213306	0.00855182	-0.227365		-5.67245	2.51082e-08	2.95134e-07	-0.144074		0.269837	0.788724	0.88895	0.0091077
6467	ACTG2	actin, gamma 2, smooth muscle, enteric	0.285703	0.77544	0.876007	0.109791		-3.44652	0.000620716	0.0024318	-0.119555		2.42069	0.0203042	0.0944787	0.958536	PDL1-up
3498	ACTL6A	actin-like 6A	2.22772	0.0271592	0.0693713	0.148327		0.581141	0.561434	0.662919	0.0444882		-1.68041	0.101943	0.265319	-0.191146
7183	ACTL6B	actin-like 6B	-0.16397	0.869942	0.940883	-0.0692936		-2.20595	0.0278882	0.061498	-0.108646		-1.10896	0.276394	0.491195	-0.168973
7373	ACTL8	actin-like 8	-0.282443	0.777934	0.878389	-0.0822905		1.60602	0.108964	0.186969	0.104548		-0.283349	0.77879	0.883824	-0.0379126
3486	ACTN1	actinin, alpha 1	2.23228	0.0268504	0.0687534	0.226346		-1.59429	0.111568	0.190298	-0.117211		0.984571	0.332102	0.544372	0.151277
5402	ACTN2	actinin, alpha 2	0.956055	0.340348	0.498409	0.197073		0.181499	0.856057	0.899119	0.0114953		2.44123	0.0175838	0.0863225	0.578376
2097	ACTN3	actinin, alpha 3	3.30788	0.00113861	0.00510409	0.508227		-2.10132	0.0361639	0.0763501	-0.0594673		0.898111	0.374699	0.586247	0.0971377
5666	ACTN4	actinin, alpha 4	0.803313	0.422871	0.582409	0.0874869		1.65641	0.0983293	0.172453	0.0973589		-0.201537	0.841472	0.921691	-0.0263874
4865	ACTR10	actin-related protein 10 homolog (S. cerevisiae)	1.31577	0.189953	0.322989	0.0762723		-4.05237	5.96474e-05	0.000319681	-0.238013		-0.565307	0.575089	0.75227	-0.0495765
8052	ACTR1A	ARP1 actin-related protein 1 homolog A, centractin alpha (yeast)	-0.751659	0.453255	0.609935	-0.0388228		-2.27959	0.0230957	0.0526881	-0.0979164		0.515272	0.609399	0.776398	0.0426031
383	ACTR2	ARP2 actin-related protein 2 homolog (yeast)	5.29293	3.5312e-07	7.70771e-06	0.417032		3.33349	0.00092788	0.00344981	0.256358		0.763472	0.450427	0.651919	0.0673604
1031	ACTR3	ARP3 actin-related protein 3 homolog (yeast)	4.35364	2.26056e-05	0.000201789	0.344131		7.842	3.19843e-14	8.13721e-13	0.329523		2.03224	0.0496957	0.167386	0.223231
9249	ACTR3B	ARP3 actin-related protein 3 homolog B (yeast)	-1.67491	0.095718	0.190573	-0.159361		0.664778	0.50653	0.614394	0.0632561		-2.4711	0.0184181	0.0887705	-0.256758
10888	ACTR5	ARP5 actin-related protein 5 homolog (yeast)	-3.50364	0.000581201	0.00291182	-0.233942		0.686819	0.492547	0.601111	0.0351635		-1.53215	0.13444	0.315975	-0.143564
3627	ACTR6	ARP6 actin-related protein 6 homolog (yeast)	2.13604	0.0340501	0.0833035	0.143212		-1.35738	0.175334	0.272351	-0.102888		-0.361147	0.719521	0.847805	-0.0284578
1205	ACTR8	ARP8 actin-related protein 8 homolog (yeast)	4.16598	4.83923e-05	0.000372392	0.225398		-2.86366	0.00438182	0.0129879	-0.143342		2.71823	0.00975464	0.0588271	0.226022
8477	ACVR1B	activin A receptor, type IB	-1.07334	0.284581	0.437069	-0.111445		-6.04694	3.08695e-09	4.23191e-08	-0.344951		1.83998	0.0730178	0.213534	0.286504
2919	ACVR1C	activin A receptor, type IC	2.65993	0.00853331	0.0270283	0.575729		1.02581	0.305529	0.419241	0.107077		-0.50558	0.616742	0.781321	-0.179533
6025	ACVR2A	activin A receptor, type IIA	0.570229	0.569246	0.715732	0.0440955		-0.478263	0.632693	0.724277	-0.0392537		4.43908	5.95545e-05	0.00210638	0.571028
5394	ACVR2B	activin A receptor, type IIB	0.961491	0.337617	0.495363	0.0880711		-5.18096	3.32736e-07	3.10862e-06	-0.264103		1.49777	0.142345	0.327985	0.162315
10051	ACY3	aspartoacylase (aminocyclase) 3	-2.4373	0.0157868	0.0447324	-0.543412		0.988475	0.323447	0.437952	0.0321494		-1.05284	0.300575	0.515603	-0.227093
10609	ACYP1	acylphosphatase 1, erythrocyte (common) type	-3.11729	0.0021305	0.00854627	-0.342555		-0.233151	0.815749	0.869622	-0.0143653		-1.23303	0.226365	0.435565	-0.157835
4906	ADA	adenosine deaminase	1.2889	0.199114	0.334546	0.234936		9.01178	5.68241e-18	1.87924e-16	0.594489	PDL1-up	3.23163	0.00223181	0.0230732	0.627492	PDL1-up
10289	ADAD2	adenosine deaminase domain containing 2	-2.69443	0.00772986	0.0249492	-0.487775		-2.19959	0.0283399	0.0623265	-0.0789808		-2.53924	0.0158879	0.0807778	-0.678757	PDL1-not-up
834	ADAM10	ADAM metallopeptidase domain 10	4.59706	8.12667e-06	8.91762e-05	0.596213	PDL1-up	-1.27735	0.202132	0.304658	-0.124026		-2.14948	0.0388078	0.142799	-0.26665
1927	ADAM12	ADAM metallopeptidase domain 12	3.4659	0.000663154	0.00325023	1.11775	PDL1-up	-1.9616	0.0504203	0.100439	-0.271329		-1.83351	0.0750232	0.217605	-0.556907
10731	ADAM15	ADAM metallopeptidase domain 15	-3.28375	0.00123454	0.00545433	-0.35898		-2.13439	0.0333467	0.0713976	-0.101546		0.578959	0.566394	0.746536	0.0793172
598	ADAM17	ADAM metallopeptidase domain 17	4.91757	1.9908e-06	2.93207e-05	0.544368		2.93045	0.00355554	0.0108778	0.129084		-2.03679	0.0486554	0.165206	-0.199786
1160	ADAM19	ADAM metallopeptidase domain 19	4.20884	4.07591e-05	0.000324603	0.929081	PDL1-up	9.06488	3.76521e-18	1.26296e-16	0.542936		-1.11421	0.272973	0.487792	-0.259118
1150	ADAM22	ADAM metallopeptidase domain 22	4.21531	3.97115e-05	0.000318111	1.05049	PDL1-up	-1.74361	0.0819036	0.148945	-0.107169		-2.59053	0.0139568	0.0740912	-0.873533	PDL1-not-up
1699	ADAM23	ADAM metallopeptidase domain 23	3.66718	0.00032414	0.00179911	0.919853	PDL1-up	-1.91975	0.0555165	0.108635	-0.0625025		2.48912	0.0176645	0.0865145	1.02828	PDL1-up
4598	ADAM28	ADAM metallopeptidase domain 28	1.48219	0.140067	0.256257	0.405462		9.73031	1.89552e-20	7.27827e-19	0.922678	PDL1-up	1.91218	0.0638635	0.195697	0.729644
4816	ADAM33	ADAM metallopeptidase domain 33	1.35	0.17874	0.30838	0.329096		-0.964849	0.335135	0.45027	-0.0684353		2.08456	0.0429096	0.152321	0.54823
8002	ADAM8	ADAM metallopeptidase domain 8	-0.712215	0.477269	0.632426	-0.163247		8.32582	9.96142e-16	2.85547e-14	0.505952		3.30276	0.00209778	0.0222084	0.559671
2434	ADAM9	ADAM metallopeptidase domain 9	3.04422	0.0026888	0.0103903	0.482934		0.929233	0.353262	0.468472	0.0945143		-1.67209	0.10352	0.268319	-0.259663
1798	ADAMDEC1	ADAM-like, decysin 1	3.58304	0.000438822	0.00231308	1.12733	PDL1-up	17.2133	1.79408e-51	6.52657e-49	2.76498	PDL1-up	1.90005	0.0647857	0.197479	0.584658
2565	ADAMTS1	ADAM metallopeptidase with thrombospondin type 1 motif, 1	2.94308	0.00368529	0.0134648	0.636403	PDL1-up	3.02269	0.00264722	0.00849075	0.368608		1.75307	0.0887009	0.242838	0.583301
7138	ADAMTS10	ADAM metallopeptidase with thrombospondin type 1 motif, 10	-0.129303	0.897265	0.960188	-0.0253681		0.90752	0.364614	0.479257	0.0294274		-2.89441	0.00659523	0.0457047	-0.539533
659	ADAMTS12	ADAM metallopeptidase with thrombospondin type 1 motif, 12	4.83434	2.88676e-06	3.92504e-05	1.50244	PDL1-up	-2.90318	0.00387406	0.0116801	-0.292769		0.442636	0.660997	0.811088	0.118319
11716	ADAMTS13	ADAM metallopeptidase with thrombospondin type 1 motif, 13	-5.19556	5.57632e-07	1.09978e-05	-0.803762	PDL1-not-up	-2.9325	0.0035326	0.0108198	-0.144849		0.279067	0.781583	0.885344	0.0384082
6046	ADAMTS14	ADAM metallopeptidase with thrombospondin type 1 motif, 14	0.560529	0.575827	0.720697	0.140438		-1.782	0.0754175	0.139267	-0.0728256		0.308406	0.759295	0.872669	0.0582892
4452	ADAMTS16	ADAM metallopeptidase with thrombospondin type 1 motif, 16	1.59224	0.113115	0.216943	0.520035		-5.47253	7.35146e-08	7.8538e-07	-0.354046		-0.989452	0.330645	0.543327	-0.237397
4852	ADAMTS18	ADAM metallopeptidase with thrombospondin type 1 motif, 18	1.32568	0.186652	0.318656	0.321839		-2.83396	0.00480253	0.0140334	-0.220735		-1.89371	0.0673311	0.202305	-0.331486
1233	ADAMTS2	ADAM metallopeptidase with thrombospondin type 1 motif, 2	4.12831	5.62153e-05	0.000421687	0.817021	PDL1-up	-0.295396	0.767826	0.832953	-0.0219374		-0.719067	0.475913	0.672162	-0.169426
477	ADAMTS3	ADAM metallopeptidase with thrombospondin type 1 motif, 3	5.10553	8.46451e-07	1.51512e-05	1.07237	PDL1-up	1.98055	0.0482457	0.0968399	0.115291		-3.7398	0.000797143	0.0117778	-1.9727	PDL1-not-up
2471	ADAMTS5	ADAM metallopeptidase with thrombospondin type 1 motif, 5	3.00878	0.00300561	0.0113811	0.523063		-1.68543	0.0925936	0.164279	-0.230377		2.12742	0.0380597	0.141049	0.707664	PDL1-up
3655	ADAMTS6	ADAM metallopeptidase with thrombospondin type 1 motif, 6	2.12012	0.0353893	0.0858941	0.389983		-2.96612	0.00317502	0.00989375	-0.241021		2.01584	0.0500686	0.168198	0.33681
6425	ADAMTS7	ADAM metallopeptidase with thrombospondin type 1 motif, 7	0.310819	0.756304	0.862645	0.0578603		-1.39241	0.16448	0.258956	-0.0552583		-2.50695	0.0166179	0.0832929	-0.276625
3513	ADAMTS8	ADAM metallopeptidase with thrombospondin type 1 motif, 8	2.21589	0.0279741	0.0710372	0.731943	PDL1-up	-0.967665	0.333727	0.448774	-0.059796		0.422096	0.674975	0.819751	0.0914615
1772	ADAMTS9	ADAM metallopeptidase with thrombospondin type 1 motif, 9	3.60279	0.000408899	0.00218111	0.643184	PDL1-up	2.3533	0.0190333	0.0448439	0.169182		-2.49925	0.0165863	0.083252	-0.499829
1265	ADAMTSL1	ADAMTS-like 1	4.09106	6.51303e-05	0.000476716	0.893073	PDL1-up	0.528479	0.597425	0.694882	0.0242377		1.52851	0.134874	0.316382	0.451734
7161	ADAMTSL2	ADAMTS-like 2	-0.150364	0.880649	0.948461	-0.0283519		-1.94873	0.0519432	0.102938	-0.0697603		4.92207	1.23802e-05	0.000706693	1.15853	PDL1-up
1855	ADAMTSL3	ADAMTS-like 3	3.52899	0.000531606	0.00271232	0.917545	PDL1-up	-1.46313	0.144124	0.233086	-0.10588		-1.79073	0.0827699	0.232651	-0.73247
3866	ADAMTSL4	ADAMTS-like 4	1.96517	0.0509593	0.115854	0.435268		6.05021	3.02946e-09	4.16117e-08	0.357387		3.1475	0.00310427	0.0287061	0.775023	PDL1-up
10859	ADAP1	ArfGAP with dual PH domains 1	-3.4581	0.000681389	0.00331821	-0.75849	PDL1-not-up	-1.53372	0.125796	0.209244	-0.0779776		1.70629	0.0961986	0.255814	0.307559
375	ADAP2	ArfGAP with dual PH domains 2	5.30506	3.33457e-07	7.43345e-06	0.703497	PDL1-up	6.16169	1.58946e-09	2.29489e-08	0.336951		4.74421	2.6107e-05	0.00116847	0.75659	PDL1-up
199	ADAR	adenosine deaminase, RNA-specific	5.75894	3.67382e-08	1.47032e-06	0.32216		4.95242	1.03585e-06	8.68837e-06	0.234679		2.89444	0.006377	0.0448965	0.202149
277	ADAT1	adenosine deaminase, tRNA-specific 1	5.53412	1.11163e-07	3.26509e-06	0.585849	PDL1-up	2.54755	0.011177	0.0286608	0.156269		-0.985325	0.331777	0.544036	-0.111689
9595	ADAT2	adenosine deaminase, tRNA-specific 2, TAD2 homolog (S. cerevisiae)	-1.97727	0.0495637	0.113457	-0.240037		7.09792	4.91033e-12	1.01744e-10	0.515298		-2.55624	0.0142782	0.0751683	-0.282887
6100	ADC	arginine decarboxylase	0.523952	0.600967	0.740887	0.062189		-4.08126	5.29272e-05	0.000287551	-0.18285		0.766893	0.448624	0.650551	0.0926988
10982	ADCK1	aarF domain containing kinase 1	-3.66406	0.000327835	0.00181716	-0.320166		0.200892	0.840873	0.888699	0.00713534		-1.911	0.0637518	0.195434	-0.165376
10463	ADCK2	aarF domain containing kinase 2	-2.91649	0.00399845	0.0144351	-0.22478		-3.22271	0.00136129	0.00480839	-0.242331		0.628772	0.532752	0.720071	0.0413977
10631	ADCK3	aarF domain containing kinase 3	-3.14291	0.0019616	0.00798448	-0.392328		1.73756	0.0829668	0.150445	0.0981722		1.92948	0.061822	0.191986	0.269487
11489	ADCK4	aarF domain containing kinase 4	-4.64573	6.59185e-06	7.52292e-05	-0.373088		-1.55795	0.119943	0.201669	-0.0437395		0.767705	0.448335	0.650456	0.135297
12051	ADCK5	aarF domain containing kinase 5	-6.78356	1.69395e-10	4.04243e-08	-0.960465	PDL1-not-up	-0.722936	0.470092	0.580472	-0.0386156		-2.78404	0.00846655	0.0537089	-0.228266
4766	ADCY1	adenylate cyclase 1 (brain)	1.38756	0.167017	0.292404	0.378151		-4.25618	2.52808e-05	0.000149528	-0.802818	PDL1-not-up	-0.697871	0.48981	0.684811	-0.191128
5936	ADCY2	adenylate cyclase 2 (brain)	0.621025	0.535382	0.685636	0.151397		-1.05499	0.291992	0.404918	-0.0413584		1.75565	0.0870748	0.239885	0.923001
2462	ADCY3	adenylate cyclase 3	3.01378	0.00295888	0.011243	0.297398		2.6918	0.00736937	0.0201116	0.173945		-0.757881	0.453095	0.653585	-0.175429
8460	ADCY4	adenylate cyclase 4	-1.06281	0.289318	0.442325	-0.167235		0.39441	0.693464	0.773959	0.0236393		0.271512	0.787451	0.887863	0.0510348
4242	ADCY5	adenylate cyclase 5	1.71512	0.0880729	0.178643	0.480711		-1.08954	0.276493	0.388685	-0.0671295		2.05094	0.0461162	0.159637	0.747194	PDL1-up
9630	ADCY6	adenylate cyclase 6	-2.01547	0.0453678	0.105355	-0.168659		-4.54897	6.92842e-06	4.72797e-05	-0.267042		-1.32582	0.19135	0.394135	-0.092121
1418	ADCY7	adenylate cyclase 7	3.9448	0.000114982	0.000760292	0.546286		11.5693	2.64048e-27	1.54518e-25	0.985897	PDL1-up	3.60303	0.000863712	0.0123052	0.581989
5714	ADCY9	adenylate cyclase 9	0.773176	0.440449	0.598232	0.0720073		-6.66611	7.6434e-11	1.3452e-09	-0.59426	PDL1-not-up	-0.216084	0.830274	0.914678	-0.0331694
4187	ADCYAP1	adenylate cyclase activating polypeptide 1 (pituitary)	1.75566	0.0808764	0.16676	0.674222		1.36651	0.172454	0.268801	0.0908717		1.58814	0.120262	0.293955	0.49473
5219	ADD1	adducin 1 (alpha)	1.07977	0.281712	0.433896	0.0578847		-4.98524	8.82279e-07	7.50373e-06	-0.215735		0.628177	0.533738	0.720735	0.0595951
3325	ADD2	adducin 2 (beta)	2.34706	0.0200283	0.0542337	0.577353		1.86804	0.0624008	0.119476	0.0860248		-0.885377	0.38151	0.591625	-0.198254
3071	ADD3	adducin 3 (gamma)	2.55643	0.0114151	0.0341438	0.301404		3.68399	0.000257311	0.00113341	0.34722		1.06164	0.295747	0.510767	0.145611
4615	ADH1B	alcohol dehydrogenase 1B (class I), beta polypeptide	1.47488	0.142022	0.25859	0.629687		-0.908632	0.364027	0.478682	-0.216007		-0.267826	0.790482	0.889525	-0.114787
8824	ADH1C	alcohol dehydrogenase 1C (class I), gamma polypeptide	-1.32619	0.186485	0.318423	-0.503286		-1.01492	0.310683	0.424498	-0.066175		0.668967	0.507166	0.699379	0.253753
7293	ADH4	Alcohol dehydrogenase 4 (class II), pi polypeptide	-0.231255	0.817384	0.905798	-0.0821465		2.06257	0.0397223	0.0825278	0.07087		0.509238	0.614191	0.779787	0.170533
2482	ADH5	alcohol dehydrogenase 5 (class III), chi polypeptide	3.00197	0.00307025	0.0115895	0.176228		-1.67229	0.0951561	0.167922	-0.105363		0.613565	0.542831	0.728482	0.0554565
7221	ADHFE1	alcohol dehydrogenase, iron containing, 1	-0.182964	0.855036	0.931297	-0.0351851		-0.78804	0.431085	0.544578	-0.0400677		-1.09583	0.28139	0.496015	-0.18913
6963	ADIG	adipogenin	-0.025647	0.979568	1	-0.000503656		-3.40852	0.000711424	0.00273494	-0.142747		0.762636	0.448577	0.650548	0.0635509
4088	ADIPOQ	adiponectin, C1Q and collagen domain containing	1.82529	0.0696423	0.148061	1.15465		-0.50624	0.612934	0.707696	-0.111465		-1.66998	0.10386	0.268948	-0.232247
6903	ADIPOR1	adiponectin receptor 1	0.00854317	0.993193	1	0.000523584		-2.82989	0.00486299	0.0141865	-0.184944		0.301166	0.764908	0.875264	0.0219662
8463	ADIPOR2	adiponectin receptor 2	-1.06389	0.288829	0.441873	-0.130594		-4.0299	6.5429e-05	0.000346458	-0.337946		-2.60859	0.0139021	0.0739493	-0.319799
5286	ADK	adenosine kinase	1.03054	0.304164	0.45931	0.0909223		-1.7074	0.0884319	0.15836	-0.118901		-1.63694	0.111722	0.282087	-0.187511
7675	ADM2	adrenomedullin 2	-0.484832	0.628395	0.762414	-0.11006		-3.00152	0.00283453	0.00899883	-0.0873828		-0.910788	0.3699	0.581997	-0.116953
1567	ADNP	activity-dependent neuroprotector homeobox	3.78715	0.000208558	0.00124402	0.258484		-4.5099	8.26901e-06	5.53574e-05	-0.286009		-1.98518	0.0554858	0.17954	-0.179813
1492	ADNP2	ADNP homeobox 2	3.86027	0.000158581	0.000991118	0.235228		-3.1148	0.0019573	0.00656907	-0.1591		-1.52226	0.1376	0.320347	-0.148748
2616	ADO	2-aminoethanethiol (cysteamine) dioxygenase	2.89094	0.00432209	0.0154432	0.148087		-1.68709	0.0922727	0.163817	-0.100158		0.540721	0.592002	0.765661	0.0541979
6435	ADORA1	adenosine A1 receptor	0.302947	0.762286	0.867359	0.0856875		-1.04781	0.295283	0.408485	-0.0467533		-1.71388	0.0955523	0.254788	-0.489163
5225	ADORA2A	adenosine A2a receptor	1.07477	0.283941	0.436412	0.174309		3.1257	0.00188769	0.00637168	0.287572		0.906087	0.370959	0.583347	0.147472
7703	ADORA2B	adenosine A2b receptor	-0.502423	0.615994	0.752796	-0.0967652		0.656751	0.511674	0.619101	0.0533033		-2.07187	0.0462099	0.15985	-0.620646	PDL1-not-up
1447	ADORA3	adenosine A3 receptor	3.91313	0.000129779	0.000839477	0.776399	PDL1-up	-1.23914	0.215936	0.320817	-0.0991926		2.58934	0.0134428	0.072196	0.605321	PDL1-up
3591	ADPGK	ADP-dependent glucokinase	2.1566	0.0323862	0.0799761	0.125269		8.3527	8.17978e-16	2.36784e-14	0.289945		-0.997741	0.32533	0.538245	-0.0859367
9258	ADPRHL1	ADP-ribosylhydrolase like 1	-1.68219	0.0942954	0.188344	-0.238879		-3.75243	0.000197848	0.000905741	-0.171555		0.750195	0.458413	0.657731	0.217493
9865	ADPRHL2	ADP-ribosylhydrolase like 2	-2.27174	0.0243056	0.0634237	-0.146753		1.87183	0.0618732	0.11871	0.0883014		-0.877152	0.386003	0.595735	-0.0929652
8474	ADRA2A	adrenergic, alpha-2A-, receptor	-1.07178	0.285277	0.437875	-0.275064		-2.85105	0.0045562	0.013418	-0.379094		0.455382	0.651648	0.805342	0.228724
8937	ADRA2B	adrenergic, alpha-2B-, receptor	-1.42108	0.157052	0.279026	-0.243207		-0.835487	0.403883	0.518086	-0.0332856		2.98287	0.00453599	0.0361735	0.892984	PDL1-up
10162	ADRA2C	adrenergic, alpha-2C-, receptor	-2.56344	0.0111954	0.0336386	-0.58391		-1.2755	0.202785	0.305355	-0.0695859		-1.59253	0.118678	0.291592	-0.487641
9035	ADRB1	adrenergic, beta-1-, receptor	-1.49503	0.136687	0.251462	-0.300745		-1.67414	0.0947919	0.167414	-0.22943		-1.09964	0.279515	0.494145	-0.395989
2992	ADRB2	adrenergic, beta-2-, receptor, surface	2.61605	0.00966377	0.0298177	0.565145		5.97538	4.64621e-09	6.20321e-08	0.442587		4.96738	1.39932e-05	0.000770887	1.10179	PDL1-up
10353	ADRBK1	adrenergic, beta, receptor kinase 1	-2.78117	0.0060031	0.0202248	-0.22632		2.27601	0.0233107	0.0530858	0.105182		0.371782	0.712066	0.843668	0.0509736
2358	ADRBK2	adrenergic, beta, receptor kinase 2	3.10651	0.00220548	0.00880264	0.47174		3.60383	0.000348266	0.00147779	0.175526		1.91028	0.0647081	0.197371	0.459846
11575	ADRM1	adhesion regulating molecule 1	-4.83758	2.84556e-06	3.88187e-05	-0.423228		1.2193	0.223365	0.329385	0.0717632		-0.600036	0.552393	0.736423	-0.03922
7064	ADSL	adenylosuccinate lyase	-0.0853244	0.9321	0.982188	-0.00591528		3.28961	0.00108138	0.003942	0.181375		-0.734637	0.467649	0.665469	-0.0798113
4847	ADSS	adenylosuccinate synthase	1.32792	0.185913	0.317764	0.106056		-0.171218	0.864128	0.904983	-0.0105735		-2.01286	0.0517152	0.171786	-0.230149
8850	ADSSL1	adenylosuccinate synthase like 1	-1.34645	0.179881	0.309878	-0.220374		-5.7581	1.56961e-08	1.91783e-07	-0.504678		-1.13289	0.265296	0.480214	-0.336545
4970	AEBP1	AE binding protein 1	1.24567	0.214532	0.354463	0.277667		-1.99058	0.0471265	0.0949881	-0.226808		-4.42948	6.91026e-05	0.00234305	-1.60705	PDL1-not-up
2735	AEBP2	AE binding protein 2	2.79428	0.00577496	0.0196106	0.224282		-1.07694	0.282081	0.394695	-0.0720473		0.401271	0.68999	0.829938	0.0336209
6509	AEN	apoptosis enhancing nuclease	0.259916	0.79523	0.890719	0.024323		0.61896	0.536254	0.641146	0.0211742		1.92979	0.0622571	0.192761	0.282276
12013	AES	amino-terminal enhancer of split	-6.37126	1.57021e-09	1.82136e-07	-0.495532		-3.76194	0.000190694	0.000877267	-0.215303		-0.234326	0.816043	0.905952	-0.0262332
6957	AFAP1-AS	AFAP1 antisense RNA (non-protein coding)	-0.021754	0.982669	1	-0.0101055		4.35369	1.6559e-05	0.000102584	0.288941		-1.47016	0.150374	0.338033	-0.264058
2465	AFAP1L1	actin filament associated protein 1-like 1	3.01081	0.00298659	0.0113278	0.406189		-0.812401	0.416987	0.53081	-0.046438		-1.94279	0.0590881	0.186885	-0.286082
5633	AFAP1L2	actin filament associated protein 1-like 2	0.819511	0.413597	0.573095	0.13712		-2.63943	0.0085905	0.0229039	-0.241705		1.64482	0.109169	0.277785	0.394049
676	AFF1	AF4/FMR2 family, member 1	4.799	3.37574e-06	4.45419e-05	0.409715		-1.81139	0.0707412	0.132188	-0.0886409		-1.90706	0.064917	0.197756	-0.266502
2831	AFF3	AF4/FMR2 family, member 3	2.7226	0.00712516	0.0232978	0.721443	PDL1-up	-6.98023	1.05139e-11	2.08546e-10	-1.59203	PDL1-not-up	-0.651001	0.51932	0.709642	-0.239103
677	AFF4	AF4/FMR2 family, member 4	4.7975	3.39814e-06	4.478e-05	0.446363		-5.00164	8.14031e-07	6.98388e-06	-0.248572		-1.83367	0.0742344	0.216006	-0.223413
10723	AFG3L1P	AFG3 ATPase family gene 3-like 1 (S. cerevisiae), pseudogene	-3.27139	0.0012865	0.00565352	-0.325481		4.52948	7.56882e-06	5.11649e-05	0.506517		-0.313731	0.755652	0.870373	-0.0384337
8752	AFG3L2	AFG3 ATPase family gene 3-like 2 (S. cerevisiae)	-1.2701	0.205714	0.342958	-0.105088		0.654373	0.513203	0.620483	0.0356394		-4.07167	0.000251714	0.00561353	-0.306253
6645	AFP	alpha-fetoprotein	0.174143	0.861952	0.936137	0.0360905		-1.85451	0.0643155	0.122431	-0.173401		-1.22292	0.231201	0.440708	-0.338374
7383	AFTPH	aftiphilin	-0.29178	0.770796	0.872875	-0.0182394		-3.39193	0.000754794	0.00288095	-0.184379		0.524774	0.60339	0.773023	0.0372014
8454	AGA	aspartylglucosaminidase	-1.05391	0.29336	0.447307	-0.0983143		-2.21193	0.0274688	0.0607287	-0.201679		2.56468	0.0146184	0.0763789	0.343909
5065	AGAP1	ArfGAP with GTPase domain, ankyrin repeat and PH domain 1	1.16924	0.243878	0.390171	0.107002		-1.63011	0.103773	0.179907	-0.148984		-1.45637	0.154664	0.34447	-0.226114
11485	AGAP10	ArfGAP with GTPase domain, ankyrin repeat and PH domain 10	-4.62716	7.1412e-06	8.06469e-05	-0.60849	PDL1-not-up	1.82152	0.0691858	0.129784	0.188799		-0.373641	0.711062	0.843222	-0.0479377
3962	AGAP2	ArfGAP with GTPase domain, ankyrin repeat and PH domain 2	1.902	0.0587957	0.129632	0.374636		1.25207	0.211188	0.315034	0.038617		1.02978	0.311222	0.5246	0.221791
11207	AGAP3	ArfGAP with GTPase domain, ankyrin repeat and PH domain 3	-4.12214	5.76071e-05	0.000430084	-0.36791		-1.59393	0.111647	0.190406	-0.0479143		-0.852325	0.400138	0.60825	-0.0959958
9383	AGBL5	ATP/GTP binding protein-like 5	-1.80398	0.0729351	0.153618	-0.137612		-4.81239	2.03398e-06	1.59886e-05	-0.248795		-2.08948	0.0438729	0.154634	-0.239505
2161	AGFG1	ArfGAP with FG repeats 1	3.25476	0.00135966	0.0059055	0.212447		4.68853	3.64526e-06	2.67534e-05	0.319555		-2.07161	0.0444247	0.155824	-0.158988
10163	AGFG2	ArfGAP with FG repeats 2	-2.56358	0.0111911	0.0336355	-0.306791		-4.18978	3.35677e-05	0.000192196	-0.145865		1.83417	0.0746158	0.216776	0.532991
2385	AGGF1	angiogenic factor with G patch and FHA domains 1	3.08544	0.00235919	0.00930396	0.195055		-4.34945	1.68695e-05	0.000104306	-0.226647		-1.17148	0.248052	0.459252	-0.0981155
5043	AGK	acylglycerol kinase	1.19476	0.233779	0.377722	0.0700507		1.7748	0.0766006	0.141053	0.075226		-0.993004	0.327335	0.539904	-0.0886862
943	AGL	amylo-alpha-1, 6-glucosidase, 4-alpha-glucanotransferase	4.46413	1.42789e-05	0.000139335	0.370553		-2.99	0.00294144	0.00928891	-0.358481		0.826796	0.413662	0.620323	0.11344
9082	AGPAT1	1-acylglycerol-3-phosphate O-acyltransferase 1 (lysophosphatidic acid acyltransferase, alpha)	-1.53065	0.12764	0.238408	-0.0831075		-2.20378	0.0280415	0.0617434	-0.104351		-0.592795	0.556872	0.74021	-0.0304825
11986	AGPAT2	1-acylglycerol-3-phosphate O-acyltransferase 2 (lysophosphatidic acid acyltransferase, beta)	-6.20942	3.68077e-09	3.1482e-07	-0.914925	PDL1-not-up	-4.17863	3.51917e-05	0.000200421	-0.19889		-0.400063	0.691639	0.830846	-0.0442754
9084	AGPAT3	1-acylglycerol-3-phosphate O-acyltransferase 3	-1.53098	0.12756	0.23829	-0.107244		-2.75109	0.00617739	0.0173746	-0.154659		0.58436	0.562474	0.744064	0.0624657
3982	AGPAT4	1-acylglycerol-3-phosphate O-acyltransferase 4 (lysophosphatidic acid acyltransferase, delta)	1.891	0.0602581	0.132034	0.241221		0.925766	0.35506	0.470149	0.0540106		1.20674	0.234961	0.444209	0.178794
5183	AGPAT5	1-acylglycerol-3-phosphate O-acyltransferase 5 (lysophosphatidic acid acyltransferase, epsilon)	1.10256	0.271717	0.422622	0.0997967		-2.14693	0.0323282	0.069597	-0.11952		-2.32466	0.0263246	0.111833	-0.365568
5541	AGPAT9	1-acylglycerol-3-phosphate O-acyltransferase 9	0.872786	0.383962	0.543364	0.155777		2.0868	0.0374636	0.0786118	0.160453		-0.30498	0.762175	0.87383	-0.07658
1296	AGPS	alkylglycerone phosphate synthase	4.05645	7.46072e-05	0.00053502	0.301854		-2.2256	0.0265315	0.0590002	-0.197472		-0.621953	0.538385	0.724711	-0.0790172
9194	AGRN	agrin	-1.61971	0.107075	0.207837	-0.285377		-2.34501	0.0194568	0.0456588	-0.0817082		-1.97815	0.0542029	0.177013	-0.305576
6574	AGT	angiotensinogen (serpin peptidase inhibitor, clade A, member 8)	0.221189	0.825201	0.911361	0.0629591		-3.97276	8.26157e-05	0.000424347	-0.60951	PDL1-not-up	0.886788	0.3811	0.591241	0.35223
2914	AGTPBP1	ATP/GTP binding protein 1	2.66217	0.00847905	0.0268979	0.216123		6.97338	1.09866e-11	2.17433e-10	0.424407		2.06167	0.0478344	0.163371	0.340622
3929	AGTR1	angiotensin II receptor, type 1	1.92701	0.0555802	0.123859	0.454505		-5.94065	5.65782e-09	7.45509e-08	-1.44247	PDL1-not-up	1.3023	0.199817	0.404078	0.542395
9239	AGTRAP	angiotensin II receptor-associated protein	-1.66465	0.0977526	0.193591	-0.186389		-0.8677	0.386018	0.500382	-0.0595655		1.4367	0.159915	0.350848	0.171796
10586	AGXT2L2	alanine-glyoxylate aminotransferase 2-like 2	-3.0803	0.00239817	0.00942693	-0.244481		1.50566	0.132849	0.218559	0.186192		-0.920669	0.363774	0.575784	-0.111063
2133	AHCTF1	AT hook containing transcription factor 1	3.27818	0.00125772	0.00554243	0.206744		2.63341	0.00874186	0.023228	0.172898		-3.52064	0.0010414	0.0137336	-0.376864
11001	AHCY	adenosylhomocysteinase	-3.693	0.000295052	0.00166421	-0.301488		-3.05223	0.00240483	0.00782114	-0.211052		-2.14409	0.0392582	0.144023	-0.209284
3389	AHCYL1	adenosylhomocysteinase-like 1	2.2965	0.0228185	0.0603151	0.155157		-5.79867	1.25393e-08	1.55636e-07	-0.326151		-0.732416	0.469118	0.666906	-0.078958
7957	AHCYL2	adenosylhomocysteinase-like 2	-0.685582	0.493873	0.647285	-0.117164		-2.18663	0.0292794	0.0640197	-0.109237		3.7996	0.000454373	0.00823077	0.587158	PDL1-up
10001	AHDC1	AT hook, DNA binding motif, containing 1	-2.39442	0.0176909	0.0490826	-0.232546		-0.628338	0.530099	0.635747	-0.0474135		-2.18414	0.0350559	0.134361	-0.254754
4028	AHI1	Abelson helper integration site 1	1.86322	0.0640874	0.13862	0.187904		0.91951	0.358317	0.473379	0.08304		-0.241012	0.810798	0.902154	-0.0299477
1365	AHNAK	AHNAK nucleoprotein	4.00376	9.16025e-05	0.000627315	0.511847		-5.86048	8.88474e-09	1.13223e-07	-0.352743		-0.293494	0.770568	0.878849	-0.0666841
5512	AHNAK2	AHNAK nucleoprotein 2	0.887664	0.375926	0.535536	0.286134		-3.70645	0.000236159	0.00105256	-0.438904		1.22581	0.227317	0.436855	0.553401
2138	AHR	aryl hydrocarbon receptor	3.27334	0.00127819	0.0056218	0.464446		1.4866	0.137815	0.224963	0.121813		-2.70528	0.0107033	0.0623346	-0.607858	PDL1-not-up
6480	AHRR	aryl-hydrocarbon receptor repressor	0.274014	0.784394	0.883061	0.0522508		1.38755	0.165956	0.260827	0.0881361		-1.70975	0.096281	0.255952	-0.624524
10980	AHSA2	AHA1, activator of heat shock 90kDa protein ATPase homolog 2 (yeast)	-3.66107	0.000331403	0.00183299	-0.622041	PDL1-not-up	-1.02086	0.307865	0.421823	-0.126908		-0.870807	0.388733	0.598338	-0.105884
5830	AIDA	axin interactor, dorsalization associated	0.699593	0.4851	0.63946	0.0449532		0.320788	0.748519	0.817663	0.0125603		1.99458	0.0520147	0.17222	0.185593
1231	AIF1	allograft inflammatory factor 1	4.12999	5.58431e-05	0.000419354	0.714163	PDL1-up	7.68929	9.26394e-14	2.25601e-12	0.562389		1.497	0.143514	0.329423	0.242636
5006	AIF1L	allograft inflammatory factor 1-like	1.2184	0.224693	0.366794	0.23874		2.79108	0.00547483	0.0157027	0.349036		0.767089	0.448385	0.650465	0.182064
8963	AIFM1	apoptosis-inducing factor, mitochondrion-associated, 1	-1.44162	0.151177	0.271052	-0.0917764		-0.748047	0.454819	0.56676	-0.0407527		-0.657624	0.514765	0.705553	-0.050444
9020	AIFM2	apoptosis-inducing factor, mitochondrion-associated, 2	-1.48433	0.139501	0.255427	-0.122942		-1.78906	0.0742723	0.13757	-0.0747868		2.08159	0.0441839	0.155353	0.29147
11287	AIFM3	apoptosis-inducing factor, mitochondrion-associated, 3	-4.25464	3.38788e-05	0.000279793	-0.898743	PDL1-not-up	-2.89224	0.00400898	0.0120283	-0.128584		0.871551	0.390002	0.599109	0.1719
5392	AIG1	androgen-induced 1	0.962608	0.337057	0.494896	0.0990665		-6.5618	1.45384e-10	2.47954e-09	-0.621784	PDL1-not-up	-0.490024	0.627039	0.789074	-0.0542456
1186	AIM1	absent in melanoma 1	4.18346	4.51279e-05	0.000352423	0.804937	PDL1-up	5.15182	3.85482e-07	3.55993e-06	0.665896	PDL1-up	3.99762	0.000324335	0.00665413	1.10844	PDL1-up
838	AIM2	absent in melanoma 2	4.59324	8.26053e-06	9.01918e-05	1.47174	PDL1-up	22.9829	4.38529e-78	5.15812e-74	1.51301	PDL1-up	5.70902	1.25971e-06	0.000144281	1.21582	PDL1-up
9343	AIMP1	aminoacyl tRNA synthetase complex-interacting multifunctional protein 1	-1.76122	0.0799283	0.165224	-0.0758644		-3.81862	0.000152857	0.000723134	-0.302749		0.412418	0.682254	0.82508	0.0321572
9243	AIMP2	aminoacyl tRNA synthetase complex-interacting multifunctional protein 2	-1.66911	0.0968642	0.192305	-0.118106		-1.34065	0.180704	0.278826	-0.0631982		-0.617843	0.539372	0.725178	-0.0409311
10975	AIP	aryl hydrocarbon receptor interacting protein	-3.64893	0.000346308	0.00190159	-0.25298		-1.59247	0.111975	0.190864	-0.10982		-1.73738	0.0888032	0.242944	-0.102416
5858	AIRE	autoimmune regulator	0.680192	0.497271	0.650161	0.115125		-0.661642	0.508536	0.616264	-0.0241348		-0.575015	0.569218	0.748268	-0.0953574
10506	AK1	adenylate kinase 1	-2.97605	0.0033283	0.0124017	-0.344024		-4.25379	2.5542e-05	0.000150724	-0.237934		2.56565	0.014649	0.0764207	0.317006
8062	AK2	adenylate kinase 2	-0.761084	0.44762	0.604213	-0.0430025		6.05683	2.91642e-09	4.01372e-08	0.433079		-0.953266	0.347032	0.559699	-0.110818
4994	AK4	adenylate kinase 4	1.22336	0.222819	0.364567	0.276299		-1.83208	0.0675952	0.127465	-0.234105		-0.623922	0.53616	0.722797	-0.154417
6641	AK5	adenylate kinase 5	0.181392	0.856268	0.932155	0.0496044		-4.95777	1.00916e-06	8.48065e-06	-0.617852	PDL1-not-up	1.28561	0.204965	0.410438	0.780736
9922	AKAP1	A kinase (PRKA) anchor protein 1	-2.31958	0.0215051	0.0574523	-0.236202		-2.39198	0.0171641	0.0410958	-0.189552		1.04252	0.30319	0.517838	0.146952
1175	AKAP10	A kinase (PRKA) anchor protein 10	4.19135	4.37239e-05	0.000343945	0.44474		-3.1561	0.0017054	0.0058386	-0.178598		-0.622772	0.537762	0.724219	-0.0650052
753	AKAP11	A kinase (PRKA) anchor protein 11	4.70135	5.17975e-06	6.25929e-05	0.447124		2.04496	0.0414357	0.0854432	0.202386		-0.956588	0.344142	0.557015	-0.107818
1554	AKAP13	A kinase (PRKA) anchor protein 13	3.80617	0.000194287	0.00117183	0.403871		2.73329	0.00651565	0.0181581	0.284812		-1.17128	0.248361	0.45955	-0.179051
11049	AKAP17A	A kinase (PRKA) anchor protein 17A	-3.79504	0.000202523	0.00121224	-0.3221		3.29297	0.00106886	0.00390364	0.170104		-1.72825	0.0919898	0.248713	-0.158724
9923	AKAP8	A kinase (PRKA) anchor protein 8	-2.31975	0.0214958	0.0574498	-0.10367		1.76479	0.0782719	0.143606	0.0643848		-1.39476	0.172572	0.36834	-0.118378
11526	AKAP8L	A kinase (PRKA) anchor protein 8-like	-4.71976	4.78023e-06	5.88034e-05	-0.354882		-1.4631	0.144131	0.233087	-0.0996076		-2.05333	0.0473269	0.162401	-0.175863
1875	AKAP9	A kinase (PRKA) anchor protein (yotiao) 9	3.50854	0.000571287	0.00287408	0.369693		2.35553	0.018921	0.04463	0.414127		-1.11231	0.272816	0.487637	-0.208659
5370	AKD1	adenylate kinase domain containing 1	0.974569	0.331104	0.488882	0.1129		-1.36279	0.173625	0.270303	-0.0913181		2.04767	0.0478537	0.163399	0.288603
4259	AKIRIN1	akirin 1	1.70569	0.0898191	0.18145	0.133818		2.19469	0.0286921	0.062956	0.13471		0.847914	0.400842	0.608553	0.0743787
3130	AKNA	AT-hook transcription factor	2.50115	0.0132873	0.0387944	0.377202		11.1488	1.11926e-25	5.88605e-24	0.903814	PDL1-up	4.79876	3.55646e-05	0.00145725	0.755116	PDL1-up
9741	AKR1A1	aldo-keto reductase family 1, member A1 (aldehyde reductase)	-2.14004	0.0337213	0.0826398	-0.147757		1.26939	0.204953	0.307752	0.0664853		-0.376724	0.708547	0.841723	-0.0406447
2611	AKR1B1	aldo-keto reductase family 1, member B1 (aldose reductase)	2.89981	0.00420713	0.0150692	0.310518		5.58477	4.03763e-08	4.54034e-07	0.375749		-1.04863	0.302215	0.517544	-0.148514
8632	AKR1B10	aldo-keto reductase family 1, member B10 (aldose reductase)	-1.19014	0.235586	0.380073	-0.565503		1.89838	0.0582803	0.11301	0.219548		-1.61028	0.115686	0.287123	-0.712725
6186	AKR1C1	aldo-keto reductase family 1, member C1 (dihydrodiol dehydrogenase 1; 20-alpha (3-alpha)-hydroxysteroid dehydrogenase)	0.470286	0.63873	0.770808	0.10987		0.852439	0.39442	0.50877	0.0697863		-1.75358	0.0886627	0.242787	-0.506909
7110	AKR1C3	aldo-keto reductase family 1, member C3 (3-alpha hydroxysteroid dehydrogenase, type II)	-0.114876	0.908674	0.966891	-0.0238333		-1.76237	0.0786806	0.144221	-0.274153		-1.75118	0.0897703	0.244577	-0.792324
11519	AKR7A2	aldo-keto reductase family 7, member A2 (aflatoxin aldehyde reductase)	-4.69913	5.22996e-06	6.30143e-05	-0.367202		-5.77441	1.43432e-08	1.76106e-07	-0.435228		-3.33897	0.002037	0.0218247	-0.654171	PDL1-not-up
10856	AKR7A3	aldo-keto reductase family 7, member A3 (aflatoxin aldehyde reductase)	-3.45622	0.000685853	0.00333274	-1.02849	PDL1-not-up	-6.14263	1.77598e-09	2.54545e-08	-0.642944	PDL1-not-up	-3.49873	0.00129453	0.0159702	-0.631183	PDL1-not-up
9967	AKT1	v-akt murine thymoma viral oncogene homolog 1	-2.36681	0.0190222	0.0519608	-0.117902		-3.70835	0.000234443	0.00104613	-0.241175		-1.38203	0.175742	0.372065	-0.143611
6354	AKT2	v-akt murine thymoma viral oncogene homolog 2	0.358448	0.720435	0.835098	0.0257078		1.75151	0.0805332	0.146915	0.137072		0.399837	0.691653	0.830846	0.0351771
682	AKT3	v-akt murine thymoma viral oncogene homolog 3 (protein kinase B, gamma)	4.79469	3.44055e-06	4.50498e-05	0.73326	PDL1-up	5.27601	2.04911e-07	1.99467e-06	0.466718		4.62917	6.67815e-05	0.00229105	1.69957	PDL1-up
5238	AKTIP	AKT interacting protein	1.06539	0.288153	0.441069	0.0698695		0.76109	0.446998	0.559414	0.0487719		2.62325	0.0114684	0.0652882	0.28268
8971	ALAD	aminolevulinate dehydratase	-1.44846	0.149256	0.268523	-0.107226		-5.12545	4.40125e-07	4.01131e-06	-0.269226		4.41115	9.36041e-05	0.00289498	0.383174
6345	ALAS1	aminolevulinate, delta-, synthase 1	0.362453	0.717446	0.83299	0.0286557		4.94921	1.05218e-06	8.813e-06	0.282645		0.271863	0.787477	0.887863	0.030546
7999	ALB	albumin	-0.71033	0.478434	0.633405	-0.402011		-1.47385	0.141215	0.229432	-0.252898		0.413784	0.682016	0.825058	0.138154
3276	ALCAM	activated leukocyte cell adhesion molecule	2.38585	0.0180951	0.0499624	0.402491		-4.57255	6.22306e-06	4.30744e-05	-0.498499		1.78726	0.0836687	0.234137	0.731302
11834	ALDH16A1	aldehyde dehydrogenase 16 family, member A1	-5.55312	1.01348e-07	3.05099e-06	-0.660109	PDL1-not-up	-0.13783	0.890436	0.923218	-0.00659341		-1.76535	0.085277	0.23659	-0.144142
8738	ALDH18A1	aldehyde dehydrogenase 18 family, member A1	-1.25834	0.209926	0.348225	-0.0866464		-2.20887	0.0276828	0.0611252	-0.11719		-1.22528	0.228303	0.438064	-0.137137
8248	ALDH1A1	aldehyde dehydrogenase 1 family, member A1	-0.896324	0.371297	0.531041	-0.185524		2.26446	0.0240169	0.0544027	0.271073		1.77815	0.0822529	0.231751	0.807354
4335	ALDH1A2	aldehyde dehydrogenase 1 family, member A2	1.66672	0.0973388	0.192976	0.592619		-2.1622	0.031125	0.0674265	-0.0635109		1.02447	0.310851	0.52437	0.635988
1401	ALDH1A3	aldehyde dehydrogenase 1 family, member A3	3.96377	0.000106903	0.000713767	0.971899	PDL1-up	1.68845	0.0920127	0.163462	0.180623		-1.06318	0.294977	0.510255	-0.345126
7114	ALDH1B1	aldehyde dehydrogenase 1 family, member B1	-0.117328	0.906733	0.965674	-0.0172244		-1.99153	0.0470214	0.0948086	-0.112121		0.710035	0.482758	0.677529	0.109879
6310	ALDH1L1	aldehyde dehydrogenase 1 family, member L1	0.383006	0.702175	0.821632	0.150589		-2.52856	0.0117912	0.0299358	-0.0975657		-2.67021	0.0123046	0.0684971	-0.927324	PDL1-not-up
9803	ALDH3A1	aldehyde dehydrogenase 3 family, member A1	-2.2075	0.0285648	0.0722959	-0.907201	PDL1-not-up	-0.965853	0.334632	0.449749	-0.0411682		-0.837234	0.407124	0.614089	-0.136855
9413	ALDH3A2	aldehyde dehydrogenase 3 family, member A2	-1.82848	0.0691605	0.147248	-0.20221		-5.13168	4.26579e-07	3.9027e-06	-0.426872		-1.27138	0.213382	0.42045	-0.172545
8347	ALDH3B1	aldehyde dehydrogenase 3 family, member B1	-0.974029	0.331371	0.4891	-0.198897		2.03208	0.0427271	0.087673	0.0999292		1.02557	0.311801	0.524877	0.106625
9911	ALDH4A1	aldehyde dehydrogenase 4 family, member A1	-2.3075	0.022184	0.0589898	-0.243758		-2.41644	0.0160671	0.0388914	-0.187098		-0.751155	0.457136	0.65685	-0.10086
8549	ALDH5A1	aldehyde dehydrogenase 5 family, member A1	-1.12472	0.262232	0.411832	-0.142052		0.340058	0.73397	0.80649	0.0400494		0.703548	0.487176	0.681784	0.18183
3308	ALDH6A1	aldehyde dehydrogenase 6 family, member A1	2.36301	0.0192125	0.0523353	0.280399		-6.50574	2.04715e-10	3.43172e-09	-0.671888	PDL1-not-up	-3.22529	0.00272738	0.0262384	-0.434271
7508	ALDH7A1	aldehyde dehydrogenase 7 family, member A1	-0.375517	0.707725	0.825494	-0.0331654		-4.96267	9.85291e-07	8.29982e-06	-0.288378		0.580876	0.565105	0.745409	0.0886717
8168	ALDH8A1	aldehyde dehydrogenase 8 family, member A1	-0.846856	0.398219	0.557202	-0.143014		1.7641	0.0783885	0.143783	0.157556		-1.97122	0.0573114	0.183543	-0.445315
6023	ALDH9A1	aldehyde dehydrogenase 9 family, member A1	0.570829	0.568839	0.71544	0.0395252		-2.56998	0.0104887	0.0271445	-0.14086		-1.75247	0.087848	0.241192	-0.114925
10753	ALDOA	aldolase A, fructose-bisphosphate	-3.31329	0.00111808	0.00503074	-0.367544		-4.29695	2.12024e-05	0.000128023	-0.397078		-1.22323	0.230559	0.440178	-0.190335
9047	ALDOB	aldolase B, fructose-bisphosphate	-1.50268	0.134703	0.248681	-0.55672		-4.55795	6.65104e-06	4.56162e-05	-0.153633		-1.32834	0.194629	0.398069	-0.429163
10147	ALDOC	aldolase C, fructose-bisphosphate	-2.552	0.0115559	0.0344596	-0.433639		-0.763863	0.445346	0.558152	-0.0625328		-2.37975	0.0231624	0.102981	-0.473259
10021	ALG1	asparagine-linked glycosylation 1, beta-1,4-mannosyltransferase homolog (S. cerevisiae)	-2.41046	0.016956	0.0474383	-0.145764		-4.25068	2.58849e-05	0.000152615	-0.231676		-0.969989	0.338204	0.550959	-0.127485
180	ALG10	asparagine-linked glycosylation 10, alpha-1,2-glucosyltransferase homolog (S. pombe)	5.81076	2.83502e-08	1.22745e-06	0.530161		-0.539274	0.589962	0.688278	-0.0360361		1.53168	0.134738	0.316267	0.181619
11078	ALG12	asparagine-linked glycosylation 12, alpha-1,6-mannosyltransferase homolog (S. cerevisiae)	-3.86082	0.000158254	0.000989677	-0.25436		-2.24152	0.0254753	0.0570941	-0.102249		-0.898014	0.375038	0.586528	-0.0729794
7518	ALG13	asparagine-linked glycosylation 13 homolog (S. cerevisiae)	-0.378498	0.705514	0.824224	-0.0305066		-3.44001	0.000635451	0.00247907	-0.371156		-1.06557	0.294164	0.509241	-0.124076
9750	ALG14	asparagine-linked glycosylation 14 homolog (S. cerevisiae)	-2.14717	0.0331401	0.0815044	-0.183013		-2.80976	0.0051722	0.0149428	-0.241141		-0.369054	0.714432	0.845297	-0.046729
8571	ALG2	asparagine-linked glycosylation 2, alpha-1,3-mannosyltransferase homolog (S. cerevisiae)	-1.14385	0.25423	0.403089	-0.0869911		1.89878	0.0582269	0.112924	0.0948467		5.03959	1.69724e-05	0.000885068	0.521621
11254	ALG5	asparagine-linked glycosylation 5, dolichyl-phosphate beta-glucosyltransferase homolog (S. cerevisiae)	-4.20631	4.11749e-05	0.000327406	-0.320956		-2.07589	0.0384667	0.0803133	-0.143903		-2.72762	0.00930673	0.0571205	-0.197472
5205	ALG6	asparagine-linked glycosylation 6, alpha-1,3-glucosyltransferase homolog (S. cerevisiae)	1.08814	0.278014	0.429619	0.0727255		1.60958	0.108184	0.185893	0.10218		-1.18583	0.244888	0.456099	-0.137361
7517	ALG8	asparagine-linked glycosylation 8, alpha-1,3-glucosyltransferase homolog (S. cerevisiae)	-0.378011	0.705875	0.824365	-0.0233517		-2.02081	0.0438863	0.0895879	-0.18503		-1.65162	0.10716	0.274815	-0.141078
3901	ALK	anaplastic lymphoma receptor tyrosine kinase	1.94222	0.0536978	0.120686	0.459557		1.70452	0.0889683	0.159114	0.0581341		0.605623	0.548141	0.732971	0.145138
6575	ALKBH1	alkB, alkylation repair homolog 1 (E. coli)	0.219188	0.826756	0.912882	0.0135201		-2.09733	0.0365167	0.0769891	-0.0978384		-1.85738	0.0711766	0.209837	-0.174487
9927	ALKBH2	alkB, alkylation repair homolog 2 (E. coli)	-2.32429	0.0212453	0.0569118	-0.189709		-4.61917	5.02593e-06	3.57201e-05	-0.276188		-2.55634	0.0152957	0.078786	-0.241345
11883	ALKBH4	alkB, alkylation repair homolog 4 (E. coli)	-5.73419	4.15566e-08	1.60981e-06	-0.411619		-2.55677	0.0108894	0.028013	-0.113137		-1.73996	0.090125	0.245268	-0.0931302
7320	ALKBH5	alkB, alkylation repair homolog 5 (E. coli)	-0.248432	0.804088	0.896386	-0.0186958		-4.52797	7.62063e-06	5.14954e-05	-0.330942		-0.884598	0.3826	0.592243	-0.0771055
11444	ALKBH6	alkB, alkylation repair homolog 6 (E. coli)	-4.54715	1.00558e-05	0.000105603	-0.494986		-0.97459	0.330283	0.445057	-0.0487812		-1.40021	0.16951	0.364101	-0.116676
12086	ALKBH7	alkB, alkylation repair homolog 7 (E. coli)	-7.70293	9.09492e-13	1.79691e-09	-0.891912	PDL1-not-up	-7.37312	7.97226e-13	1.80795e-11	-0.670151	PDL1-not-up	-0.93661	0.354498	0.566588	-0.0739051
844	ALMS1	Alstrom syndrome 1	4.58472	8.56753e-06	9.29213e-05	0.320362		-2.32757	0.0203739	0.0474387	-0.153311		-0.858016	0.395734	0.604513	-0.0750245
5315	ALOX5	arachidonate 5-lipoxygenase	1.00928	0.314219	0.470206	0.206157		7.53691	2.63629e-13	6.24761e-12	0.802823	PDL1-up	4.20273	0.000163681	0.0041407	1.04114	PDL1-up
2490	ALOX5AP	arachidonate 5-lipoxygenase-activating protein	2.99766	0.00311182	0.0117184	0.599344	PDL1-up	5.18953	3.186e-07	2.9916e-06	0.474875		4.47152	6.42831e-05	0.00224235	1.07287	PDL1-up
3409	ALPK2	alpha-kinase 2	2.28307	0.0236148	0.0619204	0.646527	PDL1-up	4.36286	1.59067e-05	9.89696e-05	0.312953		0.520256	0.606033	0.774364	0.15431
4427	ALPK3	alpha-kinase 3	1.60578	0.110104	0.212437	0.325069		-1.80473	0.0717792	0.133718	-0.100351		1.54151	0.132015	0.312699	0.387106
8329	ALPPL2	alkaline phosphatase, placental-like 2	-0.962306	0.337209	0.494976	-0.449401		-1.50004	0.134299	0.220439	-0.0501993		0.715519	0.478668	0.674392	0.0460358
4492	ALS2	amyotrophic lateral sclerosis 2 (juvenile)	1.56223	0.120019	0.227275	0.104881		-0.364824	0.715413	0.791968	-0.0192653		-2.54525	0.0157665	0.0803012	-0.431003
1886	ALS2CR4	amyotrophic lateral sclerosis 2 (juvenile) chromosome region, candidate 4	3.49414	0.000600871	0.00299769	0.273966		-3.65018	0.000292545	0.00127068	-0.286546		-0.597386	0.554183	0.73793	-0.0659732
5454	AMACR	alpha-methylacyl-CoA racemase	0.921093	0.358255	0.51729	0.230956		-6.59032	1.22044e-10	2.09974e-09	-0.705403	PDL1-not-up	-2.21886	0.0328121	0.128787	-0.414796
9177	AMBP	alpha-1-microglobulin/bikunin precursor	-1.60382	0.110537	0.213013	-0.834881		-2.23505	0.0258999	0.0578639	-0.116296		-1.09088	0.284876	0.499193	-0.4345
8066	AMBRA1	autophagy/beclin-1 regulator 1	-0.762595	0.44672	0.603842	-0.0370306		-0.960522	0.337304	0.452599	-0.0538641		0.41605	0.679505	0.822987	0.0235918
248	AMD1	adenosylmethionine decarboxylase 1	5.60532	7.85276e-08	2.53898e-06	0.36203		5.46393	7.69364e-08	8.17974e-07	0.494216		1.69208	0.0968272	0.256817	0.11913
6791	AMDHD1	amidohydrolase domain containing 1	0.07529	0.940069	0.987649	0.0169039		-1.92263	0.0551526	0.108067	-0.167262		-0.333148	0.741436	0.861425	-0.0954877
11626	AMDHD2	amidohydrolase domain containing 2	-4.97059	1.56757e-06	2.42896e-05	-0.605476	PDL1-not-up	-3.45956	0.000592163	0.00233471	-0.17178		-2.16511	0.0373943	0.139417	-0.229945
8089	AMFR	autocrine motility factor receptor	-0.784739	0.433656	0.592099	-0.0394679		-2.76596	0.00590721	0.0167361	-0.450787		0.349427	0.728513	0.854122	0.0691306
10751	AMH	anti-Mullerian hormone	-3.30988	0.00113097	0.00507964	-1.11194	PDL1-not-up	-2.92658	0.00359922	0.0109943	-0.188682		-1.58193	0.122467	0.297695	-0.298375
2136	AMICA1	adhesion molecule, interacts with CXADR antigen 1	3.27586	0.00126747	0.00557943	0.75271	PDL1-up	10.8609	1.39268e-24	6.87323e-23	0.705467	PDL1-up	4.08919	0.000252259	0.00561353	1.0041	PDL1-up
3802	AMIGO2	adhesion molecule with Ig-like domain 2	2.01702	0.0452049	0.10506	0.41938		-4.08244	5.26696e-05	0.000286239	-0.566714		3.10892	0.00374231	0.0323585	1.32519	PDL1-up
1503	AMMECR1	Alport syndrome, mental retardation, midface hypoplasia and elliptocytosis chromosomal region gene 1	3.84754	0.000166373	0.00103067	0.36047		2.45611	0.0144189	0.0355059	0.231328		-2.11463	0.0422638	0.151086	-0.365888
2834	AMMECR1L	AMME chromosomal region gene 1-like	2.72156	0.00714674	0.0233572	0.136322		-1.88661	0.0598517	0.115479	-0.0857364		0.871928	0.388962	0.598432	0.0575033
11781	AMN	amnionless homolog (mouse)	-5.38253	2.30771e-07	5.65389e-06	-1.8902	PDL1-not-up	-0.547641	0.584208	0.683474	-0.017208		-0.854634	0.399188	0.607447	-0.0889203
4206	AMOTL2	angiomotin like 2	1.74233	0.0831874	0.170661	0.250358		-2.38256	0.0176038	0.0419749	-0.169442		-2.44109	0.0184497	0.0888215	-0.490255
1675	AMPD1	adenosine monophosphate deaminase 1	3.6923	0.000295814	0.00166804	0.990402	PDL1-up	3.57186	0.000392344	0.00164192	0.215677		-0.534286	0.596098	0.768419	-0.059617
8609	AMPD2	adenosine monophosphate deaminase 2	-1.17681	0.240852	0.386473	-0.0823526		3.27677	0.00113057	0.00409762	0.148605		2.85956	0.00694062	0.0471327	0.39894
3332	AMPH	amphiphysin	2.34104	0.0203437	0.0549358	0.550511		-3.77435	0.00018172	0.000841735	-0.436931		-1.9304	0.062917	0.194006	-0.500501
9132	AMT	aminomethyltransferase	-1.57115	0.117934	0.224133	-0.249211		-0.713208	0.476083	0.586024	-0.0546117		0.535992	0.595238	0.767583	0.0668894
8095	AMY1A	amylase, alpha 1A (salivary)	-0.791345	0.429802	0.588479	-0.412615		3.62065	0.000326985	0.00140028	0.57027		4.26858	0.000102986	0.00306974	0.594077	PDL1-up
556	ANAPC1	anaphase promoting complex subunit 1	4.98206	1.48821e-06	2.33596e-05	0.39221		1.91891	0.0556234	0.108814	0.0727598		-0.317452	0.752709	0.868754	-0.0509342
4103	ANAPC10	anaphase promoting complex subunit 10	1.81571	0.0711072	0.15049	0.112433		-4.33259	1.8159e-05	0.000111478	-0.246961		-0.524009	0.603498	0.773094	-0.0414334
11747	ANAPC11	anaphase promoting complex subunit 11	-5.29031	3.57511e-07	7.76675e-06	-0.489918		-3.02601	0.00261888	0.0084126	-0.228314		-3.02268	0.00488852	0.037965	-0.225595
5361	ANAPC13	anaphase promoting complex subunit 13	0.981808	0.327534	0.485041	0.0582931		-0.931301	0.352193	0.467423	-0.0423222		3.00885	0.00478758	0.037438	0.255978
9744	ANAPC16	anaphase promoting complex subunit 16	-2.14309	0.0334715	0.0821817	-0.125192		-3.38647	0.000769573	0.00293008	-0.21692		-0.4993	0.620765	0.784368	-0.0573476
11581	ANAPC2	anaphase promoting complex subunit 2	-4.85684	2.61202e-06	3.63575e-05	-0.346395		-1.77276	0.0769394	0.141566	-0.103401		1.08852	0.284353	0.498518	0.0796562
8904	ANAPC4	anaphase promoting complex subunit 4	-1.3918	0.165729	0.290819	-0.0706243		-1.05792	0.290654	0.403684	-0.0561055		0.429307	0.670582	0.817145	0.041881
9992	ANAPC5	anaphase promoting complex subunit 5	-2.38512	0.01813	0.0500305	-0.129677		2.35098	0.0191511	0.0450704	0.210207		-1.309	0.199811	0.404078	-0.164924
10016	ANAPC7	anaphase promoting complex subunit 7	-2.40705	0.0171099	0.0477741	-0.139347		-2.66865	0.00788846	0.0213172	-0.198855		-1.78902	0.0829844	0.233104	-0.223588
9791	ANG	angiogenin, ribonuclease, RNase A family, 5	-2.19393	0.0295428	0.0743729	-0.4059		-5.85843	8.98725e-09	1.14323e-07	-0.556098		1.14513	0.260758	0.4745	0.284052
6322	ANGEL1	angel homolog 1 (Drosophila)	0.373152	0.709482	0.826836	0.0418113		-1.17206	0.241786	0.350257	-0.0321931		0.472367	0.63993	0.796749	0.0586859
587	ANGPT1	angiopoietin 1	4.93854	1.8116e-06	2.7181e-05	1.00946	PDL1-up	3.59507	0.000359865	0.00152151	0.27775		3.49702	0.00105303	0.0138244	0.973358	PDL1-up
4277	ANGPT2	angiopoietin 2	1.69607	0.0916316	0.184313	0.281404		-1.84383	0.0658601	0.124826	-0.111432		-1.13668	0.261052	0.474895	-0.320807
5511	ANGPT4	angiopoietin 4	0.887816	0.375845	0.535457	0.14837		-1.95797	0.0508464	0.101141	-0.0624505		-1.78153	0.0845739	0.235718	-0.325579
2597	ANGPTL1	angiopoietin-like 1	2.91554	0.00401006	0.0144719	0.863903	PDL1-up	-1.55829	0.119861	0.201556	-0.0877467		1.44162	0.156844	0.346812	0.751314
3103	ANGPTL2	angiopoietin-like 2	2.5215	0.0125683	0.0370321	0.468154		-2.12186	0.0343905	0.0731398	-0.158482		2.10673	0.0423596	0.151354	0.751397	PDL1-up
4511	ANGPTL4	angiopoietin-like 4	1.55024	0.122871	0.23131	0.466406		-1.21846	0.223682	0.329757	-0.0719061		-1.97962	0.0559717	0.180542	-0.684468
6378	ANGPTL6	angiopoietin-like 6	0.336963	0.736544	0.848092	0.0649877		-0.408375	0.683191	0.765747	-0.0127292		1.87427	0.0662971	0.200116	0.52815
7422	ANK1	ankyrin 1, erythrocytic	-0.319784	0.74951	0.857782	-0.0772084		1.49586	0.135385	0.221854	0.0718239		-2.38569	0.0221279	0.0996511	-0.41223
2604	ANK2	ankyrin 2, neuronal	2.90736	0.00411148	0.014787	0.754953	PDL1-up	1.12183	0.26253	0.37368	0.138615		5.47426	4.83737e-06	0.000351849	1.37953	PDL1-up
5053	ANK3	ankyrin 3, node of Ranvier (ankyrin G)	1.17956	0.23976	0.385354	0.170585		0.85922	0.390673	0.505062	0.0694899		1.2804	0.208272	0.414505	0.758664
591	ANKFY1	ankyrin repeat and FYVE domain containing 1	4.9286	1.89447e-06	2.8226e-05	0.331849		-1.6054	0.109101	0.187115	-0.0740623		1.21343	0.232799	0.442189	0.11688
3937	ANKH	ankylosis, progressive homolog (mouse)	1.92025	0.0564335	0.125409	0.228033		-1.76243	0.0786704	0.14421	-0.101682		-2.16951	0.0366453	0.138058	-0.56176
1969	ANKHD1	ankyrin repeat and KH domain containing 1	3.42603	0.000761408	0.00364478	0.25092		0.302333	0.762537	0.828871	0.0165358		-1.78495	0.0838066	0.234388	-0.212909
7338	ANKLE2	ankyrin repeat and LEM domain containing 2	-0.25957	0.795497	0.890852	-0.0204528		-0.870643	0.384409	0.498847	-0.0516224		1.94397	0.058994	0.186748	0.151749
7133	ANKRA2	ankyrin repeat, family A (RFXANK-like), 2	-0.12782	0.898436	0.960738	-0.0102196		-5.02428	7.2812e-07	6.32525e-06	-0.304693		-0.238321	0.813042	0.903851	-0.0249829
10216	ANKRD10	ankyrin repeat domain 10	-2.62014	0.00955309	0.0295459	-0.264945		2.02325	0.0436332	0.0891796	0.362647		1.01319	0.317357	0.530302	0.163872
5011	ANKRD11	ankyrin repeat domain 11	1.21623	0.225518	0.367674	0.0697763		3.32949	0.000941002	0.0034922	0.347447		-2.76509	0.00866141	0.0545407	-0.253672
647	ANKRD12	ankyrin repeat domain 12	4.85044	2.68752e-06	3.71491e-05	0.448093		3.21641	0.00139087	0.00489327	0.392139		-1.21245	0.23362	0.442825	-0.160172
3001	ANKRD13A	ankyrin repeat domain 13A	2.6104	0.00981871	0.0302186	0.19182		6.92292	1.51787e-11	2.94291e-10	0.294236		0.494982	0.622675	0.785758	0.039891
10956	ANKRD13B	ankyrin repeat domain 13B	-3.62639	0.000375656	0.00202963	-0.431459		0.49457	0.621143	0.714672	0.0275866		-0.803095	0.428296	0.63313	-0.151838
11407	ANKRD16	ankyrin repeat domain 16	-4.46483	1.42367e-05	0.000139055	-0.358752		-2.01953	0.0440197	0.0897926	-0.135308		-0.271531	0.787468	0.887863	-0.02608
781	ANKRD17	ankyrin repeat domain 17	4.67014	5.93152e-06	6.95092e-05	0.377162		1.7516	0.0805187	0.146909	0.176451		-2.27165	0.0300182	0.121832	-0.208291
7124	ANKRD22	ankyrin repeat domain 22	-0.122927	0.902304	0.962899	-0.0345327		9.99244	2.20791e-21	8.9347e-20	1.09582	PDL1-up	6.20829	2.79708e-08	9.9235e-06	1.33375	PDL1-up
10153	ANKRD23	ankyrin repeat domain 23	-2.55631	0.0114188	0.03415	-0.331479		2.72427	0.00669324	0.0185694	0.138126		-1.50316	0.141823	0.327039	-0.149199
4951	ANKRD27	ankyrin repeat domain 27 (VPS9 domain)	1.26086	0.20902	0.347121	0.0955215		2.34762	0.0193223	0.0454007	0.138984		2.78155	0.00786091	0.0510696	0.184393
1174	ANKRD28	ankyrin repeat domain 28	4.1914	4.37142e-05	0.000343945	0.290928		1.2031	0.229564	0.336335	0.148465		-0.486208	0.62988	0.790886	-0.0621377
6092	ANKRD29	ankyrin repeat domain 29	0.529232	0.597308	0.738254	0.110642		-1.94506	0.0523851	0.103558	-0.210716		1.86342	0.0713903	0.210211	0.686931
163	ANKRD32	ankyrin repeat domain 32	5.85624	2.25551e-08	1.06857e-06	0.493567		2.80549	0.00523988	0.0151074	0.200795		1.27233	0.209629	0.416112	0.158879
7143	ANKRD35	ankyrin repeat domain 35	-0.134217	0.893383	0.95761	-0.0226913		-2.09679	0.036565	0.0770586	-0.134804		2.4645	0.0187167	0.089399	0.805956	PDL1-up
4086	ANKRD36B	ankyrin repeat domain 36B	1.82638	0.0694782	0.147757	0.329425		1.72194	0.0857622	0.154497	0.354961		-0.706454	0.48474	0.679224	-0.10701
8816	ANKRD37	ankyrin repeat domain 37	-1.32128	0.188112	0.320483	-0.209392		-0.47912	0.632084	0.723838	-0.0379467		-4.83262	2.29785e-05	0.00107821	-0.855427	PDL1-not-up
11480	ANKRD39	ankyrin repeat domain 39	-4.61922	7.38919e-06	8.27195e-05	-0.337081		-1.45177	0.147256	0.237053	-0.0943683		1.33337	0.191928	0.394579	0.146961
1605	ANKRD40	ankyrin repeat domain 40	3.75325	0.000236487	0.00138131	0.196198		-2.2543	0.0246533	0.0555766	-0.131524		-2.53487	0.0151858	0.0785042	-0.174222
1210	ANKRD50	ankyrin repeat domain 50	4.15966	4.9628e-05	0.000380617	0.555825		-5.617	3.39303e-08	3.8735e-07	-0.546566		-3.66933	0.000807193	0.0118812	-0.551083
6149	ANKRD53	ankyrin repeat domain 53	0.494999	0.621215	0.756564	0.0926171		-1.11465	0.265592	0.376986	-0.0244616		-0.402974	0.688917	0.82914	-0.0304638
3905	ANKRD57	ankyrin repeat domain 57	1.9389	0.0541037	0.121426	0.20266		-4.95335	1.03118e-06	8.65125e-06	-0.452124		1.42848	0.162845	0.355401	0.25408
3869	ANKRD6	ankyrin repeat domain 6	1.96412	0.051082	0.116065	0.275397		-1.54253	0.123642	0.206442	-0.119531		2.36699	0.0232773	0.103197	0.440974
11712	ANKRD9	ankyrin repeat domain 9	-5.18897	5.75013e-07	1.12114e-05	-0.802948	PDL1-not-up	-2.75156	0.00616864	0.0173527	-0.202307		0.670893	0.50648	0.698914	0.0919019
5087	ANKS1A	ankyrin repeat and sterile alpha motif domain containing 1A	1.15514	0.249592	0.397309	0.0885433		1.02379	0.30648	0.420301	0.0505628		3.03371	0.00468272	0.0369386	0.678014	PDL1-up
5336	ANKS1B	ankyrin repeat and sterile alpha motif domain containing 1B	0.996156	0.320534	0.477391	0.292318		-5.0772	5.6015e-07	4.97759e-06	-0.368885		2.76909	0.0087162	0.0547671	0.615877	PDL1-up
11947	ANKS3	ankyrin repeat and sterile alpha motif domain containing 3	-6.03975	8.86474e-09	5.36879e-07	-0.616598	PDL1-not-up	-2.77641	0.00572371	0.0162947	-0.116014		-1.83621	0.075193	0.21801	-0.134271
10974	ANKS6	ankyrin repeat and sterile alpha motif domain containing 6	-3.64765	0.000347909	0.00190823	-0.358763		3.26345	0.00118379	0.00426424	0.169946		1.79121	0.0828848	0.232884	0.231345
11157	ANKZF1	ankyrin repeat and zinc finger domain containing 1	-4.01016	8.93599e-05	0.000615654	-0.379509		2.83875	0.00473227	0.0138537	0.129338		-1.77929	0.0842999	0.23516	-0.181325
2905	ANLN	anillin, actin binding protein	2.66868	0.00832263	0.0265123	0.662793	PDL1-up	4.80858	2.07122e-06	1.62163e-05	0.808723	PDL1-up	-3.11871	0.00389241	0.0332661	-1.16829	PDL1-not-up
7047	ANO10	anoctamin 10	-0.0740383	0.941064	0.987931	-0.00512401		-2.59818	0.00967692	0.0253485	-0.151574		0.823171	0.416015	0.622823	0.100423
3211	ANO2	anoctamin 2	2.43913	0.0157095	0.0445671	0.392124		-3.16937	0.00163103	0.00561722	-0.147109		3.17173	0.00315286	0.0289896	0.91944	PDL1-up
5406	ANO3	anoctamin 3	0.954746	0.341008	0.499019	0.262378		-0.780642	0.43542	0.548777	-0.0603592		2.0156	0.0476525	0.163018	0.514099
680	ANO6	anoctamin 6	4.79537	3.43027e-06	4.50479e-05	0.593023	PDL1-up	-2.52327	0.0119674	0.0303237	-0.131509		-1.87529	0.0684969	0.204563	-0.255138
10474	ANO7	anoctamin 7	-2.92914	0.00384656	0.0139653	-0.761186	PDL1-not-up	-0.849232	0.3962	0.510543	-0.0302697		-2.4983	0.017419	0.0859182	-0.438923
10908	ANO8	anoctamin 8	-3.52728	0.000534816	0.002726	-0.509469		-0.268428	0.788492	0.848536	-0.016632		-0.459978	0.648088	0.80251	-0.0762718
11073	ANO9	anoctamin 9	-3.85472	0.000161933	0.00100869	-0.882513	PDL1-not-up	3.21026	0.0014203	0.00498047	0.189968		0.89701	0.37632	0.587522	0.172805
6854	ANP32A	acidic (leucine-rich) nuclear phosphoprotein 32 family, member A	0.038235	0.969543	1	0.00219697		-3.93848	9.48958e-05	0.000479054	-0.198065		-3.23171	0.00266091	0.0258728	-0.416671
10120	ANP32B	acidic (leucine-rich) nuclear phosphoprotein 32 family, member B	-2.51896	0.0126563	0.0372554	-0.160801		4.47012	9.88753e-06	6.48757e-05	0.16825		0.839254	0.407992	0.614607	0.100427
1621	ANP32E	acidic (leucine-rich) nuclear phosphoprotein 32 family, member E	3.74159	0.000246882	0.00143266	0.276253		6.87032	2.12169e-11	4.023e-10	0.870165	PDL1-up	-1.30471	0.200586	0.405005	-0.119691
1958	ANTXR1	anthrax toxin receptor 1	3.43575	0.000736279	0.00354101	0.759436	PDL1-up	-2.82093	0.00499846	0.0145229	-0.280333		0.332509	0.741735	0.861546	0.0682066
3737	ANTXR2	anthrax toxin receptor 2	2.05479	0.0413683	0.0978042	0.340568		4.07267	5.48471e-05	0.000296657	0.357802		0.962755	0.343396	0.556365	0.207283
3493	ANUBL1	AN1, ubiquitin-like, homolog (Xenopus laevis)	2.22861	0.0270986	0.0692594	0.194309		-3.40713	0.000714976	0.0027468	-0.22383		3.17971	0.00320872	0.0292811	0.417
2756	ANXA1	annexin A1	2.77826	0.00605469	0.02036	0.586171	PDL1-up	4.9952	8.40206e-07	7.19096e-06	0.46689		1.79254	0.0822767	0.231751	0.534169
9528	ANXA11	annexin A11	-1.9176	0.0567722	0.126023	-0.213627		-3.16516	0.00165428	0.00568953	-0.124728		2.20329	0.0346378	0.13347	0.222398
7903	ANXA13	annexin A13	-0.653402	0.514345	0.665953	-0.250312		-1.12948	0.259291	0.370309	-0.0383578		2.98675	0.00472694	0.0371499	0.92292	PDL1-up
6950	ANXA2	annexin A2	-0.0171883	0.986306	1	-0.0030587		0.291748	0.770612	0.834948	0.013192		-1.45963	0.152798	0.341728	-0.299994
3394	ANXA2P3	annexin A2 pseudogene 3	2.29416	0.0229558	0.060587	0.446972		-1.49923	0.134508	0.220721	-0.0501468		-0.514979	0.609276	0.776398	-0.0994142
6352	ANXA3	annexin A3	0.359126	0.719929	0.834699	0.100278		0.207156	0.835981	0.88481	0.0354775		1.74234	0.0918489	0.248565	0.750222
7117	ANXA4	annexin A4	-0.118609	0.90572	0.965039	-0.0243672		-1.44135	0.150177	0.240975	-0.0767432		5.21514	8.6713e-06	0.000541342	0.565086
3776	ANXA5	annexin A5	2.0326	0.0435872	0.101992	0.199409		0.459703	0.645949	0.735755	0.0237297		-0.944282	0.350672	0.563072	-0.0817085
4212	ANXA6	annexin A6	1.73698	0.0841304	0.172341	0.25162		-0.0774324	0.938314	0.958052	-0.00503909		3.12073	0.00356689	0.0313088	0.311707
3434	ANXA7	annexin A7	2.26512	0.0247172	0.0642855	0.110524		-3.52473	0.000466962	0.00190935	-0.208332		3.62673	0.000767118	0.0115395	0.271303
8355	ANXA9	annexin A9	-0.982014	0.327433	0.484961	-0.205784		-6.25542	9.17406e-10	1.37463e-08	-1.03552	PDL1-not-up	1.12084	0.269533	0.484387	0.287462
237	AOAH	acyloxyacyl hydrolase (neutrophil)	5.63787	6.69233e-08	2.25616e-06	1.35267	PDL1-up	14.0046	2.72744e-37	3.01703e-35	0.715605	PDL1-up	5.30858	7.49956e-06	0.000478459	1.25711	PDL1-up
2795	AOC3	amine oxidase, copper containing 3 (vascular adhesion protein 1)	2.75016	0.00657535	0.0217986	0.556135		-2.0095	0.0450756	0.0915865	-0.211913		-1.12356	0.267578	0.48258	-0.357047
3074	AOX1	aldehyde oxidase 1	2.55388	0.0114958	0.03433	0.826106	PDL1-up	0.903957	0.366498	0.481125	0.0967836		2.19938	0.0332585	0.129893	0.820693	PDL1-up
6669	AP1B1	adaptor-related protein complex 1, beta 1 subunit	0.16086	0.872387	0.942733	0.010544		0.848105	0.396827	0.511089	0.0308119		3.62726	0.000756906	0.0114687	0.284017
2599	AP1G1	adaptor-related protein complex 1, gamma 1 subunit	2.91204	0.00405314	0.0145966	0.158808		4.42921	1.18669e-05	7.60803e-05	0.265851		-3.07612	0.00391822	0.0334254	-0.229902
11346	AP1G2	adaptor-related protein complex 1, gamma 2 subunit	-4.35781	2.22209e-05	0.000198615	-0.448214		-1.6859	0.0925034	0.164129	-0.118666		-1.59655	0.115595	0.287123	-0.20685
9322	AP1M1	adaptor-related protein complex 1, mu 1 subunit	-1.73695	0.0841348	0.172341	-0.123552		2.67939	0.00764367	0.0207463	0.120275		-1.24726	0.221907	0.430325	-0.115426
11391	AP1M2	adaptor-related protein complex 1, mu 2 subunit	-4.43747	1.59646e-05	0.000152451	-0.611423	PDL1-not-up	-7.83499	3.35958e-14	8.54104e-13	-0.567186		0.401501	0.690836	0.830419	0.0838514
11097	AP1S1	adaptor-related protein complex 1, sigma 1 subunit	-3.89904	0.000136926	0.000875771	-0.345833		-1.32177	0.186911	0.286389	-0.102021		-1.94751	0.0587935	0.186689	-0.224767
10023	AP2A1	adaptor-related protein complex 2, alpha 1 subunit	-2.4113	0.0169185	0.0473534	-0.144788		-1.36843	0.171855	0.268057	-0.112963		-1.14715	0.257296	0.470645	-0.080542
10315	AP2A2	adaptor-related protein complex 2, alpha 2 subunit	-2.73643	0.00684421	0.022533	-0.150518		-0.889732	0.374081	0.488716	-0.0286048		2.04072	0.0491961	0.166536	0.142965
4250	AP2B1	adaptor-related protein complex 2, beta 1 subunit	1.70977	0.0890606	0.180308	0.101939		-1.29222	0.196939	0.298564	-0.139394		-0.667576	0.508415	0.699792	-0.0609021
7702	AP2M1	adaptor-related protein complex 2, mu 1 subunit	-0.500817	0.617122	0.753591	-0.0312833		-0.767942	0.442921	0.555829	-0.0354407		-0.890024	0.379668	0.589711	-0.0772252
10895	AP2S1	adaptor-related protein complex 2, sigma 1 subunit	-3.51644	0.000555625	0.00280974	-0.307682		-2.0453	0.0414017	0.0853804	-0.117609		-0.460069	0.647809	0.802438	-0.0553162
1108	AP3B1	adaptor-related protein complex 3, beta 1 subunit	4.26363	3.26654e-05	0.00027141	0.242236		-2.74166	0.00635446	0.0177861	-0.15599		0.690411	0.494786	0.689137	0.0586022
6722	AP3B2	adaptor-related protein complex 3, beta 2 subunit	0.114311	0.909121	0.967057	0.0381027		-3.8435	0.000138596	0.000665211	-0.232909		-0.398948	0.692427	0.831233	-0.100803
10881	AP3D1	adaptor-related protein complex 3, delta 1 subunit	-3.49089	0.00060776	0.00302568	-0.211346		-1.04063	0.298603	0.411916	-0.0507755		-1.73049	0.0931929	0.250848	-0.172593
6059	AP3M2	adaptor-related protein complex 3, mu 2 subunit	0.551373	0.582073	0.725992	0.0487466		2.78737	0.00553675	0.0158507	0.183579		0.267889	0.790403	0.889525	0.0321023
3560	AP3S1	adaptor-related protein complex 3, sigma 1 subunit	2.18236	0.0304	0.0760314	0.161244		-0.276774	0.78208	0.843245	-0.0169997		0.275067	0.784906	0.887051	0.022387
6774	AP3S2	adaptor-related protein complex 3, sigma 2 subunit	0.0855649	0.931909	0.982171	0.00573666		-4.78257	2.34348e-06	1.80911e-05	-0.31452		1.22307	0.228428	0.438236	0.111893
10714	AP4B1	adaptor-related protein complex 4, beta 1 subunit	-3.26552	0.00131192	0.00574309	-0.282943		5.49304	6.5937e-08	7.11317e-07	0.269907		1.07796	0.289347	0.503751	0.129373
10885	AP4M1	adaptor-related protein complex 4, mu 1 subunit	-3.49403	0.000601116	0.00299769	-0.265456		-3.69499	0.000246738	0.00109243	-0.183741		-0.527328	0.601666	0.772136	-0.0501528
2313	AP4S1	adaptor-related protein complex 4, sigma 1 subunit	3.13867	0.00198867	0.00807862	0.260158		-1.49422	0.135813	0.222376	-0.0925636		-0.926345	0.360368	0.572599	-0.148317
5021	APBA1	amyloid beta (A4) precursor protein-binding, family A, member 1	1.20855	0.228448	0.371424	0.175065		-2.39002	0.0172545	0.0412843	-0.0550999		0.413234	0.681852	0.825058	0.0650321
6058	APBA2	amyloid beta (A4) precursor protein-binding, family A, member 2	0.552382	0.581384	0.725308	0.109639		7.63266	1.36891e-13	3.29499e-12	0.360311		0.975541	0.335949	0.548637	0.166732
11691	APBA3	amyloid beta (A4) precursor protein-binding, family A, member 3	-5.13808	7.28305e-07	1.35075e-05	-0.462592		3.29135	0.00107487	0.00392272	0.144653		-0.719078	0.477237	0.673056	-0.0831214
6238	APBB1	amyloid beta (A4) precursor protein-binding, family B, member 1 (Fe65)	0.438905	0.661266	0.788641	0.0787778		-3.94806	9.12991e-05	0.000463216	-0.148385		1.93862	0.0607859	0.190082	0.208123
2180	APBB1IP	amyloid beta (A4) precursor protein-binding, family B, member 1 interacting protein	3.24258	0.0014157	0.00610241	0.728025	PDL1-up	10.1745	4.8577e-22	2.04064e-20	0.762918	PDL1-up	5.10559	1.04484e-05	0.000621479	1.02656	PDL1-up
496	APBB2	amyloid beta (A4) precursor protein-binding, family B, member 2	5.06787	1.00642e-06	1.73783e-05	0.446507		-7.38502	7.36098e-13	1.67471e-11	-0.691965	PDL1-not-up	-1.34399	0.187582	0.388961	-0.198347
10281	APBB3	amyloid beta (A4) precursor protein-binding, family B, member 3	-2.69119	0.00780219	0.0251116	-0.335957		-0.139916	0.888788	0.922032	-0.00836818		2.72714	0.00942844	0.0575277	0.304481
1047	APC	adenomatous polyposis coli	4.33214	2.46963e-05	0.000216221	0.432945		-1.85672	0.0639989	0.121947	-0.107716		-1.2932	0.205369	0.410907	-0.214419
9729	APC2	adenomatosis polyposis coli 2	-2.12495	0.0349787	0.0850784	-0.438152		-0.373077	0.709265	0.787039	-0.0153957		-1.91802	0.0630056	0.19403	-0.568574
5201	APCDD1	adenomatosis polyposis coli down-regulated 1	1.09027	0.277078	0.428624	0.195393		1.9441	0.0525014	0.103747	0.20568		3.09575	0.00357083	0.0313088	1.07603	PDL1-up
2516	APCDD1L	adenomatosis polyposis coli down-regulated 1-like	2.97724	0.00331608	0.0123741	0.893449	PDL1-up	0.975824	0.329672	0.444352	0.0482564		0.499124	0.619215	0.783323	0.0620982
10356	APEH	N-acylaminoacyl-peptide hydrolase	-2.78395	0.00595393	0.0200822	-0.178586		-3.36701	0.00082456	0.0031139	-0.211316		-1.49597	0.144629	0.33099	-0.132299
4630	APEX1	APEX nuclease (multifunctional DNA repair enzyme) 1	1.46817	0.143832	0.261028	0.080807		-2.89137	0.00401989	0.0120569	-0.127266		-3.53766	0.00112759	0.0144383	-0.445432
8920	APEX2	APEX nuclease (apurinic/apyrimidinic endonuclease) 2	-1.40523	0.161704	0.28537	-0.0777975		0.427582	0.669159	0.754637	0.0223344		-1.47896	0.149275	0.336522	-0.119296
4276	APH1B	anterior pharynx defective 1 homolog B (C. elegans)	1.69627	0.091592	0.18426	0.177247		-6.25374	9.26557e-10	1.38657e-08	-0.483501		1.89312	0.0677675	0.203009	0.309539
178	API5	apoptosis inhibitor 5	5.81428	2.78534e-08	1.22319e-06	0.247996		1.66218	0.0971681	0.170858	0.0890464		-0.32177	0.749576	0.867202	-0.0333562
7659	APIP	APAF1 interacting protein	-0.4729	0.636867	0.769181	-0.0381092		-2.62832	0.00887164	0.0235202	-0.184664		1.63342	0.111879	0.282287	0.148696
7744	APLN	apelin	-0.539138	0.590469	0.733123	-0.131648		-4.36234	1.59433e-05	9.91523e-05	-0.20411		-0.906246	0.369086	0.581409	-0.208528
6031	APLP2	amyloid beta (A4) precursor-like protein 2	0.566719	0.571623	0.717798	0.0530202		-4.53526	7.37317e-06	4.99764e-05	-0.380632		-1.06091	0.295254	0.51031	-0.166646
9424	APOA1	apolipoprotein A-I	-1.84412	0.0668376	0.143225	-0.807137		-1.75167	0.0805058	0.146896	-0.089256		-1.00446	0.323879	0.536821	-0.439882
11745	APOA1BP	apolipoprotein A-I binding protein	-5.28931	3.592e-07	7.78147e-06	-0.453373		-4.37033	1.53935e-05	9.61059e-05	-0.301316		1.20987	0.234009	0.443216	0.13455
8242	APOA4	apolipoprotein A-IV	-0.891598	0.373819	0.53357	-0.490721		-0.716668	0.473948	0.58417	-0.0282439		-1.81654	0.0785035	0.224642	-0.280134
9091	APOA5	apolipoprotein A-V	-1.53597	0.126331	0.236565	-0.241354		-1.62016	0.105894	0.182749	-0.0429044		-0.736604	0.467263	0.664984	-0.182475
3663	APOB48R	apolipoprotein B48 receptor	2.11584	0.0357573	0.0866234	0.342225		0.071825	0.942773	0.960967	0.0031808		3.13625	0.00349781	0.0310239	0.563726
6283	APOBEC2	apolipoprotein B mRNA editing enzyme, catalytic polypeptide-like 2	0.410098	0.68223	0.805872	0.169804		-0.466262	0.641251	0.731511	-0.0160073		2.68664	0.011122	0.06397	1.13264	PDL1-up
3724	APOBEC3A	apolipoprotein B mRNA editing enzyme, catalytic polypeptide-like 3A	2.06663	0.0402253	0.095542	0.428297		12.8312	2.27026e-32	1.74914e-30	1.19406	PDL1-up	0.245199	0.807695	0.900493	0.0513689
7002	APOBEC3B	apolipoprotein B mRNA editing enzyme, catalytic polypeptide-like 3B	-0.0490471	0.960937	1	-0.0103415		6.46916	2.55628e-10	4.20529e-09	0.979597	PDL1-up	-1.31935	0.196595	0.400458	-0.356695
1635	APOBEC3C	apolipoprotein B mRNA editing enzyme, catalytic polypeptide-like 3C	3.73291	0.000254903	0.0014715	0.562355		10.8831	1.14782e-24	5.70468e-23	0.550969		2.75631	0.00894874	0.0556751	0.486905
5442	APOBEC3F	apolipoprotein B mRNA editing enzyme, catalytic polypeptide-like 3F	0.929583	0.353853	0.512447	0.0888668		11.3835	1.39515e-26	7.8268e-25	0.931494	PDL1-up	4.68319	3.37961e-05	0.00139263	0.771793	PDL1-up
758	APOBEC3G	apolipoprotein B mRNA editing enzyme, catalytic polypeptide-like 3G	4.69733	5.27121e-06	6.33332e-05	0.620528	PDL1-up	14.7866	1.15791e-40	1.66093e-38	1.44079	PDL1-up	5.82678	6.74056e-07	9.70648e-05	0.949687	PDL1-up
4748	APOC1	apolipoprotein C-I	1.39806	0.163846	0.288219	0.375931		6.48408	2.33525e-10	3.87236e-09	0.609113	PDL1-up	0.688033	0.496038	0.690069	0.212092
4571	APOC2	Apolipoprotein C-II	1.50231	0.134799	0.248814	0.395281		1.63448	0.102851	0.178647	0.114551		-1.13927	0.264093	0.478691	-0.402712
8734	APOC3	apolipoprotein C-III	-1.25529	0.211027	0.349798	-0.541379		-1.96977	0.0494725	0.0988414	-0.082735		-1.02271	0.315385	0.528603	-0.410008
3658	APOD	apolipoprotein D	2.11781	0.0355869	0.0862921	0.562072		-0.0201566	0.983927	0.989254	-0.00427784		-1.49677	0.143287	0.329191	-0.739563
6945	APOE	apolipoprotein E	-0.0133075	0.989397	1	-0.0033803		6.0969	2.3149e-09	3.25182e-08	0.512326		1.39923	0.170767	0.365954	0.449016
6607	APOH	apolipoprotein H (beta-2-glycoprotein I)	0.198152	0.843154	0.92403	0.0913904		1.04759	0.295386	0.40858	0.0283534		-1.22857	0.229458	0.439402	-0.521052
4428	APOL1	apolipoprotein L, 1	1.60525	0.110221	0.212604	0.311185		14.1079	9.86309e-38	1.14111e-35	0.771497	PDL1-up	8.69588	1.56171e-11	2.1771e-08	1.58986	PDL1-up
5403	APOL2	apolipoprotein L, 2	0.95511	0.340825	0.498857	0.10846		10.9503	6.39019e-25	3.24914e-23	0.465139		5.96335	4.44195e-07	7.69198e-05	0.743253	PDL1-up
450	APOL3	apolipoprotein L, 3	5.16287	6.49235e-07	1.23535e-05	0.641909	PDL1-up	14.9484	2.28121e-41	3.40078e-39	0.982274	PDL1-up	7.6406	1.56573e-09	8.75965e-07	1.42298	PDL1-up
1872	APOL4	apolipoprotein L, 4	3.51157	0.000565222	0.00284845	0.783495	PDL1-up	5.02136	7.38685e-07	6.40914e-06	0.368388		3.79538	0.000506509	0.00885901	1.01401	PDL1-up
12	APOL6	apolipoprotein L, 6	7.19468	1.70583e-11	1.12976e-08	0.709883	PDL1-up	11.6471	1.30918e-27	7.77728e-26	1.33031	PDL1-up	6.70664	2.3341e-08	8.91216e-06	1.18609	PDL1-up
10683	APOM	apolipoprotein M	-3.2162	0.00154451	0.00655715	-0.414696		-5.01649	7.56618e-07	6.54702e-06	-0.235515		-1.32528	0.195731	0.399649	-0.329724
9352	APOO	apolipoprotein O	-1.76542	0.0792172	0.164205	-0.158298		0.670192	0.503077	0.611171	0.0487931		2.57956	0.0137218	0.0733814	0.251599
4420	APP	amyloid beta (A4) precursor protein	1.60962	0.109262	0.211091	0.13507		2.05787	0.0401733	0.0833144	0.220794		1.67855	0.103224	0.267747	0.27093
2048	APPBP2	amyloid beta precursor protein (cytoplasmic tail) binding protein 2	3.35064	0.000985511	0.00452247	0.272766		-3.24188	0.00127494	0.00454661	-0.301515		-2.72911	0.0101809	0.0605655	-0.284974
429	APPL1	adaptor protein, phosphotyrosine interaction, PH domain and leucine zipper containing 1	5.19807	5.51147e-07	1.08804e-05	0.411522		-3.71512	0.000228436	0.00102372	-0.243842		-0.60747	0.547699	0.73265	-0.0640797
7210	APPL2	adaptor protein, phosphotyrosine interaction, PH domain and leucine zipper containing 2	-0.17927	0.857931	0.9333	-0.0158845		-5.06093	6.07338e-07	5.3618e-06	-0.342373		-2.43804	0.0192635	0.0913811	-0.210804
11496	APRT	adenine phosphoribosyltransferase	-4.65368	6.3695e-06	7.35088e-05	-0.469768		0.5847	0.55904	0.660977	0.0380176		-3.38368	0.0015867	0.0183759	-0.261897
9889	APTX	aprataxin	-2.29241	0.0230585	0.0608189	-0.153897		-2.63822	0.00862069	0.0229705	-0.14878		2.83708	0.00741354	0.0492072	0.21944
9590	AQP11	aquaporin 11	-1.97405	0.0499316	0.114108	-0.257941		-2.78684	0.00554574	0.0158712	-0.274927		1.12479	0.269423	0.484308	0.221472
8287	AQP12A	aquaporin 12A	-0.926597	0.355398	0.514284	-0.349819		-1.07316	0.283772	0.396651	-0.0407189		-1.60861	0.117316	0.289675	-0.17584
8402	AQP3	aquaporin 3 (Gill blood group)	-1.02206	0.308147	0.463315	-0.247404		1.31953	0.187658	0.287234	0.250718		1.14414	0.260952	0.474772	0.374448
6861	AQP5	aquaporin 5	0.0334349	0.973365	1	0.0160046		0.408063	0.68342	0.765885	0.0270647		1.03567	0.305562	0.519775	0.0685624
6808	AQP6	aquaporin 6, kidney specific	0.0656425	0.947737	0.991691	0.0203382		-0.388401	0.697901	0.77778	-0.01427		1.65003	0.108477	0.276756	0.419094
8634	AQP7	aquaporin 7	-1.19128	0.235139	0.379443	-0.301968		-1.54343	0.123424	0.20614	-0.0800017		-1.46741	0.151674	0.339912	-0.394311
1022	AQP9	aquaporin 9	4.36292	2.17574e-05	0.000195664	1.24527	PDL1-up	6.27928	7.96817e-10	1.20987e-08	0.531119		-0.499782	0.62041	0.784123	-0.187698
1508	AQR	aquarius homolog (mouse)	3.84503	0.000167954	0.00103895	0.306041		-3.50288	0.000505883	0.00204496	-0.217524		-1.14897	0.258384	0.471753	-0.0941768
272	AR	androgen receptor	5.53873	1.08703e-07	3.22635e-06	1.4258	PDL1-up	-6.97483	1.08851e-11	2.15789e-10	-1.11017	PDL1-not-up	-1.97905	0.0548329	0.178314	-0.734224
7409	ARAP1	ArfGAP with RhoGAP domain, ankyrin repeat and PH domain 1	-0.309411	0.757373	0.863484	-0.0213404		1.0046	0.315624	0.429718	0.0495868		2.59568	0.0125433	0.0691907	0.220745
2085	ARAP2	ArfGAP with RhoGAP domain, ankyrin repeat and PH domain 2	3.31423	0.00111457	0.00501825	0.478899		13.0378	3.18558e-33	2.65117e-31	1.16704	PDL1-up	4.02655	0.000333644	0.00667019	1.07396	PDL1-up
6763	ARAP3	ArfGAP with RhoGAP domain, ankyrin repeat and PH domain 3	0.0900925	0.928316	0.979844	0.0105408		-2.1385	0.0330099	0.0707925	-0.0664409		-2.74814	0.00933819	0.0572193	-0.633111	PDL1-not-up
7371	ARC	activity-regulated cytoskeleton-associated protein	-0.28209	0.778204	0.87855	-0.0891797		-2.17361	0.0302507	0.0657827	-0.122978		-1.88977	0.0680481	0.20371	-0.495665
412	ARCN1	archain 1	5.22814	4.7888e-07	9.75385e-06	0.26536		2.09062	0.0371177	0.0780091	0.0921165		-1.18737	0.242847	0.45381	-0.136945
11401	ARF1	ADP-ribosylation factor 1	-4.452	1.50233e-05	0.00014515	-0.240642		4.30989	2.00451e-05	0.000121681	0.364161		-1.00964	0.3189	0.53178	-0.0983821
4531	ARF3	ADP-ribosylation factor 3	1.53138	0.12746	0.238159	0.0856898		-4.21554	3.00852e-05	0.000174467	-0.20961		1.465	0.151867	0.340225	0.126745
11913	ARF5	ADP-ribosylation factor 5	-5.84142	2.43021e-08	1.12127e-06	-0.385824		-3.87202	0.000123797	0.000603709	-0.207938		-2.94722	0.00515962	0.0392736	-0.148295
2800	ARF6	ADP-ribosylation factor 6	2.74575	0.00666071	0.022046	0.196141		-1.72322	0.0855295	0.154176	-0.157342		0.293975	0.770707	0.878849	0.0449447
11035	ARFGAP2	ADP-ribosylation factor GTPase activating protein 2	-3.76792	0.000223991	0.00131769	-0.170342		-3.29071	0.00107726	0.00392958	-0.152418		2.42028	0.0203755	0.0946604	0.190734
5682	ARFGAP3	ADP-ribosylation factor GTPase activating protein 3	0.793476	0.428563	0.587332	0.0671654		3.85134	0.000134367	0.000646939	0.257554		0.799073	0.429385	0.634108	0.0805053
1778	ARFGEF2	ADP-ribosylation factor guanine nucleotide-exchange factor 2 (brefeldin A-inhibited)	3.60028	0.00041258	0.00219618	0.345578		-3.53115	0.00045607	0.00187033	-0.213114		-3.95821	0.000395947	0.00751886	-0.473601
5747	ARFIP1	ADP-ribosylation factor interacting protein 1	0.753381	0.452222	0.608843	0.0619685		-4.16109	3.78989e-05	0.00021421	-0.435838		0.3475	0.73042	0.854926	0.0467896
11431	ARFIP2	ADP-ribosylation factor interacting protein 2	-4.51643	1.14548e-05	0.000117005	-0.33445		-5.79408	1.28626e-08	1.59369e-07	-0.359578		0.408072	0.68603	0.827529	0.0417593
11704	ARFRP1	ADP-ribosylation factor related protein 1	-5.1677	6.34834e-07	1.21357e-05	-0.439873		-2.56675	0.0105854	0.0273706	-0.15861		0.580811	0.565174	0.745409	0.0450125
5494	ARG2	arginase, type II	0.89568	0.37164	0.531384	0.127201		-2.60114	0.00959484	0.0251743	-0.118437		-3.27679	0.00207383	0.0220189	-0.639495	PDL1-not-up
9925	ARGLU1	arginine and glutamate rich 1	-2.32201	0.0213706	0.0571824	-0.294842		2.05	0.0409385	0.084598	0.17808		-1.72965	0.0924556	0.249371	-0.223203
8940	ARHGAP1	Rho GTPase activating protein 1	-1.4249	0.155946	0.277495	-0.0906159		-4.04505	6.14748e-05	0.000328149	-0.278934		-0.671874	0.506761	0.699103	-0.0791725
3100	ARHGAP10	Rho GTPase activating protein 10	2.52387	0.0124868	0.0368343	0.255569		0.909105	0.363777	0.478483	0.0352561		-1.5623	0.127734	0.306049	-0.237176
4788	ARHGAP12	Rho GTPase activating protein 12	1.37057	0.172246	0.299608	0.133648		-3.92868	9.87138e-05	0.000495493	-0.252833		3.09472	0.00400744	0.0338514	0.398284
2076	ARHGAP15	Rho GTPase activating protein 15	3.32864	0.00106173	0.00481305	0.751745	PDL1-up	13.5869	1.61244e-35	1.57612e-33	1.05744	PDL1-up	5.01145	1.50895e-05	0.000811171	0.969962	PDL1-up
2614	ARHGAP19	Rho GTPase activating protein 19	2.89509	0.00426795	0.0152657	0.214839		-0.501527	0.616244	0.710703	-0.0298036		-0.719195	0.476243	0.672302	-0.0943546
2556	ARHGAP21	Rho GTPase activating protein 21	2.94801	0.00362975	0.0133195	0.278155		1.90488	0.057428	0.111644	0.124632		-1.5222	0.136981	0.319468	-0.19545
4903	ARHGAP22	Rho GTPase activating protein 22	1.29115	0.198337	0.333757	0.198902		7.14342	3.64874e-12	7.68675e-11	0.313859		3.05035	0.00434146	0.0354183	0.698528	PDL1-up
4379	ARHGAP24	Rho GTPase activating protein 24	1.63899	0.102991	0.201784	0.23518		0.0145136	0.988427	0.992207	0.000836818		1.02351	0.312917	0.526208	0.282793
1553	ARHGAP25	Rho GTPase activating protein 25	3.80671	0.000193894	0.0011698	0.693917	PDL1-up	17.1028	5.68424e-51	1.92865e-48	0.974934	PDL1-up	-0.464153	0.645299	0.800337	-0.0974715
5474	ARHGAP26	Rho GTPase activating protein 26	0.911306	0.363374	0.522512	0.140524		5.44405	8.54503e-08	8.98743e-07	0.492203		-0.309617	0.758573	0.87224	-0.0545973
9839	ARHGAP27	Rho GTPase activating protein 27	-2.24816	0.0258001	0.0664954	-0.35216		8.12136	4.39468e-15	1.20963e-13	0.369917		1.63342	0.111186	0.281126	0.206169
2035	ARHGAP28	Rho GTPase activating protein 28	3.36407	0.000941552	0.00435187	0.68999	PDL1-up	-0.11417	0.909154	0.937529	-0.0100324		1.17266	0.24884	0.459932	0.380322
267	ARHGAP29	Rho GTPase activating protein 29	5.56303	9.65652e-08	2.93008e-06	0.820438	PDL1-up	-2.49997	0.0127722	0.0320185	-0.233617		0.304762	0.762273	0.87383	0.0759591
407	ARHGAP31	Rho GTPase activating protein 31	5.24787	4.36573e-07	9.01738e-06	0.68913	PDL1-up	5.9715	4.74984e-09	6.33198e-08	0.264077		0.258207	0.797973	0.893485	0.031312
11042	ARHGAP33	Rho GTPase activating protein 33	-3.78267	0.000212061	0.00126088	-0.571639		-1.08615	0.27799	0.390331	-0.0633303		-1.38401	0.174874	0.371164	-0.09678
11066	ARHGAP39	Rho GTPase activating protein 39	-3.84216	0.000169775	0.00104768	-0.521495		-0.0564225	0.95503	0.969194	-0.00305545		-2.95194	0.0056703	0.0416777	-0.293434
7332	ARHGAP4	Rho GTPase activating protein 4	-0.256979	0.797493	0.891842	-0.053631		7.86307	2.75844e-14	7.09972e-13	0.358181		3.3308	0.001974	0.0213168	0.414719
5472	ARHGAP44	Rho GTPase activating protein 44	0.912175	0.362917	0.521936	0.168837		-3.58048	0.000379979	0.00159699	-0.305195		4.36014	0.000113552	0.00327722	1.33798	PDL1-up
2924	ARHGAP9	Rho GTPase activating protein 9	2.6565	0.00861732	0.0272397	0.557856		15.5393	5.75749e-44	1.04724e-41	1.26652	PDL1-up	4.70907	4.05139e-05	0.00160576	0.921233	PDL1-up
11680	ARHGDIA	Rho GDP dissociation inhibitor (GDI) alpha	-5.1207	7.89244e-07	1.43392e-05	-0.420261		-1.48202	0.139029	0.226611	-0.0836834		0.60517	0.549044	0.733707	0.0709535
2069	ARHGDIB	Rho GDP dissociation inhibitor (GDI) beta	3.3369	0.00103247	0.00470117	0.463811		4.2248	2.89188e-05	0.00016842	0.365251		1.4599	0.15304	0.342156	0.307715
10825	ARHGEF1	Rho guanine nucleotide exchange factor (GEF) 1	-3.4122	0.000798567	0.00378122	-0.357315		6.18422	1.39361e-09	2.02956e-08	0.260489		-2.55296	0.0154487	0.0791256	-0.209237
4393	ARHGEF10	Rho guanine nucleotide exchange factor (GEF) 10	1.62914	0.105062	0.204748	0.14143		-1.66521	0.0965606	0.169967	-0.11958		-2.06313	0.04601	0.159386	-0.354334
11051	ARHGEF10L	Rho guanine nucleotide exchange factor (GEF) 10-like	-3.79754	0.000200639	0.00120237	-0.32657		3.18726	0.00153549	0.00533452	0.24165		-1.08961	0.282524	0.497057	-0.142362
7010	ARHGEF11	Rho guanine nucleotide exchange factor (GEF) 11	-0.0540436	0.956961	0.997796	-0.00377174		-0.608643	0.543066	0.647152	-0.035326		0.337065	0.738331	0.859662	0.0373258
1088	ARHGEF12	Rho guanine nucleotide exchange factor (GEF) 12	4.2921	2.90926e-05	0.000246208	0.372847		-4.16818	3.6781e-05	0.00020853	-0.236005		-5.10426	1.23887e-05	0.000706693	-0.621336	PDL1-not-up
5147	ARHGEF15	Rho guanine nucleotide exchange factor (GEF) 15	1.12608	0.261656	0.411116	0.188813		-1.79411	0.0734612	0.136304	-0.0730233		-1.03038	0.310221	0.523792	-0.219403
11424	ARHGEF16	Rho guanine nucleotide exchange factor (GEF) 16	-4.50714	1.1914e-05	0.000120555	-0.717609	PDL1-not-up	-3.77999	0.000177775	0.000826173	-0.155503		-0.941437	0.353362	0.565557	-0.186281
4309	ARHGEF17	Rho guanine nucleotide exchange factor (GEF) 17	1.67662	0.0953813	0.19005	0.209353		-3.69813	0.000243792	0.00108139	-0.1595		-0.312805	0.756526	0.870721	-0.0497151
9870	ARHGEF18	Rho/Rac guanine nucleotide exchange factor (GEF) 18	-2.27612	0.0240368	0.0628487	-0.192939		3.05341	0.0023956	0.00779687	0.147675		0.953833	0.347124	0.559724	0.0704657
8854	ARHGEF19	Rho guanine nucleotide exchange factor (GEF) 19	-1.351	0.178418	0.307953	-0.19749		-1.99159	0.0470156	0.0948024	-0.116383		-2.15053	0.0387737	0.142749	-0.380986
7777	ARHGEF2	Rho/Rac guanine nucleotide exchange factor (GEF) 2	-0.560109	0.576113	0.720891	-0.0619903		4.19294	3.31215e-05	0.000189888	0.234568		0.320064	0.750573	0.867673	0.0290305
5017	ARHGEF25	Rho guanine nucleotide exchange factor (GEF) 25	1.2115	0.227319	0.369882	0.178381		-1.74416	0.0818078	0.148802	-0.0701605		-1.75742	0.0889104	0.243054	-0.301906
4596	ARHGEF26	Rho guanine nucleotide exchange factor (GEF) 26	1.48402	0.139582	0.255506	0.311901		-3.73118	0.000214758	0.000971684	-0.427891		1.1793	0.246085	0.457333	0.487448
1252	ARHGEF3	Rho guanine nucleotide exchange factor (GEF) 3	4.10676	6.12195e-05	0.000452447	0.40503		0.640582	0.522118	0.628461	0.0491834		4.49569	9.09453e-05	0.00285106	1.17899	PDL1-up
8060	ARHGEF37	Rho guanine nucleotide exchange factor (GEF) 37	-0.759923	0.448311	0.604948	-0.108523		-5.52677	5.50973e-08	6.02858e-07	-0.507173		2.70244	0.0103845	0.0611797	0.636533	PDL1-up
7017	ARHGEF40	Rho guanine nucleotide exchange factor (GEF) 40	-0.0601187	0.952129	0.994564	-0.00721637		-3.08187	0.00218227	0.00720285	-0.242196		-1.79223	0.0808379	0.229348	-0.25654
10633	ARHGEF5	Rho guanine nucleotide exchange factor (GEF) 5	-3.14485	0.00194933	0.00795184	-0.396213		-5.01526	7.61251e-07	6.58227e-06	-0.195653		0.417463	0.678433	0.821826	0.0687575
153	ARHGEF6	Rac/Cdc42 guanine nucleotide exchange factor (GEF) 6	5.89786	1.82787e-08	9.06471e-07	0.971466	PDL1-up	2.58517	0.0100439	0.0261719	0.223215		3.60659	0.00101499	0.0136075	0.659347	PDL1-up
8950	ARHGEF7	Rho guanine nucleotide exchange factor (GEF) 7	-1.43387	0.153374	0.274082	-0.0714073		2.38542	0.017469	0.0417154	0.216059		-1.27971	0.208694	0.414822	-0.12119
6577	ARHGEF9	Cdc42 guanine nucleotide exchange factor (GEF) 9	0.217658	0.827946	0.913557	0.0185258		3.18976	0.00152255	0.00529791	0.25		0.347269	0.730278	0.854926	0.0388341
1542	ARID1A	AT rich interactive domain 1A (SWI-like)	3.81929	0.000184984	0.00112397	0.293521		-2.25071	0.0248822	0.0560139	-0.0988682		-4.32901	0.000111764	0.00324164	-0.393368
635	ARID1B	AT rich interactive domain 1B (SWI1-like)	4.86543	2.51397e-06	3.53387e-05	0.356817		-1.96593	0.0499158	0.0996029	-0.149429		-1.10464	0.27647	0.491224	-0.0701985
1368	ARID2	AT rich interactive domain 2 (ARID, RFX-like)	4.00016	9.28923e-05	0.000634666	0.301701		-2.7525	0.00615131	0.0173123	-0.17333		-2.10494	0.042462	0.151497	-0.231947
8058	ARID3A	AT rich interactive domain 3A (BRIGHT-like)	-0.758635	0.44908	0.605826	-0.0972859		0.899642	0.368788	0.483442	0.0404653		-0.351724	0.727258	0.853558	-0.0454378
9225	ARID3B	AT rich interactive domain 3B (BRIGHT-like)	-1.64681	0.101372	0.199279	-0.17312		4.8256	1.90986e-06	1.50836e-05	0.168625		-0.668723	0.507932	0.699724	-0.0517312
675	ARID4A	AT rich interactive domain 4A (RBP1-like)	4.7996	3.36678e-06	4.44823e-05	0.400832		-1.58673	0.113271	0.192612	-0.105709		0.863055	0.393083	0.601935	0.0781275
722	ARID4B	AT rich interactive domain 4B (RBP1-like)	4.74132	4.35032e-06	5.43948e-05	0.324699		-0.597726	0.550321	0.653401	-0.026395		-0.478162	0.63533	0.793672	-0.0343688
5755	ARID5A	AT rich interactive domain 5A (MRF1-like)	0.745489	0.456965	0.61344	0.102152		1.55454	0.120753	0.20276	0.0813473		1.47921	0.149062	0.336216	0.23631
971	ARID5B	AT rich interactive domain 5B (MRF1-like)	4.42538	1.6791e-05	0.000158937	0.567428		2.76105	0.0059951	0.0169375	0.215386		-2.58407	0.0145269	0.0760922	-0.565463
436	ARIH1	ariadne homolog, ubiquitin-conjugating enzyme E2 binding protein, 1 (Drosophila)	5.18926	5.7424e-07	1.1207e-05	0.270367		2.47862	0.0135518	0.0336809	0.140694		-2.32189	0.0259352	0.110717	-0.209354
7716	ARIH2	ariadne homolog 2 (Drosophila)	-0.516077	0.606445	0.744674	-0.0309478		3.39683	0.000741722	0.00283904	0.124766		-0.623937	0.536796	0.723328	-0.0608458
5507	ARL1	ADP-ribosylation factor-like 1	0.889408	0.374991	0.534571	0.0661958		-3.56997	0.000395119	0.00165196	-0.298306		0.43629	0.665086	0.813296	0.0400029
478	ARL10	ADP-ribosylation factor-like 10	5.10365	8.53791e-07	1.5256e-05	0.760765	PDL1-up	-0.99652	0.319529	0.433745	-0.0351395		-3.62924	0.000849143	0.0121931	-0.515858
313	ARL13B	ADP-ribosylation factor-like 13B	5.43465	1.79789e-07	4.70224e-06	0.514703		-1.98862	0.0473429	0.0953261	-0.131937		-2.48114	0.0178226	0.0870541	-0.278357
10942	ARL2	ADP-ribosylation factor-like 2	-3.59488	0.000420638	0.00223329	-0.263773		-3.97429	8.21033e-05	0.000422206	-0.201446		2.61983	0.0133817	0.0720394	0.329665
4200	ARL2BP	ADP-ribosylation factor-like 2 binding protein	1.74703	0.0823667	0.169344	0.093997		-1.20484	0.228894	0.335618	-0.0645051		1.23593	0.224502	0.433243	0.126308
8097	ARL3	ADP-ribosylation factor-like 3	-0.792112	0.429355	0.587948	-0.0680517		-6.84865	2.4343e-11	4.57397e-10	-0.587841	PDL1-not-up	1.5556	0.127676	0.30596	0.130312
6608	ARL4A	ADP-ribosylation factor-like 4A	0.197818	0.843415	0.924187	0.0185165		0.450324	0.652692	0.741208	0.0329269		-0.418412	0.678505	0.821844	-0.0806593
2207	ARL4C	ADP-ribosylation factor-like 4C	3.22262	0.0015122	0.00643994	0.605768	PDL1-up	7.80737	4.07628e-14	1.02816e-12	0.728246	PDL1-up	2.72389	0.0102878	0.0608318	0.661929	PDL1-up
3707	ARL4D	ADP-ribosylation factor-like 4D	2.08006	0.038961	0.093045	0.393312		-5.38644	1.15626e-07	1.18504e-06	-0.269662		-1.62119	0.11467	0.285761	-0.272046
202	ARL5A	ADP-ribosylation factor-like 5A	5.73825	4.07265e-08	1.59074e-06	0.376985		2.95327	0.00330752	0.0102406	0.12776		-0.685343	0.497606	0.691524	-0.0602804
921	ARL5B	ADP-ribosylation factor-like 5B	4.4882	1.29049e-05	0.000128616	0.593732	PDL1-up	3.08878	0.00213317	0.00706195	0.192967		-2.81432	0.00785889	0.0510696	-0.45814
6764	ARL6IP1	ADP-ribosylation factor-like 6 interacting protein 1	0.089686	0.928638	0.979998	0.00973475		-2.81294	0.00512216	0.0148176	-0.198598		-2.17473	0.0368444	0.138536	-0.223041
11876	ARL6IP4	ADP-ribosylation-like factor 6 interacting protein 4	-5.71084	4.66684e-08	1.74962e-06	-0.47329		-7.78693	4.70166e-14	1.17748e-12	-0.312926		1.24887	0.220782	0.428829	0.109728
1053	ARL6IP5	ADP-ribosylation-like factor 6 interacting protein 5	4.32499	2.54314e-05	0.000221243	0.31711		-1.11597	0.265024	0.376334	-0.0644434		4.68462	4.52977e-05	0.00171143	0.602866	PDL1-up
11237	ARL8A	ADP-ribosylation factor-like 8A	-4.18251	4.53001e-05	0.000353231	-0.265926		-0.147285	0.882973	0.917881	-0.00642477		1.9552	0.0589128	0.186722	0.18571
6666	ARL9	ADP-ribosylation factor-like 9	0.163878	0.870014	0.940912	0.0305259		3.45586	0.000600143	0.00236142	0.24012		2.87862	0.00725905	0.0484235	1.14947	PDL1-up
247	ARMC1	armadillo repeat containing 1	5.60834	7.73706e-08	2.50977e-06	0.423805		0.51772	0.604906	0.701203	0.0322706		-0.915208	0.366135	0.578325	-0.0828182
5998	ARMC10	armadillo repeat containing 10	0.583806	0.560094	0.708084	0.0389046		-3.75497	0.000195911	0.000897922	-0.252537		1.38794	0.174601	0.370999	0.109809
11905	ARMC5	armadillo repeat containing 5	-5.81312	2.80164e-08	1.22384e-06	-0.562777		-0.621139	0.53482	0.639909	-0.028265		-0.748643	0.459489	0.658462	-0.0526279
10123	ARMC6	armadillo repeat containing 6	-2.52194	0.0125532	0.0370035	-0.199519		-1.34854	0.178157	0.27566	-0.0483357		-3.17633	0.00314095	0.0288984	-0.186393
11222	ARMC7	armadillo repeat containing 7	-4.14774	5.20419e-05	0.000396024	-0.33095		-4.59371	5.64909e-06	3.95986e-05	-0.137795		-1.61606	0.116288	0.287821	-0.128466
5811	ARMC9	armadillo repeat containing 9	0.711609	0.477644	0.632718	0.0752448		-5.56114	4.58417e-08	5.10611e-07	-0.326486		0.469795	0.641806	0.798292	0.0880509
3526	ARMCX1	armadillo repeat containing, X-linked 1	2.20437	0.0287877	0.0727971	0.300064		-5.58448	4.04376e-08	4.54434e-07	-0.542163		1.02053	0.315422	0.528603	0.142693
4736	ARMCX2	armadillo repeat containing, X-linked 2	1.40468	0.16187	0.285553	0.174039		-4.56176	6.53672e-06	4.49107e-05	-0.441789		1.68343	0.102754	0.266951	0.343821
2714	ARMCX3	armadillo repeat containing, X-linked 3	2.80967	0.00551736	0.0188895	0.188282		-3.22635	0.00134451	0.00475845	-0.211538		1.26779	0.213884	0.42111	0.143075
4854	ARMCX5	armadillo repeat containing, X-linked 5	1.32321	0.187471	0.319629	0.084164		-3.69702	0.000244832	0.00108535	-0.252418		-1.36722	0.180388	0.379016	-0.173675
5463	ARMCX6	armadillo repeat containing, X-linked 6	0.916506	0.360649	0.51957	0.0524875		-2.3493	0.0192366	0.0452408	-0.127411		-0.622098	0.538426	0.724711	-0.0639367
1708	ARNT	aryl hydrocarbon receptor nuclear translocator	3.6536	0.000340502	0.00187674	0.213607		-4.61712	5.07358e-06	3.60151e-05	-0.311187		1.09073	0.282041	0.496576	0.0881672
5525	ARNT2	aryl-hydrocarbon receptor nuclear translocator 2	0.879426	0.380363	0.539721	0.163043		-6.07424	2.63841e-09	3.66725e-08	-0.838876	PDL1-not-up	-0.506202	0.616303	0.781161	-0.204695
2125	ARNTL	aryl hydrocarbon receptor nuclear translocator-like	3.28461	0.00123099	0.00544318	0.338155		3.74064	0.000207069	0.000941216	0.17687		0.669286	0.50762	0.699493	0.122054
9426	ARPC1A	actin related protein 2/3 complex, subunit 1A, 41kDa	-1.84475	0.0667452	0.143102	-0.161161		-2.62355	0.00899505	0.0238044	-0.140798		1.21455	0.231537	0.440888	0.0839651
8227	ARPC1B	actin related protein 2/3 complex, subunit 1B, 41kDa	-0.883472	0.37818	0.537435	-0.0986329		6.08498	2.47986e-09	3.46287e-08	0.345471		1.17962	0.246021	0.457273	0.188503
4413	ARPC2	actin related protein 2/3 complex, subunit 2, 34kDa	1.61484	0.108127	0.209371	0.12327		4.84181	1.7675e-06	1.40726e-05	0.189054		3.75633	0.000697886	0.0108572	0.478156
8303	ARPC3	actin related protein 2/3 complex, subunit 3, 21kDa	-0.938156	0.349442	0.507888	-0.0644078		1.6891	0.0918879	0.163304	0.0681402		-0.93681	0.355446	0.567514	-0.0697624
8878	ARPC4	actin related protein 2/3 complex, subunit 4, 20kDa	-1.37054	0.172255	0.299608	-0.0945293		-2.8396	0.00471998	0.0138242	-0.218951		3.13812	0.00328752	0.0297575	0.219076
10605	ARPC5L	actin related protein 2/3 complex, subunit 5-like	-3.11429	0.00215114	0.00861255	-0.248277		6.00807	3.85641e-09	5.21584e-08	0.27206		0.844431	0.404559	0.611984	0.0962981
5679	ARPM1	actin related protein M1	0.794418	0.428016	0.58707	0.0952376		1.60214	0.109821	0.188082	0.0711348		2.17252	0.0369129	0.138577	0.452886
1412	ARPP19	cAMP-regulated phosphoprotein, 19kDa	3.95493	0.000110598	0.000734852	0.244018		-4.48929	9.07303e-06	6.01352e-05	-0.234079		-0.637132	0.527527	0.716137	-0.0599055
4561	ARPP21	cAMP-regulated phosphoprotein, 21kDa	1.50851	0.133206	0.246694	0.230971		0.814996	0.415502	0.529317	0.0192142		0.406918	0.685724	0.827488	0.0648929
7699	ARRB1	arrestin, beta 1	-0.500068	0.617648	0.753919	-0.0482472		-2.41879	0.0159646	0.0386672	-0.204453		1.51746	0.136971	0.319468	0.222426
3123	ARRB2	arrestin, beta 2	2.50459	0.0131634	0.0384981	0.269652		5.65558	2.7524e-08	3.20541e-07	0.288878		2.2863	0.0281072	0.11688	0.260002
11785	ARRDC1	arrestin domain containing 1	-5.39126	2.2134e-07	5.50782e-06	-0.722685	PDL1-not-up	-1.68461	0.0927518	0.164486	-0.125692		2.69246	0.0103444	0.0610886	0.242072
8970	ARRDC2	arrestin domain containing 2	-1.44822	0.149325	0.268568	-0.17938		3.82592	0.000148535	0.000705338	0.166912		1.3376	0.190166	0.392663	0.199976
916	ARRDC3	arrestin domain containing 3	4.49822	1.23712e-05	0.00012402	0.560595		1.73246	0.0838716	0.151812	0.127039		3.83669	0.000452966	0.00822577	0.811301	PDL1-up
6065	ARRDC4	arrestin domain containing 4	0.547379	0.584808	0.728272	0.0732651		-0.947569	0.343853	0.459083	-0.0866367		1.5691	0.125625	0.302646	0.269962
10745	ARSA	arylsulfatase A	-3.29973	0.00117022	0.00522754	-0.408686		0.627998	0.530321	0.635906	0.0386983		2.97647	0.00513618	0.0391482	0.423778
710	ARSB	arylsulfatase B	4.75638	4.07241e-06	5.15478e-05	0.562692		3.19064	0.00151807	0.00528597	0.15517		1.21779	0.229984	0.439803	0.196385
9555	ARSD	arylsulfatase D	-1.94466	0.0534008	0.120153	-0.222623		-6.45801	2.73477e-10	4.47596e-09	-0.499317		-0.275181	0.78476	0.886956	-0.0544255
10112	ARSE	arylsulfatase E (chondrodysplasia punctata 1)	-2.50753	0.013058	0.0382553	-0.607499	PDL1-not-up	-3.93866	9.48273e-05	0.000478777	-0.222128		-0.411417	0.683234	0.825785	-0.15093
4115	ARSG	arylsulfatase G	1.81025	0.0719526	0.151888	0.249657		-7.69665	8.80456e-14	2.14859e-12	-0.802298	PDL1-not-up	2.34663	0.0250085	0.108041	0.439677
1787	ARSJ	arylsulfatase family, member J	3.58989	0.000428215	0.0022659	0.659103	PDL1-up	-1.12481	0.261265	0.3724	-0.065089		-0.528057	0.601103	0.772061	-0.180606
1275	ARSK	arylsulfatase family, member K	4.08387	6.7e-05	0.000487841	0.410988		-1.1845	0.236835	0.344598	-0.0351797		1.00364	0.323403	0.53646	0.175626
1538	ART4	ADP-ribosyltransferase 4 (Dombrock blood group)	3.82172	0.000183313	0.0011158	0.975066	PDL1-up	0.307765	0.758402	0.825699	0.0100115		0.535867	0.594485	0.767168	0.106222
7793	ART5	ADP-ribosyltransferase 5	-0.570356	0.569159	0.715711	-0.118282		0.507335	0.612167	0.707064	0.0142136		-1.17499	0.247169	0.458295	-0.216282
9495	ARTN	artemin	-1.89573	0.0596252	0.131016	-0.347345		-3.10256	0.00203831	0.00679764	-0.189271		-1.2148	0.232716	0.442189	-0.169826
10233	ARV1	ARV1 homolog (S. cerevisiae)	-2.63834	0.00907384	0.0283425	-0.195669		-3.46317	0.000584474	0.0023093	-0.225841		-2.54259	0.0152753	0.078763	-0.315517
11678	ARVCF	armadillo repeat gene deleted in velocardiofacial syndrome	-5.11657	8.04415e-07	1.45382e-05	-0.831452	PDL1-not-up	-2.61243	0.00928826	0.0244739	-0.078317		-1.46177	0.151961	0.34038	-0.232326
2143	ASAH1	N-acylsphingosine amidohydrolase (acid ceramidase) 1	3.26676	0.00130651	0.00572548	0.275005		-3.79083	0.000170424	0.000795468	-0.401683		2.86501	0.00711823	0.0478916	0.369867
875	ASAM	adipocyte-specific adhesion molecule	4.5425	1.02565e-05	0.000107109	1.31454	PDL1-up	2.25917	0.0243468	0.0550171	0.1633		1.59952	0.120387	0.294113	0.535851
15	ASAP1	ArfGAP with SH3 domain, ankyrin repeat and PH domain 1	7.02784	4.36773e-11	1.94943e-08	0.717786	PDL1-up	5.09928	5.01739e-07	4.51194e-06	0.349722		-0.576668	0.567637	0.747564	-0.0793532
4749	ASAP1-IT	ASAP1 intronic transcript (non-protein coding)	1.39794	0.163879	0.288219	0.0601609		2.07543	0.0385092	0.080383	0.167876		-2.4869	0.0175439	0.0861849	-0.336953
5076	ASAP2	ArfGAP with SH3 domain, ankyrin repeat and PH domain 2	1.16381	0.246067	0.392755	0.15735		-2.27889	0.0231373	0.0527573	-0.149146		-3.20082	0.00269997	0.0260892	-0.649535	PDL1-not-up
6053	ASB10	ankyrin repeat and SOCS box-containing 10	0.556847	0.578335	0.722822	0.029404		-0.119688	0.904783	0.934333	-0.00292614		-0.584268	0.562972	0.744318	-0.05991
8608	ASB13	ankyrin repeat and SOCS box-containing 13	-1.17594	0.241199	0.386884	-0.113644		-5.73496	1.78306e-08	2.14739e-07	-0.465939		-2.10131	0.0435485	0.153748	-0.211321
4226	ASB2	ankyrin repeat and SOCS box-containing 2	1.7288	0.085589	0.174733	0.451539		8.5767	1.55586e-16	4.70853e-15	0.362516		3.2314	0.002455	0.0244927	0.950504	PDL1-up
11061	ASB6	ankyrin repeat and SOCS box-containing 6	-3.82197	0.000183139	0.00111541	-0.235543		1.85092	0.064831	0.123246	0.0672788		-0.200765	0.842226	0.922238	-0.0191614
2260	ASB7	ankyrin repeat and SOCS box-containing 7	3.18675	0.00170106	0.00708695	0.176927		-1.851	0.0648187	0.123229	-0.0669025		-2.24307	0.0316115	0.12584	-0.279264
4635	ASB8	ankyrin repeat and SOCS box-containing 8	1.4676	0.143987	0.261194	0.104393		-4.4944	8.86686e-06	5.88794e-05	-0.238825		2.62433	0.0124638	0.069087	0.237418
2708	ASCC1	activating signal cointegrator 1 complex subunit 1	2.81472	0.00543503	0.0186537	0.193786		-0.827889	0.408169	0.522127	-0.0560526		-2.56692	0.0144231	0.0756575	-0.198462
10981	ASCC2	activating signal cointegrator 1 complex subunit 2	-3.66319	0.000328864	0.0018214	-0.200935		0.390992	0.695987	0.776087	0.0199825		0.446985	0.657847	0.80929	0.0444256
33	ASCC3	activating signal cointegrator 1 complex subunit 3	6.69053	2.81889e-10	5.78745e-08	0.540294		4.51026	8.25559e-06	5.5278e-05	0.306908		-1.56744	0.126076	0.303325	-0.225516
7292	ASCL1	achaete-scute complex homolog 1 (Drosophila)	-0.230758	0.817769	0.906029	-0.0706183		-1.50901	0.131992	0.217467	-0.334629		0.636546	0.527195	0.71582	0.239549
1105	ASF1A	ASF1 anti-silencing function 1 homolog A (S. cerevisiae)	4.26789	3.21059e-05	0.000267628	0.280037		2.36392	0.0185031	0.0437614	0.233346		-2.16415	0.0371894	0.139014	-0.32469
6571	ASF1B	ASF1 anti-silencing function 1 homolog B (S. cerevisiae)	0.224993	0.822244	0.909073	0.0382173		2.42053	0.0158894	0.0385194	0.214614		-2.1955	0.0358531	0.136238	-0.514928
1138	ASH1L	ash1 (absent, small, or homeotic)-like (Drosophila)	4.22805	3.77237e-05	0.000305163	0.40456		1.6111	0.107854	0.185434	0.225178		-1.96404	0.0575856	0.184218	-0.225562
2681	ASH2L	ash2 (absent, small, or homeotic)-like (Drosophila)	2.84197	0.00501023	0.0174673	0.184117		-1.56761	0.117669	0.198754	-0.113439		-0.746619	0.460366	0.659045	-0.0585524
11723	ASL	argininosuccinate lyase	-5.21796	5.02252e-07	1.00908e-05	-0.559159		-4.22436	2.8974e-05	0.000168658	-0.276232		-1.46376	0.152668	0.341595	-0.175874
10732	ASMTL	acetylserotonin O-methyltransferase-like	-3.2848	0.00123019	0.00544213	-0.249087		-4.03798	6.32902e-05	0.000336597	-0.283107		0.731673	0.469102	0.666906	0.0818285
11470	ASMTL-AS	ASMTL antisense RNA (non-protein coding)	-4.59379	8.24122e-06	9.00909e-05	-1.01905	PDL1-not-up	-2.14664	0.0323516	0.0696347	-0.0712095		-1.35818	0.181964	0.381005	-0.137157
8863	ASNA1	arsA arsenite transporter, ATP-binding, homolog 1 (bacterial)	-1.35875	0.175956	0.304497	-0.071712		-4.23682	2.74701e-05	0.000160913	-0.261784		-0.705968	0.485296	0.679742	-0.0636911
8703	ASNS	asparagine synthetase (glutamine-hydrolyzing)	-1.23301	0.219207	0.360389	-0.148877		4.13548	4.22094e-05	0.000235559	0.368702		0.407965	0.685084	0.827128	0.0446449
3473	ASNSD1	asparagine synthetase domain containing 1	2.24439	0.0260458	0.0669939	0.103803		-1.43607	0.151672	0.242969	-0.0746914		0.516758	0.608363	0.776051	0.0347723
2187	ASPA	aspartoacylase	3.23923	0.00143151	0.00615762	0.74908	PDL1-up	-1.88661	0.0598516	0.115479	-0.118595		-0.743627	0.461896	0.660449	-0.192061
2548	ASPH	aspartate beta-hydroxylase	2.95469	0.00355575	0.0130853	0.444849		-3.052	0.00240662	0.00782545	-0.404262		-1.911	0.0645519	0.197097	-0.244689
2928	ASPM	asp (abnormal spindle) homolog, microcephaly associated (Drosophila)	2.65463	0.00866311	0.027355	0.600431	PDL1-up	5.43508	8.95837e-08	9.39697e-07	0.869739	PDL1-up	-3.07335	0.00441888	0.0357357	-1.30776	PDL1-not-up
2431	ASPN	asporin	3.04512	0.00268114	0.0103705	0.732381	PDL1-up	-6.21316	1.17632e-09	1.72881e-08	-1.14227	PDL1-not-up	-1.11848	0.270165	0.485103	-0.560626
11939	ASPSCR1	alveolar soft part sarcoma chromosome region, candidate 1	-5.99807	1.09767e-08	6.29506e-07	-0.667268	PDL1-not-up	-3.67542	0.000265851	0.00116666	-0.222797		-3.0096	0.005351	0.040236	-0.351172
8351	ASS1	argininosuccinate synthase 1	-0.978371	0.329226	0.486774	-0.172254		3.48466	0.000540631	0.00216099	0.495099		2.10083	0.043245	0.152991	0.640555	PDL1-up
3488	ASTE1	asteroid homolog 1 (Drosophila)	2.23103	0.0269349	0.0689441	0.135319		-0.198066	0.843082	0.890501	-0.00970716		0.599653	0.552267	0.736322	0.0631401
4702	ASTN1	astrotactin 1	1.42553	0.155764	0.277242	0.487321		-2.17505	0.0301418	0.0655862	-0.0984328		2.87651	0.00657056	0.0456207	1.66461	PDL1-up
8430	ASTN2	astrotactin 2	-1.03967	0.299912	0.454596	-0.184763		-6.86245	2.23045e-11	4.21563e-10	-0.672217	PDL1-not-up	0.952981	0.348018	0.56042	0.184493
4243	ASXL1	additional sex combs like 1 (Drosophila)	1.71455	0.0881785	0.17884	0.0893719		4.36868	1.55057e-05	9.67548e-05	0.32884		-3.81255	0.000582077	0.00967644	-0.404134
195	ASXL2	additional sex combs like 2 (Drosophila)	5.77003	3.47592e-08	1.40758e-06	1.05788	PDL1-up	2.21708	0.0271123	0.0600875	0.227732		0.740982	0.463264	0.661494	0.0519953
4261	ASXL3	additional sex combs like 3 (Drosophila)	1.70512	0.089927	0.181596	0.382434		-1.99799	0.0463146	0.0936295	-0.0818018		-0.784836	0.437715	0.641339	-0.410679
2238	ATAD1	ATPase family, AAA domain containing 1	3.20197	0.0016184	0.00681308	0.192664		-3.94224	9.34704e-05	0.000472888	-0.235969		1.75206	0.0884495	0.242386	0.206666
2172	ATAD2	ATPase family, AAA domain containing 2	3.24643	0.00139778	0.00604037	0.397036		2.97554	0.00308092	0.00965596	0.374103		-3.17938	0.00321426	0.0292949	-0.706818	PDL1-not-up
1817	ATAD2B	ATPase family, AAA domain containing 2B	3.56568	0.000466813	0.00243747	0.30314		2.54733	0.0111841	0.0286728	0.166743		1.39554	0.171507	0.366981	0.117769
11165	ATAD3A	ATPase family, AAA domain containing 3A	-4.02187	8.5383e-05	0.000594842	-0.430857		1.68851	0.0920006	0.163449	0.059659		-4.39938	0.000110322	0.00321592	-0.365791
9596	ATAD3C	ATPase family, AAA domain containing 3C	-1.97732	0.0495575	0.113455	-0.424389		-2.43968	0.0150822	0.0368924	-0.121783		-1.07704	0.289482	0.503901	-0.0984327
2788	ATAD5	ATPase family, AAA domain containing 5	2.75799	0.00642648	0.021381	0.316492		1.49379	0.135925	0.222518	0.0596172		-3.62914	0.00100818	0.0135913	-0.649735	PDL1-not-up
11476	ATAT1	alpha tubulin acetyltransferase 1	-4.60605	7.81923e-06	8.65893e-05	-0.470149		-1.01543	0.31044	0.424264	-0.0537025		-1.0661	0.292627	0.507541	-0.0984773
5149	ATCAY	ataxia, cerebellar, Cayman type	1.12407	0.262506	0.412167	0.386779		-2.15817	0.0314384	0.0679875	-0.0753298		-1.34479	0.186915	0.387991	-0.120078
747	ATE1	arginyltransferase 1	4.71077	4.97152e-06	6.04681e-05	0.659902	PDL1-up	-5.26698	2.14639e-07	2.07733e-06	-0.382747		-2.94423	0.00553607	0.0411065	-0.335623
384	ATF2	activating transcription factor 2	5.2889	3.59897e-07	7.78614e-06	0.639798	PDL1-up	-2.28695	0.0226584	0.0518513	-0.197871		-3.69883	0.000805231	0.0118792	-0.444515
5399	ATF3	activating transcription factor 3	0.957496	0.339623	0.497696	0.208892		4.13936	4.15283e-05	0.000232236	0.564455		0.950825	0.348437	0.560685	0.364956
11116	ATF4	activating transcription factor 4 (tax-responsive enhancer element B67)	-3.92311	0.000124931	0.000814694	-0.252626		3.14747	0.0017554	0.00598341	0.148445		0.922662	0.36164	0.574157	0.0739789
6857	ATF5	activating transcription factor 5	0.0364823	0.970939	1	0.00317997		4.4245	1.21178e-05	7.7506e-05	0.268421		-2.27182	0.0276824	0.115498	-0.236285
1019	ATF6	activating transcription factor 6	4.36454	2.16123e-05	0.000194615	0.311574		-4.54746	6.9761e-06	4.75499e-05	-0.315443		0.42549	0.672881	0.8187	0.0373042
6290	ATF6B	activating transcription factor 6 beta	0.403949	0.686738	0.809613	0.0228596		-2.22324	0.0266915	0.0593039	-0.136573		0.474399	0.637841	0.795579	0.0376326
376	ATF7	activating transcription factor 7	5.30296	3.36774e-07	7.47492e-06	0.389161		-4.80927	2.06448e-06	1.61708e-05	-0.450044		-3.16091	0.0031973	0.0292427	-0.355428
10	ATF7IP	activating transcription factor 7 interacting protein	7.2821	1.0376e-11	8.19343e-09	0.693792	PDL1-up	7.26924	1.5932e-12	3.50059e-11	0.412207		-1.33896	0.188966	0.390885	-0.180874
8952	ATF7IP2	activating transcription factor 7 interacting protein 2	-1.43464	0.153155	0.273834	-0.246693		3.27586	0.00113415	0.00410882	0.211105		-1.76816	0.0857451	0.23721	-0.316854
6328	ATG10	ATG10 autophagy related 10 homolog (S. cerevisiae)	0.370828	0.711209	0.828191	0.0280492		-2.43495	0.0152783	0.037289	-0.169886		0.902673	0.372675	0.584846	0.102827
776	ATG12	ATG12 autophagy related 12 homolog (S. cerevisiae)	4.67599	5.78296e-06	6.81181e-05	0.251157		-3.55031	0.000424959	0.00176086	-0.187173		1.53042	0.135343	0.317021	0.138578
9299	ATG13	ATG13 autophagy related 13 homolog (S. cerevisiae)	-1.71251	0.0885543	0.179513	-0.0814568		-2.87282	0.004259	0.0126696	-0.100318		1.28377	0.206478	0.412332	0.0851804
4817	ATG14	ATG14 autophagy related 14 homolog (S. cerevisiae)	1.34923	0.178985	0.308698	0.0907597		-3.27374	0.0011425	0.00413447	-0.165279		-3.47074	0.00123392	0.0154743	-0.350284
5922	ATG16L1	ATG16 autophagy related 16-like 1 (S. cerevisiae)	0.630504	0.529178	0.679714	0.0486552		-3.33868	0.000911136	0.00339542	-0.188837		-1.55039	0.13028	0.310409	-0.332416
10772	ATG2A	ATG2 autophagy related 2 homolog A (S. cerevisiae)	-3.3332	0.00104549	0.004751	-0.257206		0.701683	0.483237	0.592782	0.0244159		-1.76149	0.087229	0.240153	-0.142797
2333	ATG2B	ATG2 autophagy related 2 homolog B (S. cerevisiae)	3.12756	0.00206122	0.00831738	0.269129		-3.06602	0.00229884	0.00753616	-0.200531		-2.65558	0.0117976	0.0665663	-0.289639
2803	ATG3	ATG3 autophagy related 3 homolog (S. cerevisiae)	2.74188	0.00673638	0.0222444	0.131687		2.91744	0.00370437	0.0112575	0.141714		1.16473	0.252165	0.464362	0.0786904
5096	ATG4A	ATG4 autophagy related 4 homolog A (S. cerevisiae)	1.15066	0.251426	0.399631	0.0742933		1.21719	0.224165	0.330359	0.0648075		-0.937329	0.355475	0.567514	-0.0841907
12010	ATG4B	ATG4 autophagy related 4 homolog B (S. cerevisiae)	-6.35933	1.67275e-09	1.87668e-07	-0.488156		-2.58941	0.00992296	0.0258988	-0.0962283		0.333003	0.740802	0.860817	0.0212837
505	ATG4C	ATG4 autophagy related 4 homolog C (S. cerevisiae)	5.06152	1.03614e-06	1.7698e-05	0.47913		1.78868	0.0743337	0.137633	0.108643		0.867702	0.391022	0.599853	0.0926279
11846	ATG4D	ATG4 autophagy related 4 homolog D (S. cerevisiae)	-5.59569	8.23209e-08	2.62442e-06	-0.546219		-1.77104	0.0772249	0.141995	-0.0788952		0.277919	0.782938	0.886274	0.027823
2536	ATG5	ATG5 autophagy related 5 homolog (S. cerevisiae)	2.9656	0.00343786	0.0127268	0.149149		4.28188	2.26305e-05	0.000135441	0.433758		1.15531	0.255253	0.468152	0.0936236
10407	ATHL1	ATH1, acid trehalase-like 1 (yeast)	-2.83316	0.00514408	0.017831	-0.764057	PDL1-not-up	-0.125836	0.899918	0.930614	-0.0208083		-2.03497	0.0497542	0.167451	-0.323321
9330	ATIC	5-aminoimidazole-4-carboxamide ribonucleotide formyltransferase/IMP cyclohydrolase	-1.74539	0.082652	0.169846	-0.156222		-1.27953	0.201363	0.303798	-0.0604025		-1.04785	0.302324	0.517571	-0.0900554
3383	ATL1	atlastin GTPase 1	2.30099	0.022558	0.059752	0.289754		-4.57734	6.08835e-06	4.22746e-05	-0.445241		4.13606	0.000241202	0.00549066	1.12868	PDL1-up
3481	ATL2	atlastin GTPase 2	2.23458	0.0266961	0.0684608	0.180568		3.56321	0.000405147	0.00168849	0.250966		-1.13142	0.264654	0.479291	-0.144807
1037	ATM	ataxia telangiectasia mutated	4.34433	2.34894e-05	0.000208051	0.550359		6.37889	4.4034e-10	6.95847e-09	0.712604	PDL1-up	0.391608	0.697663	0.834214	0.0562315
760	ATMIN	ATM interactor	4.69713	5.2758e-06	6.33435e-05	0.213605		3.79856	0.000165357	0.000774892	0.194845		-3.56308	0.000948058	0.0131229	-0.240207
9444	ATOH8	Atonal homolog 8 (Drosophila)	-1.85481	0.0652867	0.140651	-0.360834		0.376147	0.706984	0.785223	0.0120697		0.854285	0.398708	0.60711	0.152219
10880	ATOX1	ATX1 antioxidant protein 1 homolog (yeast)	-3.48875	0.000612322	0.0030447	-0.292489		0.771088	0.441056	0.553917	0.0489399		2.09623	0.0427783	0.15214	0.233129
2771	ATP10A	ATPase, class V, type 10A	2.77138	0.00617862	0.0206972	0.472116		1.39763	0.162907	0.257053	0.0797988		-2.70559	0.0101845	0.0605655	-0.693141	PDL1-not-up
472	ATP10D	ATPase, class V, type 10D	5.11573	8.07539e-07	1.45691e-05	0.589319	PDL1-up	2.41981	0.0159208	0.0385802	0.214591		-0.337372	0.737849	0.859393	-0.0573448
3806	ATP11A	ATPase, class VI, type 11A	2.01444	0.0454774	0.105562	0.251928		5.81714	1.1316e-08	1.41498e-07	0.524571		-0.292718	0.771466	0.879241	-0.0640043
2208	ATP11B	ATPase, class VI, type 11B	3.22196	0.00151547	0.00645241	0.321758		6.13926	1.81103e-09	2.59147e-08	0.581429		-1.07155	0.290482	0.505062	-0.123992
24	ATP11C	ATPase, class VI, type 11C	6.86063	1.10765e-10	3.1585e-08	0.790018	PDL1-up	7.59241	1.80447e-13	4.32277e-12	0.625146	PDL1-up	1.12864	0.266297	0.481367	0.117378
11411	ATP13A1	ATPase type 13A1	-4.4733	1.37397e-05	0.000134971	-0.305115		1.17568	0.240338	0.348646	0.0608173		0.361723	0.71978	0.848041	0.0283983
9752	ATP13A2	ATPase type 13A2	-2.14978	0.0329302	0.0810757	-0.223023		-2.46964	0.0138917	0.0344071	-0.13317		0.424874	0.672982	0.8187	0.0363462
158	ATP13A3	ATPase type 13A3	5.86334	2.1762e-08	1.04881e-06	0.519211		3.52224	0.000471244	0.00192508	0.182839		-1.79177	0.0814956	0.230495	-0.177844
7719	ATP1A1	ATPase, Na+/K+ transporting, alpha 1 polypeptide	-0.520091	0.60365	0.74272	-0.0568451		-1.56369	0.118587	0.199971	-0.0918692		-0.43806	0.664297	0.813203	-0.0545504
7973	ATP1A1OS	ATP1A1 opposite strand	-0.697178	0.486606	0.640786	-0.0810581		-3.7127	0.000230566	0.00103183	-0.17233		-1.07835	0.28792	0.502338	-0.141203
6520	ATP1A2	ATPase, Na+/K+ transporting, alpha 2 polypeptide	0.255695	0.798483	0.892512	0.0859734		-2.64879	0.00835981	0.0223869	-0.244178		0.477289	0.634936	0.793319	0.113485
6882	ATP1A3	ATPase, Na+/K+ transporting, alpha 3 polypeptide	0.0218346	0.982605	1	0.00719028		-2.86219	0.00440187	0.013038	-0.0993775		0.638807	0.526684	0.715393	0.0760336
2234	ATP2A2	ATPase, Ca++ transporting, cardiac muscle, slow twitch 2	3.20435	0.0016058	0.00677386	0.259004		3.87427	0.000122697	0.000599283	0.179518		-0.889914	0.378554	0.588905	-0.101043
10337	ATP2A3	ATPase, Ca++ transporting, ubiquitous	-2.76512	0.00629345	0.0210236	-0.579903		1.98396	0.047862	0.0962229	0.218439		2.92449	0.00626547	0.0444033	1.07379	PDL1-up
7849	ATP2B2	ATPase, Ca++ transporting, plasma membrane 2	-0.618495	0.537044	0.687024	-0.182016		-1.52255	0.128568	0.213014	-0.0543939		-1.97425	0.0583847	0.185972	-0.435097
3609	ATP2B4	ATPase, Ca++ transporting, plasma membrane 4	2.14705	0.0331503	0.0815101	0.262092		1.61052	0.10798	0.185606	0.112041		1.95308	0.058804	0.186689	0.284601
5614	ATP4A	ATPase, H+/K+ exchanging, alpha polypeptide	0.837287	0.40356	0.56253	0.187487		-2.40517	0.0165645	0.0398822	-0.072931		-1.72548	0.0924009	0.249297	-0.564916
5572	ATP4B	ATPase, H+/K+ exchanging, beta polypeptide	0.858476	0.39179	0.550911	0.0776886		-1.22049	0.222913	0.32889	-0.0402818		-1.43091	0.158793	0.349653	-0.382703
8169	ATP5A1	ATP synthase, H+ transporting, mitochondrial F1 complex, alpha subunit 1, cardiac muscle	-0.84716	0.39805	0.557004	-0.0639315		-0.641481	0.521534	0.627866	-0.0259512		-1.03442	0.307064	0.520734	-0.0746684
7982	ATP5B	ATP synthase, H+ transporting, mitochondrial F1 complex, beta polypeptide	-0.699924	0.484894	0.639311	-0.0440044		-1.42305	0.15541	0.247862	-0.0600273		-1.15726	0.25449	0.466869	-0.113512
9988	ATP5C1	ATP synthase, H+ transporting, mitochondrial F1 complex, gamma polypeptide 1	-2.38371	0.0181974	0.0501445	-0.174752		3.61201	0.000337769	0.00143947	0.338354		0.997234	0.324002	0.536965	0.0765581
12062	ATP5D	ATP synthase, H+ transporting, mitochondrial F1 complex, delta subunit	-6.9506	6.72343e-11	2.33964e-08	-0.892701	PDL1-not-up	-4.39158	1.40187e-05	8.83987e-05	-0.268089		0.861463	0.394718	0.603677	0.102942
11728	ATP5G2	ATP synthase, H+ transporting, mitochondrial Fo complex, subunit C2 (subunit 9)	-5.24389	4.44796e-07	9.14125e-06	-0.39838		-7.60985	1.60116e-13	3.84093e-12	-0.388716		-1.08313	0.285644	0.499938	-0.0663987
9474	ATP5G3	ATP synthase, H+ transporting, mitochondrial Fo complex, subunit C3 (subunit 9)	-1.87918	0.061863	0.134832	-0.128993		-1.65844	0.0979198	0.171897	-0.0829767		-0.941763	0.353552	0.565711	-0.109821
11191	ATP5I	ATP synthase, H+ transporting, mitochondrial Fo complex, subunit E	-4.07713	6.87973e-05	0.000498404	-0.475213		-3.09142	0.00211471	0.00701069	-0.169015		0.26411	0.793331	0.891248	0.0231894
10991	ATP5J	ATP synthase, H+ transporting, mitochondrial Fo complex, subunit F6	-3.68123	0.000307989	0.00172532	-0.266172		-2.41328	0.016205	0.0391608	-0.138593		1.78413	0.0830698	0.233104	0.193438
11301	ATP5O	ATP synthase, H+ transporting, mitochondrial F1 complex, O subunit	-4.28713	2.96882e-05	0.000250319	-0.315649		-1.24499	0.213779	0.318269	-0.0448653		1.45664	0.153401	0.342489	0.127521
10829	ATP5SL	ATP5S-like	-3.41631	0.000787356	0.00374108	-0.190483		-5.69333	2.24039e-08	2.66813e-07	-0.250028		-3.60575	0.000876942	0.0124144	-0.225322
8099	ATP6AP1	ATPase, H+ transporting, lysosomal accessory protein 1	-0.792314	0.429238	0.587866	-0.0629051		-4.70951	3.30532e-06	2.45599e-05	-0.279357		0.386007	0.701719	0.836851	0.0254418
9283	ATP6AP1L	ATPase, H+ transporting, lysosomal accessory protein 1-like	-1.70103	0.090693	0.182784	-0.222339		-4.70739	3.33822e-06	2.47782e-05	-0.381968		-2.85836	0.0073668	0.0489686	-0.468288
3502	ATP6AP2	ATPase, H+ transporting, lysosomal accessory protein 2	2.22481	0.0273578	0.0698056	0.155747		-2.10433	0.0358993	0.0758824	-0.13316		2.64905	0.0111434	0.0640425	0.151336
10498	ATP6V0A1	ATPase, H+ transporting, lysosomal V0 subunit a1	-2.96901	0.00340181	0.0126115	-0.297851		-2.81394	0.00510655	0.0147773	-0.109992		2.44095	0.0198407	0.093038	0.17958
3891	ATP6V0A2	ATPase, H+ transporting, lysosomal V0 subunit a2	1.94832	0.0529577	0.11935	0.145272		4.38259	1.45848e-05	9.1641e-05	0.256661		-1.17892	0.246625	0.45787	-0.106952
11579	ATP6V0B	ATPase, H+ transporting, lysosomal 21kDa, V0 subunit b	-4.842	2.79031e-06	3.82642e-05	-0.428512		-2.0778	0.0382892	0.0799948	-0.167715		-1.43187	0.161578	0.35359	-0.145068
12000	ATP6V0C	ATPase, H+ transporting, lysosomal 16kDa, V0 subunit c	-6.28099	2.52931e-09	2.50122e-07	-0.54951		-1.89906	0.0581904	0.112872	-0.102605		1.47549	0.148385	0.33547	0.113981
3181	ATP6V0D2	ATPase, H+ transporting, lysosomal 38kDa, V0 subunit d2	2.46224	0.0147644	0.0423128	0.535012		-2.44887	0.014708	0.0360844	-0.167625		-1.37468	0.179091	0.376999	-0.256545
9388	ATP6V0E1	ATPase, H+ transporting, lysosomal 9kDa, V0 subunit e1	-1.80916	0.0721225	0.152184	-0.0965803		-1.96461	0.0500698	0.0998517	-0.191022		0.251474	0.802852	0.896881	0.0241111
9753	ATP6V0E2	ATPase, H+ transporting V0 subunit e2	-2.15272	0.0326948	0.0806025	-0.369017		-4.40711	1.3089e-05	8.32353e-05	-0.350587		1.53748	0.13072	0.311001	0.205881
369	ATP6V1A	ATPase, H+ transporting, lysosomal 70kDa, V1 subunit A	5.31884	3.12397e-07	7.07148e-06	0.316058		0.311594	0.755492	0.823669	0.0294795		0.331983	0.742036	0.861562	0.0385378
10578	ATP6V1B1	ATPase, H+ transporting, lysosomal 56/58kDa, V1 subunit B1	-3.06847	0.00249006	0.0097447	-0.791772	PDL1-not-up	-2.1533	0.0318217	0.0686869	-0.218748		-3.57581	0.000968316	0.0132229	-0.775458	PDL1-not-up
1882	ATP6V1B2	ATPase, H+ transporting, lysosomal 56/58kDa, V1 subunit B2	3.49994	0.000588781	0.00294548	0.29545		5.15893	3.71908e-07	3.44358e-06	0.288297		2.03524	0.049328	0.166802	0.224063
1924	ATP6V1C1	ATPase, H+ transporting, lysosomal 42kDa, V1 subunit C1	3.46692	0.000660798	0.00324255	0.218645		-3.05814	0.00235884	0.00770065	-0.228467		-0.346515	0.731195	0.855325	-0.0410133
7821	ATP6V1D	ATPase, H+ transporting, lysosomal 34kDa, V1 subunit D	-0.593125	0.553854	0.702699	-0.0355937		-3.36688	0.000824929	0.00311496	-0.197939		0.812724	0.42184	0.62739	0.0778132
7578	ATP6V1E1	ATPase, H+ transporting, lysosomal 31kDa, V1 subunit E1	-0.414431	0.67906	0.803561	-0.022089		-0.346273	0.729298	0.802906	-0.0188855		2.48686	0.0175723	0.0862953	0.263567
8491	ATP6V1E2	ATPase, H+ transporting, lysosomal 31kDa, V1 subunit E2	-1.08335	0.280128	0.432104	-0.116815		0.332734	0.739489	0.810716	0.0181231		1.83147	0.0752098	0.218015	0.206527
8263	ATP6V1G1	ATPase, H+ transporting, lysosomal 13kDa, V1 subunit G1	-0.906976	0.365653	0.52509	-0.0638583		-2.61272	0.00928054	0.0244572	-0.231292		4.30723	0.000122329	0.00340655	0.397807
5160	ATP6V1G2	ATPase, H+ transporting, lysosomal 13kDa, V1 subunit G2	1.11918	0.26458	0.414536	0.206995		-4.09334	5.03355e-05	0.000274867	-0.240434		-1.245	0.22113	0.429337	-0.307113
864	ATP7A	ATPase, Cu++ transporting, alpha polypeptide	4.55848	9.58263e-06	0.000101727	0.432567		-4.34822	1.69602e-05	0.00010483	-0.290946		0.83734	0.408135	0.61476	0.117147
9785	ATP7B	ATPase, Cu++ transporting, beta polypeptide	-2.18681	0.0300681	0.0754403	-0.443192		-5.53733	5.20771e-08	5.73369e-07	-0.657843	PDL1-not-up	0.52221	0.605379	0.773936	0.0852733
7152	ATP8A1	ATPase, aminophospholipid transporter (APLT), class I, type 8A, member 1	-0.144209	0.885499	0.951455	-0.0289374		7.97397	1.26016e-14	3.33837e-13	0.755251	PDL1-up	2.58337	0.0144286	0.0756589	0.706637	PDL1-up
2669	ATP8A2	ATPase, aminophospholipid transporter, class I, type 8A, member 2	2.84805	0.00491963	0.0172217	0.626882	PDL1-up	-1.59245	0.111981	0.190864	-0.229948		1.38781	0.173043	0.368912	0.675144
111	ATP8B4	ATPase, class I, type 8B, member 4	6.06054	7.96599e-09	4.97909e-07	1.01934	PDL1-up	4.04855	6.0596e-05	0.000324076	0.258924		5.34209	5.67036e-06	0.000394646	1.03697	PDL1-up
5478	ATP9A	ATPase, class II, type 9A	0.906852	0.365718	0.525147	0.106793		-5.77907	1.39779e-08	1.72099e-07	-0.439284		0.311334	0.757574	0.871533	0.0759
4100	ATP9B	ATPase, class II, type 9B	1.81709	0.0708947	0.150118	0.15992		-4.42832	1.19139e-05	7.63544e-05	-0.16859		0.60133	0.551626	0.735872	0.0850481
7597	ATPAF1	ATP synthase mitochondrial F1 complex assembly factor 1	-0.431	0.666993	0.793113	-0.0294118		-3.97153	8.30279e-05	0.000426216	-0.249827		2.55069	0.0142176	0.0749851	0.249793
5162	ATPBD4	ATP binding domain 4	1.11641	0.265761	0.41588	0.0988796		-0.881153	0.378701	0.493436	-0.0656889		-0.431985	0.667956	0.815142	-0.0431688
11771	ATPIF1	ATPase inhibitory factor 1	-5.34207	2.79797e-07	6.58774e-06	-0.484157		-4.13169	4.28861e-05	0.000238883	-0.214547		-1.84846	0.072672	0.212736	-0.18021
851	ATR	ataxia telangiectasia and Rad3 related	4.57292	9.0105e-06	9.69421e-05	0.294441		3.92917	9.85193e-05	0.000494657	0.231859		1.04365	0.302961	0.517838	0.0841971
2263	ATRN	attractin	3.18429	0.00171478	0.00713399	0.29432		-5.04922	6.43628e-07	5.64967e-06	-0.237844		-1.45199	0.155847	0.345677	-0.140467
3854	ATRNL1	attractin-like 1	1.97345	0.0500009	0.114215	0.666059		-2.29371	0.0222632	0.051106	-0.200661		-1.16805	0.250162	0.461667	-0.641472
205	ATRX	alpha thalassemia/mental retardation syndrome X-linked	5.73083	4.22568e-08	1.62772e-06	0.571118		1.62959	0.103882	0.180035	0.220758		-0.649474	0.519995	0.710021	-0.0692211
1305	ATXN1	ataxin 1	4.04854	7.69537e-05	0.000548192	0.429101		-1.75167	0.0805063	0.146896	-0.229186		-1.87909	0.0671421	0.201996	-0.31505
7235	ATXN10	ataxin 10	-0.194588	0.845939	0.925366	-0.0144208		-4.84982	1.70101e-06	1.36393e-05	-0.272099		-0.253755	0.801162	0.895733	-0.0270881
6267	ATXN2	ataxin 2	0.421963	0.673564	0.798761	0.0299238		-3.03308	0.00255956	0.00825057	-0.142536		1.7098	0.0948522	0.253765	0.0955391
9003	ATXN2L	ataxin 2-like	-1.47215	0.142756	0.259626	-0.0919575		-0.211369	0.832694	0.882222	-0.0102452		-2.27457	0.0283004	0.117438	-0.120546
2457	ATXN3	ataxin 3	3.02123	0.00289055	0.0110145	0.159649		-3.99292	7.61122e-05	0.00039512	-0.198361		-1.65035	0.107442	0.275257	-0.197077
580	ATXN7	ataxin 7	4.94832	1.73347e-06	2.62269e-05	0.424594		4.16271	3.76403e-05	0.000213025	0.319867		1.43838	0.159614	0.350558	0.201589
2021	ATXN7L1	ataxin 7-like 1	3.37803	0.000897792	0.00417499	0.266558		2.58433	0.0100681	0.0262167	0.18662		1.12616	0.267904	0.482772	0.123787
11744	AUP1	ancient ubiquitous protein 1	-5.28925	3.59302e-07	7.78147e-06	-0.369299		-0.324744	0.745524	0.815453	-0.0131865		1.46751	0.151102	0.339081	0.122892
5285	AURKA	aurora kinase A	1.03075	0.304066	0.459265	0.170993		3.96095	8.66669e-05	0.000442194	0.500328		-3.26397	0.00264794	0.0258157	-0.888578	PDL1-not-up
11850	AURKAIP1	aurora kinase A interacting protein 1	-5.61989	7.3109e-08	2.39013e-06	-0.571936		-2.88168	0.00414325	0.0123764	-0.146962		-0.672418	0.505937	0.69863	-0.0543654
6139	AURKB	aurora kinase B	0.501419	0.616699	0.753255	0.111378		4.36475	1.57756e-05	9.82827e-05	0.391895		-2.99546	0.00540078	0.040453	-0.926289	PDL1-not-up
8568	AURKC	aurora kinase C	-1.13963	0.25598	0.405078	-0.18267		0.805567	0.420915	0.534586	0.0381373		-0.400879	0.690652	0.830404	-0.0607608
5498	AUTS2	autism susceptibility candidate 2	0.89435	0.372349	0.532201	0.105428		-2.18053	0.0297315	0.0648496	-0.196684		-1.94181	0.0594726	0.187612	-0.443799
7274	AVEN	apoptosis, caspase activation inhibitor	-0.216637	0.828741	0.914131	-0.0177391		2.84341	0.00466494	0.0136914	0.16694		1.43121	0.159663	0.35056	0.118032
6515	AVIL	advillin	0.25739	0.797177	0.891683	0.0590371		1.34266	0.180052	0.27809	0.108317		0.937775	0.354762	0.566886	0.148685
1934	AVL9	AVL9 homolog (S. cerevisiase)	3.46095	0.000674658	0.00329272	0.32139		-3.08982	0.00212591	0.00704194	-0.194218		-1.95608	0.0579481	0.184849	-0.198098
9167	AVPI1	arginine vasopressin-induced 1	-1.59337	0.112862	0.216537	-0.216884		-0.317625	0.750915	0.819748	-0.0162551		-3.65018	0.000874467	0.0124098	-0.565887
1690	AVPR1A	arginine vasopressin receptor 1A	3.67482	0.000315263	0.00175855	0.921755	PDL1-up	-4.35375	1.65552e-05	0.000102584	-0.174219		-1.6107	0.114866	0.286103	-0.335859
11862	AXIN1	axin 1	-5.67654	5.53051e-08	1.96109e-06	-0.411877		-1.45193	0.147213	0.236999	-0.068715		-2.72418	0.010324	0.0609964	-0.244892
5796	AXIN2	axin 2	0.7186	0.473335	0.62904	0.0985214		-4.57412	6.17848e-06	4.28246e-05	-0.349872		-3.02131	0.00464569	0.0367262	-0.584088
913	AXL	AXL receptor tyrosine kinase	4.49924	1.23176e-05	0.000123682	0.763184	PDL1-up	1.03861	0.299541	0.412936	0.0719385		3.48308	0.0015742	0.0182602	1.09081	PDL1-up
8665	AZGP1	alpha-2-glycoprotein 1, zinc-binding	-1.20798	0.228665	0.371712	-0.415785		-6.72359	5.34474e-11	9.61264e-10	-1.03547	PDL1-not-up	-0.682139	0.500134	0.69391	-0.241607
11662	AZI1	5-azacytidine induced 1	-5.07352	9.80683e-07	1.70631e-05	-0.593172	PDL1-not-up	-2.58251	0.0101207	0.0263371	-0.112365		-5.56444	2.1741e-06	0.000200993	-0.480328
301	AZI2	5-azacytidine induced 2	5.45417	1.63674e-07	4.40995e-06	0.348413		-2.74878	0.00622036	0.0174783	-0.165141		-1.72317	0.0944985	0.253052	-0.234569
6985	AZU1	azurocidin 1	-0.0371954	0.970371	1	-0.0106398		-3.47685	0.000556198	0.00221419	-0.160874		-1.58461	0.123302	0.299113	-0.246507
1124	B2M	beta-2-microglobulin	4.24202	3.5655e-05	0.000291762	0.422084		9.93191	3.63902e-21	1.44932e-19	0.475446		4.00728	0.000346162	0.00683212	0.804589	PDL1-up
3028	B3GALNT1	beta-1,3-N-acetylgalactosaminyltransferase 1 (globoside blood group)	2.59195	0.0103404	0.0315265	0.280648		-1.96681	0.0498147	0.0994293	-0.231081		4.50008	8.44355e-05	0.00270528	0.814452	PDL1-up
7520	B3GALNT2	beta-1,3-N-acetylgalactosaminyltransferase 2	-0.378742	0.705333	0.82417	-0.0303157		2.2048	0.0279694	0.0616386	0.177666		3.44945	0.00156553	0.0181804	0.377457
11392	B3GALT4	UDP-Gal:betaGlcNAc beta 1,3-galactosyltransferase, polypeptide 4	-4.43905	1.58601e-05	0.000151806	-0.383419		-0.255141	0.79873	0.85656	-0.0126805		3.87001	0.000512554	0.00892888	0.594649	PDL1-up
10966	B3GALT6	UDP-Gal:betaGal beta 1,3-galactosyltransferase polypeptide 6	-3.63954	0.000358262	0.00195417	-0.332333		-4.69735	3.49839e-06	2.57881e-05	-0.204022		-2.32939	0.0262633	0.111671	-0.304149
1512	B3GALTL	beta 1,3-galactosyltransferase-like	3.8422	0.000169749	0.00104768	0.268914		-3.29207	0.00107221	0.00391506	-0.166047		0.646318	0.52159	0.711471	0.136262
6293	B3GAT1	beta-1,3-glucuronyltransferase 1 (glucuronosyltransferase P)	0.401489	0.688545	0.811045	0.119062		1.85782	0.0638416	0.121713	0.0756618		2.71319	0.00995487	0.0595899	0.692215	PDL1-up
7961	B3GAT2	beta-1,3-glucuronyltransferase 2 (glucuronosyltransferase S)	-0.689093	0.491667	0.645219	-0.101091		3.90189	0.000109904	0.000544457	0.171107		-0.528281	0.600434	0.77175	-0.0826653
11208	B3GAT3	beta-1,3-glucuronyltransferase 3 (glucuronosyltransferase I)	-4.12473	5.70192e-05	0.000426626	-0.384445		-3.80585	0.000160706	0.000756097	-0.179805		0.654324	0.517237	0.70785	0.0686259
9559	B3GNT1	UDP-GlcNAc:betaGal beta-1,3-N-acetylglucosaminyltransferase 1	-1.94998	0.0527586	0.119058	-0.22318		-5.53832	5.18012e-08	5.70687e-07	-0.352821		1.569	0.125203	0.302189	0.186429
9418	B3GNT3	UDP-GlcNAc:betaGal beta-1,3-N-acetylglucosaminyltransferase 3	-1.83931	0.0675449	0.144363	-0.445614		2.71758	0.0068278	0.01887	0.117262		-1.2466	0.219639	0.427665	-0.350272
7506	B3GNT4	UDP-GlcNAc:betaGal beta-1,3-N-acetylglucosaminyltransferase 4	-0.375358	0.707844	0.825546	-0.0820697		-0.436969	0.662341	0.749357	-0.015698		-0.615935	0.541318	0.726843	-0.108986
3435	B3GNT5	UDP-GlcNAc:betaGal beta-1,3-N-acetylglucosaminyltransferase 5	2.26436	0.0247648	0.064401	0.318612		5.39784	1.0893e-07	1.12261e-06	0.723273	PDL1-up	0.344543	0.732441	0.855956	0.0746197
9455	B3GNT7	UDP-GlcNAc:betaGal beta-1,3-N-acetylglucosaminyltransferase 7	-1.86719	0.063528	0.137555	-0.469165		5.06015	6.09675e-07	5.37974e-06	0.303198		-2.60598	0.0136795	0.0731821	-0.39506
11971	B3GNT8	UDP-GlcNAc:betaGal beta-1,3-N-acetylglucosaminyltransferase 8	-6.14009	5.28072e-09	3.89995e-07	-0.945623	PDL1-not-up	-4.37616	1.50037e-05	9.40381e-05	-0.173307		1.66417	0.105568	0.272075	0.29351
5674	B3GNT9	UDP-GlcNAc:betaGal beta-1,3-N-acetylglucosaminyltransferase 9	0.795022	0.427665	0.587027	0.0710535		-1.2144	0.225225	0.331519	-0.0618443		1.38456	0.174842	0.371164	0.223554
11757	B3GNTL1	UDP-GlcNAc:betaGal beta-1,3-N-acetylglucosaminyltransferase-like 1	-5.30302	3.36677e-07	7.47492e-06	-0.516284		-1.46657	0.143187	0.231793	-0.069424		-1.04951	0.301933	0.51722	-0.1372
8977	B4GALNT3	beta-1,4-N-acetyl-galactosaminyl transferase 3	-1.45148	0.148415	0.267399	-0.284564		-1.7382	0.0828532	0.15028	-0.108254		-1.75295	0.0882173	0.241841	-0.266818
3138	B4GALT1	UDP-Gal:betaGlcNAc beta 1,4- galactosyltransferase, polypeptide 1	2.49636	0.0134616	0.0392084	0.316782		3.03466	0.00254647	0.00821892	0.399924		1.04618	0.302515	0.517571	0.142114
11057	B4GALT2	UDP-Gal:betaGlcNAc beta 1,4- galactosyltransferase, polypeptide 2	-3.80534	0.000194891	0.00117478	-0.303352		-2.36775	0.0183152	0.0433839	-0.0933647		-5.71768	2.09104e-06	0.000196234	-0.515372
9451	B4GALT3	UDP-Gal:betaGlcNAc beta 1,4- galactosyltransferase, polypeptide 3	-1.86186	0.0642811	0.138966	-0.125572		1.02405	0.306355	0.420146	0.0636326		-0.600693	0.55204	0.73629	-0.0452695
9551	B4GALT4	UDP-Gal:betaGlcNAc beta 1,4- galactosyltransferase, polypeptide 4	-1.93761	0.0542629	0.121663	-0.211487		1.39688	0.163134	0.257331	0.0876707		3.53894	0.00112219	0.0144041	0.380756
2819	B4GALT5	UDP-Gal:betaGlcNAc beta 1,4- galactosyltransferase, polypeptide 5	2.73256	0.00692196	0.0227276	0.275694		4.13801	4.17647e-05	0.000233299	0.305987		1.16471	0.251965	0.464076	0.145288
11965	B4GALT7	xylosylprotein beta 1,4-galactosyltransferase, polypeptide 7 (galactosyltransferase I)	-6.11974	5.86801e-09	4.14007e-07	-0.445302		-3.6628	0.000278896	0.00121694	-0.131908		-0.992972	0.326975	0.539593	-0.0794514
9643	B9D1	B9 protein domain 1	-2.0286	0.0439977	0.102802	-0.291926		-5.00765	7.90314e-07	6.81021e-06	-0.490134		3.35219	0.0018735	0.0205365	0.643054	PDL1-up
11069	B9D2	B9 protein domain 2	-3.85114	0.000164133	0.00102053	-0.357811		-4.35371	1.65576e-05	0.000102584	-0.145217		2.47822	0.0187906	0.0896156	0.235024
3040	BACE1	beta-site APP-cleaving enzyme 1	2.58147	0.0106476	0.0322792	0.377191		-3.57618	0.000386101	0.00161866	-0.209182		-2.72427	0.00955779	0.0580976	-0.377607
9325	BACE2	beta-site APP-cleaving enzyme 2	-1.7421	0.0832285	0.170723	-0.302578		3.98702	7.79634e-05	0.000403268	0.440974		1.46484	0.153421	0.342489	0.273151
316	BACH1	BTB and CNC homology 1, basic leucine zipper transcription factor 1	5.43107	1.82903e-07	4.75836e-06	0.596719	PDL1-up	5.19582	3.08594e-07	2.9077e-06	0.341604		-0.26555	0.792068	0.890441	-0.0420764
2899	BACH2	BTB and CNC homology 1, basic leucine zipper transcription factor 2	2.67255	0.00823102	0.0262653	0.531954		6.53127	1.75223e-10	2.95841e-09	0.49587		-1.37461	0.178454	0.375984	-0.272802
12038	BAD	BCL2-associated agonist of cell death	-6.55916	5.74758e-10	9.36536e-08	-0.667472	PDL1-not-up	-4.86097	1.61242e-06	1.29695e-05	-0.366924		0.527153	0.601448	0.772124	0.0423719
11016	BAG1	BCL2-associated athanogene	-3.7214	0.000265922	0.00152589	-0.372238		-5.1096	4.76508e-07	4.30921e-06	-0.422525		3.78267	0.000663402	0.0105118	0.408781
2252	BAG2	BCL2-associated athanogene 2	3.19148	0.00167496	0.00701092	0.565088		2.73454	0.00649127	0.0181061	0.293487		0.727689	0.472448	0.669286	0.161968
5873	BAG3	BCL2-associated athanogene 3	0.668205	0.504873	0.657379	0.0850649		-4.63152	4.74801e-06	3.39362e-05	-0.31407		-0.759812	0.452846	0.653575	-0.0886275
87	BAG4	BCL2-associated athanogene 4	6.17843	4.32649e-09	3.42663e-07	0.717571	PDL1-up	-2.58459	0.0100607	0.0262022	-0.278407		-0.707693	0.483588	0.678067	-0.076492
4384	BAG5	BCL2-associated athanogene 5	1.63437	0.103959	0.203216	0.0800474		-1.70378	0.0891061	0.159293	-0.15848		-3.2116	0.00277306	0.0265682	-0.383483
7586	BAGE	B melanoma antigen	-0.418094	0.676385	0.801149	-0.0127847		-1.36929	0.171586	0.267743	-0.0523226		1.24228	0.223567	0.432333	0.150666
7726	BAHCC1	BAH domain and coiled-coil containing 1	-0.525448	0.599929	0.740302	-0.0661639		-2.18807	0.0291741	0.0638349	-0.0534698		-0.747097	0.459293	0.658344	-0.105375
9900	BAHD1	bromo adjacent homology domain containing 1	-2.30004	0.0226129	0.0598897	-0.153423		-0.995248	0.320146	0.434399	-0.0408317		0.779941	0.44005	0.643138	0.0651222
9571	BAI1	brain-specific angiogenesis inhibitor 1	-1.96125	0.0514185	0.116652	-0.447944		-1.17146	0.242028	0.350521	-0.0399714		-0.917499	0.366609	0.578697	-0.198845
5134	BAI3	brain-specific angiogenesis inhibitor 3	1.13162	0.259326	0.408612	0.330181		-2.05822	0.0401392	0.0832583	-0.058085		3.09673	0.00415772	0.0345012	1.36637	PDL1-up
10774	BAIAP2	BAI1-associated protein 2	-3.33511	0.00103874	0.0047245	-0.432772		-6.25938	8.96199e-10	1.34858e-08	-0.430518		1.2585	0.215848	0.423374	0.200786
10873	BAIAP2L2	BAI1-associated protein 2-like 2	-3.47306	0.000646816	0.00318384	-0.957602	PDL1-not-up	1.16307	0.245412	0.354359	0.045652		0.719742	0.476287	0.672302	0.0802066
8843	BAIAP3	BAI1-associated protein 3	-1.33852	0.182443	0.313228	-0.37112		-2.7673	0.00588327	0.0166763	-0.129818		-2.0694	0.0456747	0.158874	-0.470261
7030	BAK1	BCL2-antagonist/killer 1	-0.0672538	0.946456	0.991109	-0.00700481		2.43867	0.015124	0.0369808	0.110231		1.48054	0.146909	0.333648	0.103189
10319	BANF1	barrier to autointegration factor 1	-2.7395	0.00678339	0.0223727	-0.191825		-3.18559	0.00154418	0.00535574	-0.180893		-1.58575	0.1201	0.293807	-0.0819202
4487	BANK1	B-cell scaffold protein with ankyrin repeats 1	1.56576	0.119191	0.226019	0.393085		13.3917	1.06718e-34	9.78002e-33	1.21606	PDL1-up	3.8896	0.000502828	0.00881221	1.9548	PDL1-up
10641	BANP	BTG3 associated nuclear protein	-3.16414	0.00183112	0.00753855	-0.211791		2.47813	0.0135702	0.0337196	0.10072		-1.7289	0.0921045	0.248932	-0.118652
9530	BAP1	BRCA1 associated protein-1 (ubiquitin carboxy-terminal hydrolase)	-1.91823	0.0566912	0.125898	-0.101763		-3.04287	0.00247938	0.00803397	-0.187779		-0.262768	0.794186	0.89165	-0.0191426
1421	BARD1	BRCA1 associated RING domain 1	3.93883	0.000117643	0.000775388	0.804234	PDL1-up	1.59857	0.110613	0.189099	0.119827		-1.73175	0.0923759	0.249295	-0.309769
7738	BARX1	BARX homeobox 1	-0.535694	0.592842	0.735091	-0.200337		-0.094716	0.924582	0.948367	-0.00325352		2.8174	0.00785975	0.0510696	1.86985	PDL1-up
1825	BASP1	brain abundant, membrane attached signal protein 1	3.5562	0.000482802	0.00250376	0.649353	PDL1-up	1.94574	0.0523034	0.103431	0.175271		-1.03088	0.308211	0.52162	-0.359184
5650	BAT2	HLA-B associated transcript 2	0.808377	0.419959	0.579793	0.0459624		0.584597	0.559109	0.661024	0.0337463		-1.18987	0.240983	0.451312	-0.0741123
2620	BAT2L1	HLA-B associated transcript 2-like 1	2.88829	0.00435697	0.0155516	0.226007		-4.70627	3.35566e-06	2.48867e-05	-0.218213		1.38293	0.175217	0.371514	0.138156
796	BAT2L2	HLA-B associated transcript 2-like 2	4.65012	6.46819e-06	7.40902e-05	0.388117		2.15982	0.0313095	0.0677474	0.329416		-1.26759	0.212521	0.419732	-0.0972259
9666	BAT3	HLA-B associated transcript 3	-2.05063	0.0417768	0.0986226	-0.113958		1.06252	0.288566	0.401587	0.0504342		-1.31217	0.198682	0.402961	-0.0958329
10418	BAT4	HLA-B associated transcript 4	-2.84711	0.00493354	0.0172575	-0.17455		-2.23994	0.0255783	0.0572777	-0.126638		0.34706	0.730652	0.855033	0.0230207
10383	BAT5	HLA-B associated transcript 5	-2.8096	0.00551843	0.0188895	-0.200117		1.60172	0.109914	0.188215	0.0772575		3.99092	0.000284794	0.00611908	0.314497
8132	BATF	basic leucine zipper transcription factor, ATF-like	-0.815019	0.416157	0.575904	-0.182926		2.06483	0.0395064	0.0821487	0.122649		3.2667	0.00230692	0.0235218	0.565241
4444	BATF2	basic leucine zipper transcription factor, ATF-like 2	1.59672	0.112113	0.215321	0.257285		13.7854	2.33518e-36	2.39539e-34	0.801602	PDL1-up	4.09861	0.000180432	0.00440364	0.989197	PDL1-up
4745	BATF3	basic leucine zipper transcription factor, ATF-like 3	1.39943	0.163434	0.287726	0.217898		7.35673	8.897e-13	2.00734e-11	0.245785		4.16288	0.000133359	0.00359895	0.616315	PDL1-up
10267	BAX	BCL2-associated X protein	-2.66903	0.00831435	0.0264901	-0.218413		1.28911	0.198016	0.299797	0.0883064		-1.73116	0.0919305	0.248689	-0.216732
1408	BAZ1A	bromodomain adjacent to zinc finger domain, 1A	3.95746	0.000109526	0.000728906	0.462637		4.52762	7.63251e-06	5.15658e-05	0.483044		1.01881	0.315266	0.528569	0.163375
480	BAZ1B	bromodomain adjacent to zinc finger domain, 1B	5.10208	8.59992e-07	1.53268e-05	0.297336		2.11282	0.0351616	0.0745327	0.0798811		-0.770943	0.445641	0.647973	-0.0441916
11380	BBC3	BCL2 binding component 3	-4.42178	1.7045e-05	0.000160454	-0.74391	PDL1-not-up	-2.58596	0.0100215	0.0261226	-0.0904544		-0.859646	0.395168	0.604094	-0.0818406
4590	BBOX1	butyrobetaine (gamma), 2-oxoglutarate dioxygenase (gamma-butyrobetaine hydroxylase) 1	1.48722	0.138737	0.254299	0.486263		3.32324	0.000961813	0.00356096	0.463851		-1.44002	0.158931	0.349774	-0.45033
5647	BBS1	Bardet-Biedl syndrome 1	0.809639	0.419235	0.579109	0.0622378		-7.54042	2.57393e-13	6.10803e-12	-0.513476		1.40967	0.166907	0.360889	0.148438
665	BBS10	Bardet-Biedl syndrome 10	4.82408	3.02117e-06	4.07575e-05	0.463425		-3.47214	0.000565791	0.00224528	-0.212124		0.57394	0.569655	0.74846	0.0533323
3374	BBS12	Bardet-Biedl syndrome 12	2.30984	0.0220513	0.058713	0.209257		-2.04066	0.0418626	0.0861796	-0.169221		0.55684	0.581672	0.758018	0.0919752
2713	BBS2	Bardet-Biedl syndrome 2	2.81022	0.00550824	0.0188672	0.188282		-3.06439	0.00231112	0.0075715	-0.159581		1.97933	0.056108	0.180693	0.152747
6611	BBS4	Bardet-Biedl syndrome 4	0.196884	0.844144	0.924622	0.012946		-5.59314	3.85954e-08	4.36392e-07	-0.385206		0.373337	0.711048	0.843222	0.0519957
1831	BBS7	Bardet-Biedl syndrome 7	3.55097	0.00049184	0.00254165	0.230397		-1.35839	0.175014	0.271939	-0.078978		2.5763	0.0139286	0.0740518	0.267988
67	BBX	bobby sox homolog (Drosophila)	6.28717	2.44846e-09	2.47632e-07	0.500991		3.633	0.000312145	0.00134522	0.263305		-0.58877	0.559801	0.741676	-0.0685366
9819	BCAM	basal cell adhesion molecule (Lutheran blood group)	-2.22178	0.0275656	0.0702345	-0.430164		-5.99433	4.17101e-09	5.60695e-08	-0.531404		0.420856	0.676488	0.820495	0.0370073
9543	BCAN	brevican	-1.93209	0.0549446	0.122723	-0.517065		-5.0916	5.21341e-07	4.66918e-06	-0.342606		1.20981	0.233608	0.442825	0.439974
2156	BCAP29	B-cell receptor-associated protein 29	3.25947	0.00133857	0.00583114	0.185868		-1.89411	0.0588467	0.113926	-0.118244		4.27614	0.000138774	0.00369709	0.718301	PDL1-up
10934	BCAP31	B-cell receptor-associated protein 31	-3.5789	0.000445346	0.00234506	-0.264904		-3.31096	0.00100396	0.00369492	-0.170328		-0.609529	0.545973	0.73116	-0.0426842
11706	BCAR1	breast cancer anti-estrogen resistance 1	-5.17589	6.11125e-07	1.17481e-05	-0.547076		-3.23746	0.00129439	0.004609	-0.109157		-1.71976	0.0943754	0.252861	-0.22469
4723	BCAR3	breast cancer anti-estrogen resistance 3	1.41026	0.160219	0.283501	0.203707		-2.80791	0.00520143	0.01501	-0.25838		3.21974	0.00272425	0.0262257	0.504684
7779	BCAS1	Breast carcinoma amplified sequence 1	-0.561273	0.575322	0.720239	-0.211537		-4.3218	1.90331e-05	0.000116359	-0.412075		-2.16604	0.0373098	0.139263	-0.42915
6220	BCAS3	breast carcinoma amplified sequence 3	0.451123	0.652453	0.781855	0.0315158		-2.84634	0.00462294	0.0135885	-0.182928		-0.835413	0.409443	0.616028	-0.0737288
6133	BCAS4	breast carcinoma amplified sequence 4	0.506086	0.613426	0.750417	0.0616325		-5.66066	2.6774e-08	3.12736e-07	-0.616559	PDL1-not-up	3.72156	0.000711284	0.0110185	0.707412	PDL1-up
1900	BCAT1	branched chain amino-acid transaminase 1, cytosolic	3.48641	0.000617343	0.00306151	0.849013	PDL1-up	2.56392	0.0106708	0.0275469	0.309859		0.880916	0.383673	0.593082	0.238758
11251	BCAT2	branched chain amino-acid transaminase 2, mitochondrial	-4.20363	4.16212e-05	0.000329805	-0.41603		-7.15937	3.28709e-12	6.98323e-11	-0.453184		-3.35999	0.00176489	0.0197326	-0.289326
9315	BCCIP	BRCA2 and CDKN1A interacting protein	-1.72855	0.0856326	0.174798	-0.0991963		-2.05377	0.0405704	0.0839948	-0.144516		0.465228	0.64437	0.79995	0.0548698
1680	BCHE	butyrylcholinesterase	3.68685	0.000301749	0.00169546	0.878349	PDL1-up	-2.08347	0.037768	0.0791072	-0.16324		1.40703	0.169166	0.363576	0.751606
9254	BCKDHA	branched chain keto acid dehydrogenase E1, alpha polypeptide	-1.68017	0.0946877	0.188925	-0.127845		-4.6959	3.52225e-06	2.59423e-05	-0.234089		-2.64433	0.0125197	0.0691388	-0.188766
7340	BCKDHB	branched chain keto acid dehydrogenase E1, beta polypeptide	-0.260578	0.794721	0.890314	-0.0244282		-3.83565	0.000142953	0.000682596	-0.359687		-2.53522	0.0153824	0.0790084	-0.250843
11214	BCKDK	branched chain ketoacid dehydrogenase kinase	-4.13274	5.52375e-05	0.000416635	-0.258415		-4.14261	4.09652e-05	0.000229305	-0.227323		-2.79361	0.00863359	0.054438	-0.198307
7804	BCL10	B-cell CLL/lymphoma 10	-0.584251	0.559795	0.707881	-0.0705876		-1.85669	0.0640029	0.121948	-0.102195		-2.46417	0.0180057	0.0876836	-0.201124
7318	BCL11A	B-cell CLL/lymphoma 11A (zinc finger protein)	-0.24688	0.805287	0.89704	-0.0626129		10.4612	4.32959e-23	1.92902e-21	1.52409	PDL1-up	0.309281	0.758911	0.872451	0.124773
4666	BCL11B	B-cell CLL/lymphoma 11B (zinc finger protein)	1.44769	0.149472	0.268769	0.3114		12.6815	9.33306e-32	7.00714e-30	1.53611	PDL1-up	4.32811	0.000129745	0.00354086	1.22294	PDL1-up
1868	BCL2	B-cell CLL/lymphoma 2	3.51634	0.000555823	0.00281005	0.635	PDL1-up	-5.92529	6.17139e-09	8.0566e-08	-0.778242	PDL1-not-up	3.4497	0.00162442	0.0185908	0.952356	PDL1-up
2349	BCL2A1	BCL2-related protein A1	3.11594	0.00213972	0.00857016	0.70422	PDL1-up	13.0469	2.92111e-33	2.43682e-31	1.61651	PDL1-up	1.31371	0.196044	0.399783	0.180026
6102	BCL2L1	BCL2-like 1	0.522393	0.60205	0.741598	0.052469		-3.04194	0.00248683	0.00805475	-0.221695		0.730733	0.469603	0.667342	0.086436
7557	BCL2L10	BCL2-like 10 (apoptosis facilitator)	-0.403457	0.687099	0.809806	-0.0865081		-1.87344	0.0616507	0.118348	-0.0480547		-2.78271	0.00925619	0.0569545	-0.544109
244	BCL2L11	BCL2-like 11 (apoptosis facilitator)	5.6217	7.246e-08	2.38028e-06	0.428636		2.97784	0.00305838	0.00959556	0.307429		0.779881	0.43986	0.643036	0.155688
8214	BCL2L12	BCL2-like 12 (proline rich)	-0.873925	0.383343	0.542742	-0.133073		0.779938	0.435834	0.549123	0.0399625		-3.25274	0.00272137	0.0262153	-0.353241
3584	BCL2L13	BCL2-like 13 (apoptosis facilitator)	2.16242	0.0319277	0.0790633	0.113228		-1.21974	0.223198	0.329181	-0.0771716		2.60666	0.0125156	0.0691388	0.307428
6748	BCL2L14	BCL2-like 14 (apoptosis facilitator)	0.101153	0.919543	0.973989	0.0314503		9.27447	7.30278e-19	2.55395e-17	0.679058	PDL1-up	1.8897	0.0661874	0.199983	0.380327
6920	BCL2L2	BCL2-like 2	0.0010282	0.999181	1	8.47826e-05		-4.21697	2.99022e-05	0.000173489	-0.217302		2.81384	0.00786732	0.0510884	0.369518
8624	BCL3	B-cell CLL/lymphoma 3	-1.1864	0.237054	0.381902	-0.163335		3.63106	0.000314439	0.00135362	0.236854		1.71728	0.0956539	0.254879	0.345807
2807	BCL6	B-cell CLL/lymphoma 6	2.73959	0.00678146	0.0223699	0.349144		0.780593	0.435449	0.548784	0.0712276		-0.592676	0.557679	0.740442	-0.142966
3376	BCL6B	B-cell CLL/lymphoma 6, member B	2.30725	0.0221983	0.0590125	0.341457		-3.63364	0.000311397	0.00134265	-0.111604		-2.49644	0.0175136	0.0861644	-0.539454
8238	BCL7A	B-cell CLL/lymphoma 7A	-0.890091	0.374625	0.534238	-0.0705084		-2.88182	0.00414143	0.0123731	-0.167158		-2.72391	0.0103783	0.0611683	-0.369589
11253	BCL7B	B-cell CLL/lymphoma 7B	-4.20622	4.1191e-05	0.000327407	-0.230025		-1.23378	0.217925	0.323215	-0.0517795		4.41858	4.23484e-05	0.00165591	0.28787
11994	BCL7C	B-cell CLL/lymphoma 7C	-6.26599	2.73681e-09	2.58938e-07	-0.625636	PDL1-not-up	-5.86733	8.55041e-09	1.09239e-07	-0.351223		-2.25277	0.0306175	0.123394	-0.153214
6397	BCL9	B-cell CLL/lymphoma 9	0.323323	0.746832	0.855935	0.0271538		-4.76213	2.5813e-06	1.96901e-05	-0.230349		-0.346279	0.731313	0.855325	-0.0461192
5374	BCL9L	B-cell CLL/lymphoma 9-like	0.971706	0.332523	0.490166	0.108289		2.76109	0.00599446	0.016937	0.15571		2.04741	0.0476447	0.163018	0.180354
91	BCLAF1	BCL2-associated transcription factor 1	6.15376	4.91894e-09	3.72659e-07	0.385431		0.841342	0.4006	0.514742	0.0578463		-3.05899	0.00412302	0.0343963	-0.239405
7137	BCO2	beta-carotene oxygenase 2	-0.129217	0.897333	0.960188	-0.0307048		1.03992	0.298931	0.412288	0.0488553		4.22993	0.000172365	0.00427852	0.74311	PDL1-up
3329	BCOR	BCL6 corepressor	2.34367	0.0202052	0.054648	0.224089		-1.88252	0.0604057	0.116407	-0.126127		-1.20515	0.237195	0.446871	-0.153857
3765	BCORL1	BCL6 corepressor-like 1	2.03752	0.0430869	0.101099	0.186146		-1.95284	0.0514529	0.10215	-0.0677176		-2.12142	0.0414715	0.149281	-0.409461
10693	BCR	breakpoint cluster region	-3.23126	0.00146969	0.00629416	-0.244954		1.4508	0.147526	0.237456	0.093564		1.40808	0.168509	0.362647	0.186478
11589	BCS1L	BCS1-like (S. cerevisiae)	-4.88403	2.31363e-06	3.28728e-05	-0.327161		-1.80914	0.0710914	0.132681	-0.0736203		-0.215358	0.830659	0.914841	-0.0138567
11713	BDH1	3-hydroxybutyrate dehydrogenase, type 1	-5.19119	5.69094e-07	1.11383e-05	-0.677948	PDL1-not-up	-2.47952	0.0135181	0.0336091	-0.179471		-0.450615	0.655207	0.807477	-0.0823827
7118	BDH2	3-hydroxybutyrate dehydrogenase, type 2	-0.118934	0.905463	0.964915	-0.0158093		-3.14768	0.00175419	0.00598125	-0.220192		1.90222	0.06478	0.197479	0.267712
5652	BDKRB1	bradykinin receptor B1	0.807863	0.420254	0.580088	0.162226		-0.675339	0.499804	0.6082	-0.0279892		-2.90473	0.00649234	0.0453373	-0.996908	PDL1-not-up
6295	BDKRB2	bradykinin receptor B2	0.398714	0.690585	0.812614	0.0554619		-1.9408	0.052902	0.104367	-0.123148		-1.61879	0.114462	0.285555	-0.512703
2266	BDNF	brain-derived neurotrophic factor	3.18135	0.00173136	0.00718983	0.684646	PDL1-up	-1.97129	0.0492979	0.0985426	-0.105709		-0.942805	0.351354	0.563607	-0.427875
161	BDP1	B double prime 1, subunit of RNA polymerase III transcription initiation factor IIIB	5.85719	2.24467e-08	1.06857e-06	0.56439		-1.64091	0.10151	0.17687	-0.117555		-2.0605	0.0459586	0.159284	-0.278479
8447	BECN1	beclin 1, autophagy related	-1.04676	0.296638	0.450997	-0.0447856		-5.39575	1.10127e-07	1.13329e-06	-0.322147		-0.49238	0.625761	0.788011	-0.0320462
10439	BEGAIN	brain-enriched guanylate kinase-associated homolog (rat)	-2.87462	0.0045412	0.0161084	-0.622162	PDL1-not-up	-3.45352	0.000605231	0.00237905	-0.135102		2.11083	0.041138	0.148538	0.730334	PDL1-up
5910	BEND3	BEN domain containing 3	0.639471	0.523343	0.674202	0.0637125		4.23092	2.81721e-05	0.000164424	0.304333		-2.27096	0.0292314	0.11956	-0.186108
8182	BEND5	BEN domain containing 5	-0.852378	0.395156	0.554012	-0.151688		-4.96528	9.72796e-07	8.21025e-06	-0.265187		-1.67056	0.103851	0.268948	-0.31081
8926	BEND7	BEN domain containing 7	-1.40887	0.160627	0.2841	-0.204684		0.652788	0.514223	0.62129	0.0792369		3.37493	0.00199466	0.0214762	0.781698	PDL1-up
1077	BEST1	bestrophin 1	4.30317	2.78078e-05	0.000237291	0.633847	PDL1-up	1.833	0.0674583	0.127271	0.0612413		0.985404	0.331205	0.543723	0.148755
5301	BET1	blocked early in transport 1 homolog (S. cerevisiae)	1.02138	0.308471	0.463632	0.062238		-0.304637	0.760782	0.827506	-0.0208403		1.95783	0.0587779	0.186689	0.198314
10726	BET1L	blocked early in transport 1 homolog (S. cerevisiae)-like	-3.27692	0.00126301	0.00556216	-0.178338		-1.54784	0.122359	0.204823	-0.0813903		0.978088	0.335246	0.547796	0.107625
6343	BEX1	brain expressed, X-linked 1	0.363596	0.716594	0.83247	0.161628		-3.22812	0.00133638	0.00473464	-0.760393	PDL1-not-up	1.12438	0.268608	0.483429	0.731363
7295	BEX2	brain expressed X-linked 2	-0.234127	0.815157	0.904159	-0.06508		-1.61758	0.106447	0.183516	-0.249589		0.933133	0.357072	0.569484	0.404155
5157	BEX4	brain expressed, X-linked 4	1.12066	0.263953	0.413681	0.204456		-4.26439	2.44032e-05	0.000144896	-0.45218		2.18646	0.0369014	0.138577	0.527872
7095	BFAR	bifunctional apoptosis regulator	-0.105709	0.915933	0.971534	-0.00771864		-1.11653	0.264788	0.37609	-0.0577685		-2.00634	0.0518746	0.17201	-0.12197
10211	BFSP1	beaded filament structural protein 1, filensin	-2.61628	0.00965738	0.0298025	-0.36406		-0.909916	0.36335	0.478041	-0.043286		1.03922	0.3059	0.519998	0.229384
7372	BFSP2	beaded filament structural protein 2, phakinin	-0.282121	0.77818	0.87855	-0.0543291		-0.593169	0.553364	0.656222	-0.024694		-0.571571	0.571739	0.749977	-0.112917
5026	BGN	biglycan	1.20435	0.230063	0.373499	0.213506		-2.16064	0.0312456	0.0676294	-0.211565		-2.37927	0.0221154	0.0996253	-0.679474	PDL1-not-up
2184	BHLHE22	basic helix-loop-helix family, member e22	3.24005	0.00142761	0.006146	0.720468	PDL1-up	5.28672	1.93938e-07	1.89781e-06	0.419449		2.25397	0.0289527	0.119069	0.832127	PDL1-up
4982	BHLHE40	basic helix-loop-helix family, member e40	1.23562	0.218239	0.359142	0.221375		-5.58775	3.97329e-08	4.47512e-07	-0.570791		-1.3565	0.184384	0.384551	-0.365479
2607	BHLHE41	basic helix-loop-helix family, member e41	2.90374	0.00415702	0.014921	0.454288		0.853432	0.39387	0.508246	0.0984407		0.758487	0.451828	0.653017	0.22233
1436	BHMT2	betaine--homocysteine S-methyltransferase 2	3.92394	0.000124537	0.000812478	0.741719	PDL1-up	-1.1623	0.245724	0.354737	-0.0903008		1.60011	0.118087	0.290739	0.634319
220	BICD1	bicaudal D homolog 1 (Drosophila)	5.66603	5.82526e-08	2.04476e-06	0.742544	PDL1-up	4.05151	5.98607e-05	0.000320678	0.292374		-0.788074	0.436059	0.640181	-0.111852
1095	BICD2	bicaudal D homolog 2 (Drosophila)	4.28121	3.04128e-05	0.00025559	0.40809		4.3148	1.96215e-05	0.000119583	0.178731		0.404851	0.687625	0.8283	0.0319671
9605	BID	BH3 interacting domain death agonist	-1.99026	0.0481011	0.11054	-0.197837		4.31153	1.99025e-05	0.000120899	0.345639		-0.718486	0.477541	0.673289	-0.122578
11350	BIK	BCL2-interacting killer (apoptosis-inducing)	-4.36821	2.1287e-05	0.000192022	-0.925627	PDL1-not-up	-6.55373	1.52747e-10	2.59883e-09	-0.662704	PDL1-not-up	1.67704	0.101374	0.264121	0.524885
9228	BIN1	bridging integrator 1	-1.65462	0.0997728	0.196644	-0.197645		6.91019	1.64628e-11	3.17271e-10	0.418856		1.26105	0.214807	0.422355	0.163835
891	BIN2	bridging integrator 2	4.52837	1.08903e-05	0.000112357	0.870901	PDL1-up	18.0238	3.62926e-55	2.12828e-52	0.991749	PDL1-up	5.29537	5.459e-06	0.000387984	0.958848	PDL1-up
11569	BIN3	bridging integrator 3	-4.82406	3.02143e-06	4.07575e-05	-0.422124		-1.57028	0.117047	0.197922	-0.0740365		1.07144	0.291552	0.506224	0.105067
2904	BIRC3	baculoviral IAP repeat-containing 3	2.66908	0.00831328	0.0264901	0.630835	PDL1-up	17.2303	1.50189e-51	5.63798e-49	1.65823	PDL1-up	6.29331	2.7819e-07	5.54323e-05	1.56895	PDL1-up
6261	BIRC5	baculoviral IAP repeat-containing 5	0.424615	0.671633	0.797099	0.0949801		3.22368	0.0013568	0.00479399	0.4572		-3.29473	0.00248542	0.0247284	-1.09823	PDL1-not-up
506	BIRC6	baculoviral IAP repeat-containing 6	5.06064	1.04032e-06	1.77429e-05	0.447482		1.70227	0.0893893	0.159743	0.0863258		-0.484297	0.631161	0.791386	-0.0366792
7150	BIRC7	baculoviral IAP repeat-containing 7	-0.143321	0.8862	0.951798	-0.0518473		0.22224	0.824227	0.875881	0.0156875		-0.283072	0.77854	0.883741	-0.0504311
6291	BIVM	basic, immunoglobulin-like variable motif containing	0.402079	0.688111	0.81086	0.0295885		-2.27614	0.0233026	0.0530776	-0.180507		-0.520566	0.605897	0.774341	-0.0621346
10923	BLCAP	bladder cancer associated protein	-3.55834	0.000479139	0.00248724	-0.297515		-2.80112	0.00531021	0.0152752	-0.133581		-0.909266	0.368536	0.58098	-0.0987641
2815	BLM	Bloom syndrome, RecQ helicase-like	2.73522	0.00686852	0.0225784	0.396981		6.90808	1.66863e-11	3.21053e-10	0.540842		-2.95839	0.0058596	0.0424685	-0.584363
5299	BLMH	bleomycin hydrolase	1.02228	0.308044	0.463259	0.0922949		-1.42265	0.155525	0.247978	-0.117731		-3.01585	0.00474476	0.0372261	-0.212654
8283	BLNK	B-cell linker	-0.923778	0.356859	0.515782	-0.209667		3.29784	0.00105093	0.00384772	0.310135		3.35096	0.00191488	0.0208643	0.840861	PDL1-up
11529	BLOC1S1	biogenesis of lysosomal organelles complex-1, subunit 1	-4.72282	4.71693e-06	5.81991e-05	-0.438749		-4.68334	3.73452e-06	2.73574e-05	-0.267833		3.1032	0.00380051	0.0326792	0.251519
5479	BLOC1S2	biogenesis of lysosomal organelles complex-1, subunit 2	0.90577	0.366289	0.525783	0.0580667		-1.54891	0.122102	0.2045	-0.0881669		0.426015	0.672573	0.818613	0.0412708
5931	BLVRA	biliverdin reductase A	0.622877	0.534167	0.684666	0.0586154		-1.2373	0.216616	0.321674	-0.119242		3.27661	0.00263748	0.0257445	0.494257
10189	BLVRB	biliverdin reductase B (flavin reductase (NADPH))	-2.59508	0.0102502	0.0312931	-0.324693		-2.6538	0.00823865	0.0221044	-0.248934		-0.569169	0.572618	0.750591	-0.061141
3717	BLZF1	basic leucine zipper nuclear factor 1	2.07105	0.0398055	0.0947422	0.187607		-1.87713	0.0611419	0.117563	-0.1355		2.32613	0.0253315	0.109144	0.244043
4891	BMF	Bcl2 modifying factor	1.29663	0.196448	0.331649	0.165259		1.49656	0.135204	0.221667	0.0586822		-0.672453	0.506324	0.698766	-0.123967
5832	BMP1	bone morphogenetic protein 1	0.698201	0.485967	0.640233	0.0987264		-1.19348	0.233305	0.340474	-0.0488634		-2.84625	0.00682223	0.046686	-0.380249
6162	BMP2	bone morphogenetic protein 2	0.488221	0.625997	0.760629	0.0740664		4.14917	3.98508e-05	0.00022379	0.224678		1.22612	0.228124	0.437946	0.553338
20	BMP2K	BMP2 inducible kinase	6.90211	8.80309e-11	2.78056e-08	0.805805	PDL1-up	2.12416	0.0341971	0.0728163	0.14599		0.992465	0.328066	0.540754	0.207601
6206	BMP4	bone morphogenetic protein 4	0.460529	0.645702	0.776223	0.107793		-3.6967	0.000245134	0.00108655	-0.307581		-2.7002	0.0102711	0.0608318	-0.698314	PDL1-not-up
2716	BMP5	bone morphogenetic protein 5	2.80814	0.00554249	0.0189592	1.00766	PDL1-up	-1.47416	0.141131	0.229329	-0.0827223		-1.79983	0.080759	0.229214	-1.38281
2980	BMP6	bone morphogenetic protein 6	2.6248	0.00942819	0.0292226	0.47353		6.66611	7.64332e-11	1.3452e-09	0.30174		0.853122	0.399293	0.60748	0.233069
8623	BMP7	bone morphogenetic protein 7	-1.18463	0.23775	0.382755	-0.333854		2.7511	0.00617727	0.0173746	0.283925		0.438536	0.663068	0.812344	0.147925
5419	BMP8B	bone morphogenetic protein 8b	0.94571	0.345586	0.503886	0.161354		-1.30087	0.193962	0.294989	-0.0809767		-1.06294	0.295785	0.510767	-0.338715
1862	BMPR1A	bone morphogenetic protein receptor, type IA	3.52083	0.000547101	0.00277758	0.273863		-3.21354	0.00140452	0.00493343	-0.239766		-2.24027	0.0313955	0.12538	-0.541719
3006	BMPR1B	bone morphogenetic protein receptor, type IB	2.60284	0.0100294	0.0307701	0.622012	PDL1-up	-7.19622	2.58054e-12	5.55579e-11	-2.20847	PDL1-not-up	-1.1239	0.268567	0.483429	-0.619285
62	BMPR2	bone morphogenetic protein receptor, type II (serine/threonine kinase)	6.3405	1.84803e-09	1.99004e-07	0.578063		-3.75388	0.000196741	0.00090139	-0.227021		-1.59094	0.120569	0.294361	-0.163165
4884	BMS1	BMS1 homolog, ribosome assembly protein (yeast)	1.30411	0.193888	0.328199	0.0561789		2.85543	0.0044949	0.0132663	0.125704		-0.439987	0.662618	0.812137	-0.039943
5349	BMX	BMX non-receptor tyrosine kinase	0.988696	0.324161	0.481539	0.300024		-1.72693	0.0848601	0.153201	-0.0865447		1.57239	0.124471	0.301056	0.346026
2724	BNC1	basonuclin 1	2.80102	0.00566084	0.0192805	0.628819	PDL1-up	1.81727	0.0698349	0.130807	0.0744911		2.90318	0.00620706	0.0442154	1.12897	PDL1-up
10699	BNIP1	BCL2/adenovirus E1B 19kDa interacting protein 1	-3.24219	0.00141756	0.00610786	-0.244135		-4.15912	3.82159e-05	0.000215695	-0.253568		-1.03868	0.30483	0.519272	-0.0743019
1165	BNIP2	BCL2/adenovirus E1B 19kDa interacting protein 2	4.20478	4.14294e-05	0.000328666	0.396968		5.83268	1.03778e-08	1.30692e-07	0.328302		-0.712041	0.481182	0.676272	-0.0688038
5636	BNIP3	BCL2/adenovirus E1B 19kDa interacting protein 3	0.815498	0.415883	0.575718	0.162948		-3.83226	0.000144877	0.000690196	-0.358822		-3.00779	0.00499891	0.0384731	-0.6883	PDL1-not-up
2114	BNIP3L	BCL2/adenovirus E1B 19kDa interacting protein 3-like	3.29496	0.00118907	0.00529445	0.265039		-4.64972	4.36504e-06	3.14473e-05	-0.332152		-4.4045	9.26731e-05	0.00288304	-0.588181	PDL1-not-up
2782	BOC	Boc homolog (mouse)	2.76161	0.00635856	0.0211871	0.54772		2.4239	0.0157447	0.0382238	0.264493		2.3265	0.0267251	0.112941	0.575317
9232	BOD1	biorientation of chromosomes in cell division 1	-1.658	0.0990886	0.195525	-0.0983831		-5.56629	4.45921e-08	4.98367e-07	-0.30755		-1.73785	0.0897278	0.244507	-0.137996
201	BOD1L	biorientation of chromosomes in cell division 1-like	5.74063	4.02465e-08	1.57691e-06	0.558924		2.74767	0.00624108	0.017523	0.239554		-1.07721	0.28884	0.50317	-0.191109
11565	BOLA1	bolA homolog 1 (E. coli)	-4.81691	3.11872e-06	4.17921e-05	-0.470302		-3.79737	0.000166122	0.00077817	-0.275029		-1.08013	0.286856	0.501215	-0.079725
9064	BOP1	block of proliferation 1	-1.5139	0.131834	0.244572	-0.245935		2.43531	0.0152631	0.0372572	0.221148		-0.493712	0.624648	0.787359	-0.0706207
4765	BPGM	2,3-bisphosphoglycerate mutase	1.38825	0.166805	0.292109	0.112187		-0.751061	0.453005	0.565187	-0.0589886		4.86621	2.10469e-05	0.00101039	0.627784	PDL1-up
10582	BPHL	biphenyl hydrolase-like (serine hydrolase)	-3.07688	0.00242441	0.00951369	-0.240814		-3.80945	0.000158457	0.000746925	-0.219854		-1.02448	0.313362	0.526529	-0.109345
8884	BPIL1	bactericidal/permeability-increasing protein-like 1	-1.37576	0.170635	0.297344	-0.434976		-0.839925	0.401393	0.51554	-0.0528436		-2.26391	0.029073	0.119318	-0.245487
9124	BPNT1	3'(2'), 5'-bisphosphate nucleotidase 1	-1.56729	0.118834	0.225446	-0.142169		-1.19336	0.233352	0.340528	-0.0687941		-0.81669	0.420507	0.626454	-0.21578
861	BPTF	bromodomain PHD finger transcription factor	4.56169	9.45239e-06	0.000100709	0.410306		1.3744	0.169997	0.265946	0.185959		-2.61707	0.0130347	0.0708675	-0.311379
435	BRAF	v-raf murine sarcoma viral oncogene homolog B1	5.18994	5.72442e-07	1.11825e-05	0.480552		-1.10006	0.271891	0.383846	-0.0909876		-2.28561	0.0284564	0.117827	-0.228811
5595	BRAP	BRCA1 associated protein	0.850227	0.396348	0.555152	0.0496251		-2.19601	0.0285967	0.0627818	-0.154248		0.517515	0.608253	0.776051	0.0453128
2798	BRCA1	breast cancer 1, early onset	2.74799	0.00661718	0.0219266	0.312492		-1.26523	0.206437	0.309458	-0.0912834		-2.48931	0.0185962	0.0891563	-0.411634
1732	BRCC3	BRCA1/BRCA2-containing complex, subunit 3	3.63507	0.000364083	0.00197908	0.246796		-1.94741	0.0521016	0.103165	-0.16863		0.327142	0.74534	0.864088	0.0262211
9657	BRD1	bromodomain containing 1	-2.04047	0.0427885	0.10056	-0.153461		1.214	0.225378	0.331703	0.0665189		0.712494	0.480481	0.675795	0.0696516
2850	BRD2	bromodomain containing 2	2.70922	0.00740679	0.0240691	0.142214		1.66133	0.0973371	0.171087	0.15127		-0.315975	0.753959	0.869677	-0.0327667
5446	BRD3	bromodomain containing 3	0.926668	0.35536	0.514267	0.068153		-3.82141	0.000151192	0.000716421	-0.170071		0.37647	0.708861	0.841723	0.0357767
6729	BRD4	bromodomain containing 4	0.107886	0.914208	0.970758	0.00692316		1.81733	0.0698256	0.130796	0.203682		-1.14422	0.260435	0.474187	-0.121576
4960	BRD7	bromodomain containing 7	1.25095	0.212605	0.352044	0.0485443		2.88851	0.00405592	0.0121536	0.234036		-4.08222	0.000237363	0.00544248	-0.210258
7016	BRD8	bromodomain containing 8	-0.056801	0.954768	0.996307	-0.00405688		-3.82296	0.000150276	0.000712837	-0.211686		-1.30528	0.200335	0.404845	-0.123181
11308	BRD9	bromodomain containing 9	-4.30048	2.81149e-05	0.000239414	-0.2498		0.19192	0.84789	0.893947	0.00668125		-2.96537	0.00576723	0.0420924	-0.318261
8292	BRE	brain and reproductive organ-expressed (TNFRSF1A modulator)	-0.93145	0.352889	0.51152	-0.0549414		-2.3785	0.017796	0.0423502	-0.0909456		2.79239	0.00873769	0.0548547	0.264104
11731	BRF1	BRF1 homolog, subunit of RNA polymerase III transcription initiation factor IIIB (S. cerevisiae)	-5.25778	4.16722e-07	8.63341e-06	-0.462185		-3.80116	0.000163679	0.000768562	-0.160955		-2.62195	0.0127959	0.0700523	-0.244303
7786	BRF2	BRF2, subunit of RNA polymerase III transcription initiation factor, BRF1-like	-0.564646	0.573029	0.718936	-0.0413438		-1.99589	0.0465432	0.0940055	-0.17255		1.53189	0.134029	0.315382	0.148001
9910	BRI3	brain protein I3	-2.30652	0.02224	0.059108	-0.208477		3.463	0.000584844	0.00231024	0.16484		3.09097	0.00380351	0.0326792	0.241711
8959	BRI3BP	BRI3 binding protein	-1.4391	0.151887	0.272134	-0.157855		-1.11845	0.263968	0.375121	-0.0806524		-0.259735	0.796714	0.893111	-0.033093
1086	BRIP1	BRCA1 interacting protein C-terminal helicase 1	4.29419	2.88466e-05	0.00024463	0.830992	PDL1-up	2.3117	0.0212414	0.0490873	0.306219		-0.882186	0.382703	0.592293	-0.214852
7685	BRIX1	BRX1, biogenesis of ribosomes, homolog (S. cerevisiae)	-0.491073	0.623983	0.759029	-0.0331805		0.964819	0.335149	0.450273	0.0592326		-2.75373	0.00925447	0.0569545	-0.265859
481	BRMS1L	breast cancer metastasis-suppressor 1-like	5.09929	8.71146e-07	1.54853e-05	0.410078		0.51326	0.608019	0.703708	0.0295958		-0.374322	0.71048	0.842888	-0.050363
7870	BRP44L	brain protein 44-like	-0.630763	0.529009	0.679582	-0.0491292		1.88389	0.0602197	0.116068	0.103782		0.865803	0.392484	0.601247	0.0756956
3610	BRPF1	bromodomain and PHD finger containing, 1	2.14619	0.0332195	0.0816606	0.114514		2.49558	0.0129292	0.0323752	0.116221		-0.236723	0.814404	0.904759	-0.0163494
1856	BRPF3	bromodomain and PHD finger containing, 3	3.5284	0.000532709	0.0027166	0.294419		-1.27472	0.203059	0.30566	-0.0790945		-1.70111	0.0973726	0.257571	-0.170523
4265	BRWD1	bromodomain and WD repeat domain containing 1	1.70398	0.0901401	0.181955	0.12147		-5.98545	4.38734e-09	5.88207e-08	-0.437016		-1.33301	0.191493	0.394261	-0.153112
621	BRWD3	bromodomain and WD repeat domain containing 3	4.88696	2.28351e-06	3.26254e-05	0.665631	PDL1-up	2.35275	0.0190613	0.0448949	0.0877997		-3.96655	0.000327644	0.00666295	-0.288133
10236	BSCL2	Berardinelli-Seip congenital lipodystrophy 2 (seipin)	-2.64248	0.00896783	0.0280626	-0.245975		-4.4792	9.49327e-06	6.26031e-05	-0.285536		2.94049	0.00529264	0.0400556	0.321286
7832	BSDC1	BSD domain containing 1	-0.606014	0.545282	0.694792	-0.0308553		-2.69561	0.00728706	0.0199224	-0.138451		-2.37009	0.0231699	0.102981	-0.208629
11852	BSG	basigin (Ok blood group)	-5.62227	7.22585e-08	2.37747e-06	-0.475815		-2.71382	0.00690452	0.0190388	-0.229782		2.61676	0.0123555	0.0687018	0.266417
11256	BSPRY	B-box and SPRY domain containing	-4.2107	4.04557e-05	0.000322561	-0.630454	PDL1-not-up	-3.33684	0.000917056	0.00341418	-0.32946		2.11383	0.041206	0.14862	0.443741
2626	BST1	bone marrow stromal cell antigen 1	2.88541	0.00439528	0.0156612	0.475365		1.14214	0.253999	0.364403	0.063948		2.35757	0.0235433	0.103997	0.354065
4267	BST2	bone marrow stromal cell antigen 2	1.70318	0.0902888	0.182202	0.321674		4.06869	5.5758e-05	0.000301168	0.468662		2.77675	0.00890439	0.0554795	0.89839	PDL1-up
2200	BTAF1	BTAF1 RNA polymerase II, B-TFIID transcription factor-associated, 170kDa (Mot1 homolog, S. cerevisiae)	3.23025	0.00147459	0.00630726	0.335209		4.42586	1.20448e-05	7.71373e-05	0.304159		-1.79267	0.0821423	0.231558	-0.186808
632	BTBD1	BTB (POZ) domain containing 1	4.87643	2.39357e-06	3.37749e-05	0.274686		-1.70928	0.0880832	0.157864	-0.0816449		-1.19314	0.239209	0.449455	-0.101167
5798	BTBD10	BTB (POZ) domain containing 10	0.718286	0.473528	0.629134	0.0505486		-1.89286	0.0590131	0.114179	-0.0815689		1.10299	0.278128	0.492531	0.108512
4834	BTBD11	BTB (POZ) domain containing 11	1.33691	0.182968	0.313956	0.351439		0.189337	0.849913	0.895144	0.0153164		1.6177	0.114747	0.285905	0.388578
3896	BTBD19	BTB (POZ) domain containing 19	1.94461	0.0534073	0.120153	0.359832		-3.10641	0.00201249	0.0067268	-0.158662		-0.921711	0.363412	0.575716	-0.226716
11983	BTBD2	BTB (POZ) domain containing 2	-6.20428	3.78084e-09	3.18133e-07	-0.459666		-3.82718	0.000147803	0.000702236	-0.218422		-2.33673	0.0255307	0.109613	-0.218247
4962	BTBD3	BTB (POZ) domain containing 3	1.25043	0.212794	0.352244	0.136108		0.409727	0.682199	0.764943	0.0292164		0.724311	0.472208	0.669207	0.124999
6999	BTBD6	BTB (POZ) domain containing 6	-0.0460673	0.963309	1	-0.00778673		-4.28522	2.23065e-05	0.000133775	-0.181976		-1.39182	0.172641	0.368398	-0.158649
1423	BTBD7	BTB (POZ) domain containing 7	3.93649	0.000118702	0.000781537	0.312795		-5.30413	1.77291e-07	1.74897e-06	-0.304924		-0.885572	0.381967	0.591992	-0.11958
5316	BTBD9	BTB (POZ) domain containing 9	1.00677	0.315419	0.471615	0.0638695		-5.39812	1.0877e-07	1.12161e-06	-0.182183		-2.03322	0.0495374	0.167069	-0.272599
4425	BTC	betacellulin	1.6063	0.10999	0.212258	0.323526		2.87235	0.00426528	0.012684	0.227541		-0.725131	0.473752	0.670155	-0.20199
5884	BTD	biotinidase	0.658464	0.511095	0.663089	0.0563577		-5.19054	3.16976e-07	2.97794e-06	-0.349932		1.79044	0.0824879	0.232173	0.288465
9838	BTF3	Basic transcription factor 3	-2.24738	0.0258508	0.0666177	-0.139132		-8.47971	3.20394e-16	9.54877e-15	-0.372223		-0.632331	0.53122	0.718911	-0.0447979
3153	BTG1	B-cell translocation gene 1, anti-proliferative	2.48518	0.0138768	0.0401784	0.251817		4.51713	8.0034e-06	5.37526e-05	0.368887		1.88926	0.0667441	0.201131	0.258421
6847	BTG2	BTG family, member 2	0.0404286	0.967797	1	0.00672457		-3.14599	0.0017641	0.00600691	-0.247349		1.01327	0.317972	0.530964	0.17085
6650	BTG3	BTG family, member 3	0.17073	0.864631	0.937905	0.0154235		5.04233	6.65966e-07	5.83559e-06	0.50259		-1.07118	0.291278	0.505963	-0.187976
1050	BTK	Bruton agammaglobulinemia tyrosine kinase	4.32716	2.52064e-05	0.000219651	1.0219	PDL1-up	13.7468	3.40316e-36	3.46073e-34	0.710008	PDL1-up	3.68798	0.000779113	0.0116192	0.685783	PDL1-up
2596	BTLA	B and T lymphocyte associated	2.91564	0.00400887	0.0144701	0.889563	PDL1-up	15.3764	3.01953e-43	5.04976e-41	0.67394	PDL1-up	4.62183	4.39326e-05	0.00169059	0.978093	PDL1-up
4690	BTN2A1	butyrophilin, subfamily 2, member A1	1.43147	0.154058	0.274992	0.102021		9.40106	2.67967e-19	9.55126e-18	0.429239		0.695334	0.491487	0.686496	0.0685932
1891	BTN2A2	butyrophilin, subfamily 2, member A2	3.48973	0.000610234	0.00303579	0.427271		13.8779	9.44617e-37	9.95006e-35	0.668561	PDL1-up	1.16811	0.249098	0.46017	0.0850037
583	BTN3A1	butyrophilin, subfamily 3, member A1	4.94519	1.75809e-06	2.65212e-05	0.525937		16.4551	4.75553e-48	1.26172e-45	1.00535	PDL1-up	8.65714	2.94849e-11	3.57406e-08	1.08914	PDL1-up
1702	BTN3A2	butyrophilin, subfamily 3, member A2	3.66234	0.000329878	0.00182602	0.467513		12.8767	1.47503e-32	1.14646e-30	1.07337	PDL1-up	7.42242	1.34941e-09	8.17855e-07	1.11783	PDL1-up
342	BTN3A3	butyrophilin, subfamily 3, member A3	5.36599	2.49702e-07	6.00309e-06	0.605964	PDL1-up	14.358	8.31658e-39	1.04437e-36	1.39788	PDL1-up	7.73844	2.19291e-09	1.13922e-06	1.4452	PDL1-up
9748	BTNL3	butyrophilin-like 3	-2.14658	0.033188	0.0815929	-1.06597	PDL1-not-up	1.04247	0.297747	0.411002	0.0296515		-0.818767	0.418487	0.624682	-0.189348
8864	BTNL8	butyrophilin-like 8	-1.35883	0.175929	0.304483	-0.630433		1.70428	0.0890133	0.159151	0.049956		1.66987	0.101635	0.264649	0.295044
10261	BTNL9	butyrophilin-like 9	-2.66111	0.00850477	0.0269712	-0.533312		-0.505735	0.613288	0.707924	-0.0570159		-0.708264	0.48279	0.677529	-0.131955
3380	BTRC	beta-transducin repeat containing	2.30423	0.0223711	0.0593564	0.148028		-7.18262	2.82187e-12	6.0422e-11	-0.646996	PDL1-not-up	1.82482	0.075992	0.21967	0.173947
2979	BUB1	budding uninhibited by benzimidazoles 1 homolog (yeast)	2.6258	0.00940148	0.0291521	0.540414		5.37001	1.25977e-07	1.27997e-06	0.682115	PDL1-up	-2.84801	0.00771425	0.0505229	-0.971275	PDL1-not-up
4607	BUB1B	budding uninhibited by benzimidazoles 1 homolog beta (yeast)	1.4773	0.141371	0.257857	0.273234		4.6339	4.6961e-06	3.36197e-05	0.593641	PDL1-up	-3.18031	0.00316465	0.0290675	-0.843005	PDL1-not-up
3965	BUB3	budding uninhibited by benzimidazoles 3 homolog (yeast)	1.90013	0.0590421	0.130036	0.124672		-3.96508	8.52271e-05	0.000435862	-0.318832		-2.58047	0.0143579	0.0754514	-0.215144
7316	BUD13	BUD13 homolog (S. cerevisiae)	-0.244991	0.806747	0.898326	-0.0101372		2.95182	0.0033228	0.0102789	0.132753		-1.02647	0.309809	0.52334	-0.0720971
10796	BUD31	BUD31 homolog (S. cerevisiae)	-3.37881	0.000895406	0.00416484	-0.273109		-0.0704561	0.943862	0.961602	-0.0037517		-0.475696	0.636953	0.795152	-0.030874
2181	BVES	blood vessel epicardial substance	3.24196	0.00141864	0.00611123	0.64649	PDL1-up	2.36751	0.0183266	0.0434079	0.114637		2.99695	0.00428956	0.0351131	0.594387	PDL1-up
9635	BYSL	bystin-like	-2.01801	0.0451005	0.104901	-0.164422		1.00035	0.317676	0.431928	0.0616416		-3.06709	0.00401796	0.0339207	-0.274257
9671	BZRAP1	benzodiazapine receptor (peripheral) associated protein 1	-2.05611	0.04124	0.097546	-0.408727		-1.99033	0.047154	0.0950324	-0.14725		1.94446	0.0610862	0.190678	0.658252
2823	BZW1	basic leucine zipper and W2 domains 1	2.72606	0.00705388	0.0231089	0.225872		-3.22495	0.00135093	0.00477704	-0.260184		-1.75235	0.0888458	0.242969	-0.197717
8518	BZW2	basic leucine zipper and W2 domains 2	-1.10165	0.272111	0.422979	-0.106548		-1.03553	0.300972	0.414519	-0.0734606		-5.56128	2.45728e-06	0.000218799	-0.72233	PDL1-not-up
7773	C10orf10	chromosome 10 open reading frame 10	-0.557574	0.57784	0.72244	-0.0850018		4.83746	1.80469e-06	1.4346e-05	0.426969		1.64992	0.108828	0.277324	0.518693
6946	C10orf11	chromosome 10 open reading frame 11	-0.0139443	0.98889	1	-0.00250379		-1.38079	0.168024	0.263416	-0.0867144		-5.35552	5.86138e-06	0.000404074	-1.34326	PDL1-not-up
7657	C10orf114	chromosome 10 open reading frame 114	-0.471276	0.638024	0.770168	-0.0635955		-2.77293	0.00578426	0.0164365	-0.0813284		-1.57939	0.123809	0.299754	-0.31062
6482	C10orf116	chromosome 10 open reading frame 116	0.272461	0.785585	0.884014	0.060738		-6.34591	5.36308e-10	8.3821e-09	-1.00838	PDL1-not-up	0.37715	0.708105	0.841511	0.111871
1128	C10orf118	chromosome 10 open reading frame 118	4.23858	3.61534e-05	0.000294901	0.561336		-1.67503	0.0946175	0.167156	-0.105978		-0.991635	0.327936	0.540754	-0.106246
517	C10orf119	chromosome 10 open reading frame 119	5.037	1.15912e-06	1.93794e-05	0.254261		-0.658356	0.510643	0.61815	-0.0282257		-0.543397	0.590374	0.764087	-0.0506881
973	C10orf12	chromosome 10 open reading frame 12	4.42409	1.68816e-05	0.000159512	0.523421		-1.7468	0.0813492	0.14812	-0.0879035		-2.04522	0.0491279	0.16637	-0.261155
357	C10orf128	chromosome 10 open reading frame 128	5.33152	2.94175e-07	6.82453e-06	1.17622	PDL1-up	8.92025	1.15073e-17	3.72188e-16	0.649101	PDL1-up	4.53186	7.52598e-05	0.00246734	0.972281	PDL1-up
4049	C10orf137	chromosome 10 open reading frame 137	1.85284	0.0655707	0.141129	0.124579		1.53454	0.125595	0.208975	0.100274		-3.79634	0.000534417	0.00916702	-0.43306
6373	C10orf140	chromosome 10 open reading frame 140	0.339979	0.734275	0.846244	0.0534718		-2.00231	0.0458463	0.0928478	-0.11009		-0.834363	0.409505	0.616057	-0.317306
281	C10orf18	chromosome 10 open reading frame 18	5.52251	1.17617e-07	3.39634e-06	0.412072		2.3976	0.0169063	0.0405749	0.281874		-1.89727	0.0652958	0.198328	-0.176013
5905	C10orf2	chromosome 10 open reading frame 2	0.643132	0.520971	0.672387	0.0581971		-2.32703	0.0204031	0.047488	-0.130024		-3.58134	0.0010129	0.0136075	-0.373122
3250	C10orf26	chromosome 10 open reading frame 26	2.40577	0.017168	0.0479168	0.203777		-5.59269	3.86895e-08	4.37296e-07	-0.292854		1.61005	0.11686	0.288794	0.141532
6211	C10orf28	chromosome 10 open reading frame 28	0.457322	0.648	0.778178	0.0245249		2.88108	0.00415103	0.0123944	0.123259		0.294327	0.770145	0.878849	0.0212915
5588	C10orf32	chromosome 10 open reading frame 32	0.851513	0.395635	0.554532	0.0783962		-6.72174	5.40679e-11	9.70667e-10	-0.598283	PDL1-not-up	0.253665	0.800812	0.89544	0.022155
11328	C10orf35	chromosome 10 open reading frame 35	-4.33086	2.48262e-05	0.000217069	-0.511548		-3.67098	0.000270375	0.00118401	-0.208564		-1.35493	0.184644	0.384845	-0.259225
2930	C10orf46	chromosome 10 open reading frame 46	2.65408	0.00867681	0.0273856	0.134666		-3.03554	0.00253916	0.00819789	-0.151906		-0.70855	0.483196	0.677713	-0.0832444
6713	C10orf47	chromosome 10 open reading frame 47	0.120038	0.904589	0.96472	0.0237554		-2.77632	0.0057252	0.0162963	-0.245528		-2.20657	0.0345835	0.133365	-0.550207
6156	C10orf54	chromosome 10 open reading frame 54	0.491906	0.623395	0.758455	0.0554288		9.22079	1.11417e-18	3.85071e-17	0.576582		4.90169	2.15512e-05	0.00102552	0.793838	PDL1-up
9645	C10orf58	chromosome 10 open reading frame 58	-2.03049	0.0438036	0.102406	-0.187544		-3.44397	0.000626464	0.00245051	-0.267357		2.08703	0.0452193	0.157698	0.47244
9135	C10orf68	chromosome 10 open reading frame 68	-1.57581	0.116855	0.222515	-0.243536		-3.86304	0.000128286	0.000622502	-0.138395		0.766921	0.449353	0.651089	0.149591
2130	C10orf72	chromosome 10 open reading frame 72	3.28335	0.00123618	0.00546041	0.54083		-2.79265	0.00544883	0.015637	-0.177691		0.801883	0.428446	0.633223	0.147113
5664	C10orf76	chromosome 10 open reading frame 76	0.803847	0.422564	0.582181	0.0440086		-1.19169	0.234007	0.341299	-0.0642559		-0.387429	0.700749	0.836298	-0.0416753
5727	C10orf78	chromosome 10 open reading frame 78	0.767549	0.443778	0.601222	0.0809416		-2.24807	0.0250514	0.0563302	-0.20667		1.11115	0.273999	0.488909	0.0992956
6837	C10orf81	chromosome 10 open reading frame 81	0.0455687	0.963705	1	0.014599		1.74575	0.0815314	0.148406	0.225169		-0.804786	0.424375	0.629636	-0.0981828
4839	C10orf82	chromosome 10 open reading frame 82	1.33318	0.184185	0.315464	0.240187		-3.1589	0.00168943	0.00579236	-0.363101		-1.12858	0.266931	0.481686	-0.422409
4396	C10orf84	chromosome 10 open reading frame 84	1.62344	0.106275	0.20668	0.074008		-5.45037	8.26495e-08	8.7319e-07	-0.389111		0.662456	0.511786	0.702703	0.0708314
5159	C10orf88	chromosome 10 open reading frame 88	1.11973	0.264346	0.414234	0.0705616		-2.11781	0.0347347	0.0737804	-0.134381		-1.25443	0.21712	0.424753	-0.130633
9782	C10orf91	chromosome 10 open reading frame 91	-2.18252	0.0303879	0.0760142	-0.411796		-1.07909	0.28112	0.393646	-0.0436257		-1.70728	0.0977235	0.258077	-0.311232
7533	C10orf93	chromosome 10 open reading frame 93	-0.388142	0.698378	0.818288	-0.0908722		-5.19169	3.15128e-07	2.96215e-06	-0.324468		1.85471	0.0699702	0.207186	0.385691
10076	C11orf1	chromosome 11 open reading frame 1	-2.46551	0.0146348	0.0420293	-0.245979		-4.29091	2.17644e-05	0.000130924	-0.381989		-0.975469	0.335772	0.548471	-0.115785
9877	C11orf10	chromosome 11 open reading frame 10	-2.28219	0.0236684	0.062037	-0.17241		0.685525	0.493363	0.601901	0.036823		-1.39247	0.172421	0.368238	-0.0954116
9814	C11orf17	chromosome 11 open reading frame 17	-2.21842	0.0277983	0.0706695	-0.126073		4.3347	1.79926e-05	0.000110591	0.300086		2.54932	0.0154508	0.0791256	0.292024
11894	C11orf2	chromosome 11 open reading frame 2	-5.77391	3.40921e-08	1.39431e-06	-0.508561		-2.75523	0.00610103	0.0171992	-0.164166		-2.05898	0.045881	0.159166	-0.13262
8225	C11orf24	chromosome 11 open reading frame 24	-0.881982	0.378982	0.538284	-0.0751796		-0.734734	0.462881	0.574179	-0.0415784		-1.9457	0.0585861	0.186353	-0.171495
115	C11orf30	chromosome 11 open reading frame 30	6.05007	8.40688e-09	5.16852e-07	0.511513		1.83381	0.0673375	0.127087	0.186555		-1.58461	0.121135	0.295295	-0.146121
11522	C11orf31	chromosome 11 open reading frame 31	-4.71205	4.94391e-06	6.02652e-05	-0.398424		-3.17447	0.00160324	0.00553394	-0.220972		-0.630388	0.532526	0.7199	-0.0495531
7949	C11orf36	chromosome 11 open reading frame 36	-0.683011	0.495493	0.648496	-0.0383552		-2.45916	0.0142983	0.0352754	-0.0970835		-0.507171	0.615591	0.78061	-0.0818843
2932	C11orf41	chromosome 11 open reading frame 41	2.65346	0.00869217	0.0274257	0.629097	PDL1-up	1.75498	0.0799384	0.146071	0.0938552		-1.17058	0.247685	0.458901	-0.158576
11764	C11orf49	chromosome 11 open reading frame 49	-5.31552	3.17344e-07	7.15191e-06	-0.403812		-7.32898	1.07092e-12	2.39478e-11	-0.378201		0.748008	0.459943	0.658691	0.0822248
6798	C11orf54	chromosome 11 open reading frame 54	0.0726741	0.942148	0.988564	0.00782974		-0.648579	0.516939	0.623686	-0.0508133		-0.31287	0.756006	0.870572	-0.0340162
3134	C11orf57	chromosome 11 open reading frame 57	2.50008	0.0133261	0.0388745	0.103254		-2.15357	0.0318003	0.068659	-0.145329		-0.755976	0.453738	0.653926	-0.0529323
10720	C11orf59	chromosome 11 open reading frame 59	-3.26939	0.00129513	0.00568534	-0.189805		-2.02834	0.0431089	0.0882921	-0.103818		1.45115	0.155099	0.345001	0.115618
9692	C11orf61	chromosome 11 open reading frame 61	-2.0785	0.0391054	0.0933248	-0.20065		-0.0482743	0.961519	0.974023	-0.00411955		-1.10268	0.277545	0.492158	-0.107919
11381	C11orf67	chromosome 11 open reading frame 67	-4.42185	1.70402e-05	0.000160454	-0.415677		-4.04068	6.25925e-05	0.000333179	-0.330605		1.60641	0.115904	0.28731	0.162686
5263	C11orf70	chromosome 11 open reading frame 70	1.04801	0.296062	0.450317	0.169357		-3.92209	0.000101364	0.000507351	-0.33301		4.26561	0.00015942	0.0040583	1.78046	PDL1-up
9986	C11orf71	chromosome 11 open reading frame 71	-2.38177	0.0182905	0.0503516	-0.23553		0.50248	0.615574	0.710116	0.0300627		0.72445	0.473902	0.670237	0.102544
8489	C11orf73	chromosome 11 open reading frame 73	-1.08107	0.281136	0.433236	-0.069543		1.11	0.267587	0.379195	0.0962633		1.12264	0.267793	0.482716	0.0846783
10106	C11orf75	chromosome 11 open reading frame 75	-2.50529	0.0131381	0.0384352	-0.271642		8.36886	7.26436e-16	2.11325e-14	0.741647	PDL1-up	2.09358	0.0435024	0.153701	0.364616
10278	C11orf80	chromosome 11 open reading frame 80	-2.68674	0.00790276	0.0253718	-0.332849		1.54383	0.123326	0.206032	0.215016		-0.701266	0.488021	0.682769	-0.103325
1947	C11orf82	chromosome 11 open reading frame 82	3.45291	0.000693778	0.00336101	0.536622		6.0141	3.72573e-09	5.05264e-08	0.48734		-4.31468	0.000155299	0.0039982	-0.916988	PDL1-not-up
9989	C11orf9	chromosome 11 open reading frame 9	-2.38433	0.0181676	0.050094	-0.448942		0.153409	0.878144	0.914668	0.00685614		-0.979051	0.333543	0.546023	-0.177312
10296	C11orf92	chromosome 11 open reading frame 92	-2.70524	0.00749261	0.024298	-0.649902	PDL1-not-up	-1.29133	0.197248	0.298917	-0.0615875		-0.537252	0.594471	0.767168	-0.102836
11048	C11orf93	Chromosome 11 open reading frame 93	-3.79456	0.000202881	0.00121404	-0.70805	PDL1-not-up	2.00398	0.0456659	0.0925833	0.145275		-0.510801	0.612853	0.778632	-0.135838
2989	C11orf95	chromosome 11 open reading frame 95	2.61796	0.00961198	0.029698	0.257528		-0.915583	0.360372	0.475328	-0.05817		2.87389	0.00656627	0.0456127	0.413236
7852	C11orf96	chromosome 11 open reading frame 96	-0.620513	0.535718	0.685755	-0.125931		0.299332	0.764824	0.830717	0.0293181		1.29959	0.202406	0.407502	0.37128
11481	C12orf10	chromosome 12 open reading frame 10	-4.62055	7.34723e-06	8.23845e-05	-0.346554		-7.84957	3.03296e-14	7.73855e-13	-0.522685		-1.29197	0.203953	0.409261	-0.0763512
1807	C12orf11	chromosome 12 open reading frame 11	3.57278	0.000455173	0.00238945	0.258682		2.06916	0.0390971	0.0814176	0.128889		-1.16587	0.250284	0.461806	-0.0785062
4092	C12orf23	chromosome 12 open reading frame 23	1.82079	0.0703278	0.149271	0.155655		-2.24962	0.024952	0.0561388	-0.140901		-0.437323	0.664445	0.813212	-0.0440669
5010	C12orf24	chromosome 12 open reading frame 24	1.21669	0.225344	0.367447	0.165097		-0.601273	0.547959	0.65141	-0.051846		-4.71082	3.32058e-05	0.0013761	-0.554075
6189	C12orf26	chromosome 12 open reading frame 26	0.468095	0.640292	0.772082	0.0351696		-4.47078	9.85823e-06	6.47195e-05	-0.262605		-1.30851	0.198842	0.403116	-0.163381
3200	C12orf29	chromosome 12 open reading frame 29	2.44932	0.0152865	0.0435535	0.164703		-5.52072	5.69053e-08	6.20908e-07	-0.507794		-4.2866	9.11936e-05	0.00285269	-0.321159
8957	C12orf34	chromosome 12 open reading frame 34	-1.43698	0.152489	0.273022	-0.363798		-0.763461	0.445585	0.55822	-0.0424165		-0.308022	0.75977	0.873025	-0.0656695
1510	C12orf35	chromosome 12 open reading frame 35	3.84436	0.000168376	0.00104062	0.509099		6.41061	3.63996e-10	5.84364e-09	0.562024		2.56698	0.0141119	0.0745246	0.299591
6506	C12orf39	chromosome 12 open reading frame 39	0.260554	0.794739	0.890314	0.0618469		1.75387	0.0801276	0.146334	0.150939		3.5372	0.000786943	0.0116567	0.451744
2731	C12orf4	chromosome 12 open reading frame 4	2.79655	0.00573632	0.0194987	0.208004		5.4816	7.00654e-08	7.51488e-07	0.374678		0.349638	0.728772	0.854276	0.0328703
6129	C12orf41	chromosome 12 open reading frame 41	0.508947	0.611423	0.748852	0.0297735		0.297228	0.766429	0.831993	0.0118165		-3.57212	0.00104612	0.0137709	-0.302337
4853	C12orf43	chromosome 12 open reading frame 43	1.32438	0.187086	0.319184	0.0745013		-1.94619	0.052249	0.103352	-0.11916		-1.35673	0.183245	0.383028	-0.103016
10893	C12orf44	chromosome 12 open reading frame 44	-3.51394	0.000560548	0.00282767	-0.291855		-2.72823	0.00661477	0.0183792	-0.141969		-1.55631	0.128354	0.306927	-0.147727
10045	C12orf45	chromosome 12 open reading frame 45	-2.43333	0.0159551	0.0451161	-0.22031		1.68916	0.091875	0.163292	0.0836995		-3.27245	0.00255099	0.0251894	-0.321557
11718	C12orf47	chromosome 12 open reading frame 47	-5.19902	5.48713e-07	1.08689e-05	-0.366581		-2.27993	0.0230749	0.0526473	-0.114452		-2.85004	0.00649793	0.0453546	-0.206335
4195	C12orf49	chromosome 12 open reading frame 49	1.75254	0.0814121	0.167617	0.150336		1.52597	0.127715	0.211899	0.0794691		-1.31707	0.195456	0.3992	-0.108162
3527	C12orf5	chromosome 12 open reading frame 5	2.20345	0.0288537	0.0729461	0.223797		4.81053	2.05209e-06	1.60916e-05	0.367436		-0.870301	0.390599	0.599593	-0.121776
7486	C12orf53	chromosome 12 open reading frame 53	-0.360797	0.718682	0.833677	-0.0678417		-0.0877599	0.930106	0.952216	-0.00277114		-1.54839	0.130144	0.310197	-0.602447
9468	C12orf54	chromosome 12 open reading frame 54	-1.87563	0.0623528	0.135625	-0.266611		-1.59025	0.112476	0.191546	-0.0673766		0.918189	0.365191	0.577273	0.216423
11484	C12orf57	chromosome 12 open reading frame 57	-4.62661	7.15819e-06	8.07499e-05	-0.507539		-6.30394	6.88475e-10	1.05719e-08	-0.509631		-2.85296	0.00667509	0.0460606	-0.237929
7271	C12orf60	chromosome 12 open reading frame 60	-0.214583	0.83034	0.915225	-0.0261251		-3.15193	0.00172941	0.00590818	-0.303273		2.22363	0.0313085	0.125251	0.278768
10809	C12orf62	chromosome 12 open reading frame 62	-3.39926	0.000834858	0.0039223	-0.286944		-3.15414	0.0017166	0.00587221	-0.244964		3.0514	0.00452166	0.0361235	0.253022
5321	C12orf65	chromosome 12 open reading frame 65	1.00407	0.316716	0.473184	0.0746106		1.90527	0.0573764	0.111557	0.087718		-1.13806	0.26077	0.4745	-0.068573
2897	C12orf66	chromosome 12 open reading frame 66	2.67403	0.00819631	0.0261668	0.223145		-3.87538	0.000122155	0.000596854	-0.356949		1.37746	0.177372	0.374462	0.214384
8958	C12orf76	chromosome 12 open reading frame 76	-1.43744	0.152359	0.272838	-0.16335		-2.08661	0.0374812	0.0786324	-0.0914589		2.36073	0.0239646	0.105123	0.195933
10193	C13orf1	chromosome 13 open reading frame 1	-2.59822	0.0101604	0.0310762	-0.178882		-5.55847	4.65039e-08	5.17007e-07	-0.333905		-0.553616	0.582737	0.758882	-0.0503468
3204	C13orf18	chromosome 13 open reading frame 18	2.44472	0.0154761	0.0440205	0.528767		10.7138	4.9756e-24	2.36304e-22	0.847556	PDL1-up	2.84692	0.00693433	0.0471327	0.565731
6032	C13orf23	chromosome 13 open reading frame 23	0.566641	0.571676	0.717818	0.0368123		4.76602	2.53423e-06	1.93645e-05	0.274916		0.514312	0.609499	0.776398	0.0476481
2249	C13orf31	chromosome 13 open reading frame 31	3.19415	0.00166043	0.00695861	0.278487		7.87733	2.49521e-14	6.45738e-13	0.60202	PDL1-up	2.51638	0.0172068	0.0850847	0.603241	PDL1-up
3462	C13orf33	chromosome 13 open reading frame 33	2.24968	0.0257014	0.0663325	0.689672	PDL1-up	-0.0724518	0.942274	0.960761	-0.00460841		-0.910974	0.369407	0.581708	-0.33754
7691	C13orf34	chromosome 13 open reading frame 34	-0.496229	0.620348	0.755837	-0.0516415		5.60302	3.65935e-08	4.15736e-07	0.371078		-1.05719	0.298493	0.513164	-0.146556
11469	C14orf1	chromosome 14 open reading frame 1	-4.5885	8.42999e-06	9.15746e-05	-0.350723		-3.19008	0.00152092	0.00529381	-0.222098		0.366813	0.716006	0.845675	0.0642911
2956	C14orf102	chromosome 14 open reading frame 102	2.63962	0.00904095	0.028259	0.167697		-3.67005	0.000271324	0.00118743	-0.145914		-1.70947	0.0970246	0.257024	-0.219829
4986	C14orf104	chromosome 14 open reading frame 104	1.23085	0.220013	0.36128	0.0780381		-2.85126	0.00455325	0.0134116	-0.27931		-2.55237	0.0152851	0.078763	-0.328208
113	C14orf106	chromosome 14 open reading frame 106	6.0535	8.26001e-09	5.12345e-07	0.620084	PDL1-up	3.90132	0.000110157	0.000545517	0.381763		-3.72897	0.000632473	0.0101882	-0.580196
7453	C14orf109	chromosome 14 open reading frame 109	-0.340513	0.733874	0.846042	-0.021358		-2.84967	0.00457565	0.0134708	-0.206578		-1.23873	0.223319	0.432199	-0.160663
876	C14orf118	chromosome 14 open reading frame 118	4.54155	1.02977e-05	0.000107484	0.419576		2.00563	0.0454892	0.0923046	0.266148		-2.49425	0.0169503	0.084405	-0.28834
4130	C14orf126	chromosome 14 open reading frame 126	1.79206	0.0748316	0.156948	0.112695		-2.59604	0.00973643	0.0254779	-0.201273		-0.554528	0.582652	0.758882	-0.0646753
8543	C14orf128	chromosome 14 open reading frame 128	-1.11682	0.265586	0.415764	-0.137862		-0.611597	0.541111	0.64536	-0.0298183		0.453432	0.653241	0.806625	0.0709192
6743	C14orf129	chromosome 14 open reading frame 129	0.102954	0.918116	0.973045	0.0106389		-2.29252	0.0223328	0.0512302	-0.208403		-1.98344	0.0537788	0.176027	-0.221046
4167	C14orf132	chromosome 14 open reading frame 132	1.76588	0.0791401	0.164119	0.361533		-5.96636	4.8906e-09	6.49754e-08	-0.702993	PDL1-not-up	-1.04544	0.302857	0.517838	-0.309488
634	C14orf135	chromosome 14 open reading frame 135	4.86599	2.50773e-06	3.52887e-05	0.432425		-3.4219	0.000678163	0.00262464	-0.2025		-1.41973	0.163406	0.355859	-0.170584
7993	C14orf138	chromosome 14 open reading frame 138	-0.708678	0.479457	0.634352	-0.0452458		2.25324	0.0247206	0.0557177	0.177723		-1.65599	0.106143	0.273096	-0.179559
4520	C14orf139	chromosome 14 open reading frame 139	1.54427	0.124309	0.233333	0.286582		3.04241	0.00248305	0.00804513	0.260394		1.57175	0.125501	0.302542	0.275066
7847	C14orf142	chromosome 14 open reading frame 142	-0.616832	0.538138	0.688124	-0.0439247		-3.05587	0.00237639	0.00774935	-0.34652		2.01882	0.0508765	0.169935	0.255923
3466	C14orf143	chromosome 14 open reading frame 143	2.24917	0.0257343	0.066359	0.185342		-3.93971	9.44263e-05	0.000477162	-0.334508		-3.50009	0.00123403	0.0154743	-0.410611
3133	C14orf147	chromosome 14 open reading frame 147	2.50014	0.013324	0.0388745	0.207541		-2.84202	0.00468487	0.0137408	-0.240608		-1.53116	0.13492	0.316414	-0.240992
4347	C14orf149	chromosome 14 open reading frame 149	1.65845	0.0989981	0.195436	0.159937		0.500803	0.616753	0.711091	0.0267034		1.88421	0.0675652	0.202615	0.316579
10709	C14orf153	chromosome 14 open reading frame 153	-3.2595	0.00133844	0.00583114	-0.239332		-4.80497	2.10715e-06	1.64794e-05	-0.255294		-3.63303	0.000848192	0.0121915	-0.341024
11198	C14orf156	chromosome 14 open reading frame 156	-4.10168	6.24601e-05	0.00045996	-0.368806		-2.42692	0.0156159	0.0379763	-0.221334		-1.45217	0.154716	0.344534	-0.16438
6705	C14orf159	chromosome 14 open reading frame 159	0.126221	0.8997	0.961526	0.0102025		1.19432	0.232976	0.340105	0.0703316		-1.94403	0.0596428	0.187988	-0.269903
10567	C14orf166	chromosome 14 open reading frame 166	-3.05836	0.00257123	0.0100049	-0.166734		-1.91632	0.0559527	0.1093	-0.0747599		-2.49697	0.0173064	0.0853932	-0.217751
5537	C14orf167	chromosome 14 open reading frame 167	0.875307	0.382593	0.541949	0.0877344		-6.27709	8.07173e-10	1.22454e-08	-0.503881		-1.61715	0.114214	0.285259	-0.213469
11319	C14orf179	chromosome 14 open reading frame 179	-4.32275	2.56667e-05	0.000222441	-0.343572		-7.67606	1.01506e-13	2.46514e-12	-0.418781		-2.3174	0.0253995	0.109245	-0.186256
11352	C14orf181	chromosome 14 open reading frame 181	-4.37234	2.09274e-05	0.000189528	-0.728245	PDL1-not-up	1.83616	0.0669887	0.126535	0.0715508		-1.81286	0.0778572	0.223202	-0.208701
4043	C14orf182	Chromosome 14 open reading frame 182	1.85835	0.0647804	0.139765	0.314514		-0.454027	0.650027	0.739085	-0.0334587		-1.51926	0.138303	0.32147	-0.258673
11343	C14orf2	chromosome 14 open reading frame 2	-4.34826	2.31126e-05	0.000205778	-0.346109		-2.56028	0.0107814	0.0277838	-0.251595		-0.813326	0.421406	0.627086	-0.103483
1914	C14orf21	chromosome 14 open reading frame 21	3.47688	0.000638242	0.00314843	0.268402		-2.5973	0.00970131	0.0253973	-0.0916912		-1.46965	0.150921	0.338842	-0.135501
7211	C14orf4	chromosome 14 open reading frame 4	-0.179939	0.857406	0.932889	-0.0178849		-5.31124	1.709e-07	1.69291e-06	-0.268551		-0.38607	0.701911	0.836954	-0.0461542
3354	C14orf43	chromosome 14 open reading frame 43	2.32497	0.0212082	0.0568366	0.214317		-3.41594	0.000692811	0.00267212	-0.187948		0.356117	0.723666	0.851035	0.0320131
2761	C14orf45	chromosome 14 open reading frame 45	2.77702	0.00607691	0.0204098	0.286717		-7.66494	1.09609e-13	2.65643e-12	-0.734369	PDL1-not-up	2.1855	0.0348377	0.133898	0.223135
11835	C14orf80	chromosome 14 open reading frame 80	-5.55569	1.00084e-07	3.02181e-06	-0.93493	PDL1-not-up	-0.523581	0.600825	0.697664	-0.0228477		-1.33345	0.191671	0.394405	-0.177996
11161	C14orf93	chromosome 14 open reading frame 93	-4.01564	8.74761e-05	0.000606192	-0.2795		-3.03389	0.0025528	0.00823183	-0.127054		-1.70797	0.0969237	0.256853	-0.149853
10423	C15orf17	chromosome 15 open reading frame 17	-2.8593	0.00475609	0.0167204	-0.189413		-3.62753	0.000318646	0.00136922	-0.184771		0.958388	0.343073	0.556043	0.117812
8020	C15orf21	Dresden prostate cancer 2	-0.728139	0.46749	0.62325	-0.0807679		-2.6832	0.00755852	0.0205689	-0.233481		-1.94346	0.0596736	0.188017	-0.136144
6416	C15orf23	chromosome 15 open reading frame 23	0.31352	0.754255	0.861316	0.0338057		3.24245	0.00127244	0.00454001	0.25904		-2.85213	0.00776782	0.0507646	-0.481464
7598	C15orf24	chromosome 15 open reading frame 24	-0.431563	0.666584	0.792773	-0.0254488		-0.499591	0.617605	0.711751	-0.0236357		-0.696492	0.49087	0.685909	-0.0659374
8581	C15orf29	chromosome 15 open reading frame 29	-1.15171	0.250993	0.399159	-0.0667986		1.23903	0.215974	0.320847	0.181215		-1.61507	0.113514	0.284293	-0.128864
2296	C15orf38	chromosome 15 open reading frame 38	3.14953	0.00192003	0.00786045	0.316713		-1.79504	0.0733134	0.136072	-0.0698264		-0.665622	0.509318	0.700638	-0.046414
8545	C15orf40	chromosome 15 open reading frame 40	-1.11829	0.264958	0.415033	-0.0802696		-1.09991	0.271953	0.383902	-0.0837442		1.90694	0.0634005	0.194891	0.240811
7830	C15orf41	chromosome 15 open reading frame 41	-0.603227	0.54713	0.696585	-0.0588585		2.33925	0.0197555	0.0462246	0.0860617		-1.68934	0.100361	0.262421	-0.207938
5287	C15orf42	chromosome 15 open reading frame 42	1.02988	0.304471	0.459707	0.191759		3.56569	0.000401435	0.00167499	0.215264		-3.34803	0.00203939	0.0218285	-0.767579	PDL1-not-up
6640	C15orf48	chromosome 15 open reading frame 48	0.182951	0.855046	0.931297	0.0460183		0.86094	0.389726	0.504096	0.163605		1.34654	0.184877	0.385165	0.368729
6534	C15orf5	chromosome 15 open reading frame 5	0.248116	0.804332	0.896466	0.0231973		1.42119	0.155947	0.248517	0.139019		-2.35101	0.0241658	0.105656	-0.377362
7960	C15orf52	chromosome 15 open reading frame 52	-0.68909	0.491669	0.645219	-0.136792		4.02081	6.79149e-05	0.000358063	0.370174		2.97076	0.00553069	0.0410875	0.617003	PDL1-up
8644	C15orf57	chromosome 15 open reading frame 57	-1.19695	0.232925	0.376675	-0.0761597		-2.55245	0.0110233	0.0283141	-0.172039		1.59723	0.118977	0.292042	0.231277
10897	C15orf63	chromosome 15 open reading frame 63	-3.51714	0.000554257	0.00280628	-0.328917		-1.56063	0.119308	0.20086	-0.0765984		-1.5236	0.135523	0.317188	-0.130446
12033	C16orf13	chromosome 16 open reading frame 13	-6.50952	7.50788e-10	1.13341e-07	-0.665071	PDL1-not-up	-5.37117	1.25219e-07	1.27337e-06	-0.428041		-3.55266	0.00114371	0.0146062	-0.287711
11999	C16orf42	chromosome 16 open reading frame 42	-6.27718	2.58051e-09	2.5063e-07	-0.514525		-4.71384	3.23893e-06	2.41174e-05	-0.269883		-1.00496	0.321855	0.534869	-0.0669683
6171	C16orf5	chromosome 16 open reading frame 5	0.480499	0.631466	0.76492	0.0647702		1.19937	0.231012	0.33795	0.0658106		2.59993	0.0138306	0.0737191	0.505737
11465	C16orf53	chromosome 16 open reading frame 53	-4.57938	8.76512e-06	9.46144e-05	-0.296012		-7.27194	1.56499e-12	3.44718e-11	-0.379903		0.554417	0.582752	0.758882	0.0638872
3711	C16orf54	chromosome 16 open reading frame 54	2.07699	0.0392467	0.0935858	0.583443		15.3975	2.43521e-43	4.17142e-41	1.70211	PDL1-up	2.78165	0.00868217	0.0546241	0.567191
11521	C16orf55	chromosome 16 open reading frame 55	-4.70865	5.01764e-06	6.09569e-05	-0.391537		-1.71535	0.0869631	0.156205	-0.0905097		-0.261027	0.795494	0.892297	-0.0271453
8575	C16orf57	chromosome 16 open reading frame 57	-1.14646	0.253153	0.401847	-0.0731613		6.1359	1.84681e-09	2.63733e-08	0.332751		-1.31041	0.199334	0.40345	-0.218325
11491	C16orf58	chromosome 16 open reading frame 58	-4.64871	6.5077e-06	7.44343e-05	-0.227118		-4.03072	6.52066e-05	0.000345487	-0.277715		-1.50306	0.140586	0.32496	-0.14307
9435	C16orf61	chromosome 16 open reading frame 61	-1.85092	0.0658481	0.141563	-0.113258		4.70919	3.31015e-06	2.45906e-05	0.366568		-0.925881	0.360028	0.572346	-0.0757173
3525	C16orf63	chromosome 16 open reading frame 63	2.20551	0.0287067	0.0726015	0.106602		-2.91036	0.00378772	0.0114639	-0.28113		-1.55191	0.129835	0.309755	-0.131618
10514	C16orf68	chromosome 16 open reading frame 68	-2.99325	0.00315496	0.0118548	-0.178741		-2.09649	0.0365918	0.0770888	-0.0980289		-2.59935	0.0138412	0.0737486	-0.219415
11577	C16orf7	chromosome 16 open reading frame 7	-4.83893	2.82853e-06	3.86634e-05	-0.534852		3.08244	0.0021782	0.00719144	0.143896		-2.69124	0.0106048	0.0620412	-0.18727
929	C16orf72	chromosome 16 open reading frame 72	4.48104	1.32993e-05	0.00013178	0.211157		-3.14125	0.00179228	0.00609113	-0.213956		2.3383	0.0243691	0.106102	0.146832
5712	C16orf74	chromosome 16 open reading frame 74	0.7754	0.439138	0.597078	0.231994		-4.20575	3.1366e-05	0.00018094	-0.257479		0.298819	0.766615	0.876321	0.0726462
6537	C16orf75	chromosome 16 open reading frame 75	0.2452	0.806585	0.898206	0.0402725		2.21855	0.0270116	0.0599099	0.226677		-1.93418	0.0607759	0.190082	-0.322936
11840	C16orf79	chromosome 16 open reading frame 79	-5.58275	8.77018e-08	2.74483e-06	-1.23013	PDL1-not-up	0.410472	0.681653	0.764406	0.0181853		-2.06642	0.0449484	0.157093	-0.15356
8757	C16orf80	chromosome 16 open reading frame 80	-1.27507	0.203957	0.340664	-0.0665065		2.2433	0.0253595	0.056878	0.131243		-2.14042	0.0381664	0.141291	-0.115817
4823	C16orf89	chromosome 16 open reading frame 89	1.34516	0.180294	0.310408	0.454825		-3.10083	0.00204998	0.00682883	-0.410913		0.618593	0.539947	0.725683	0.303877
11867	C16orf93	chromosome 16 open reading frame 93	-5.69253	5.11e-08	1.86017e-06	-0.706701	PDL1-not-up	-5.08362	5.4252e-07	4.83676e-06	-0.313729		0.471231	0.640414	0.797035	0.0577404
9891	C17orf101	chromosome 17 open reading frame 101	-2.29434	0.0229451	0.0605664	-0.226381		-1.97875	0.0484482	0.09718	-0.120656		-1.05108	0.300959	0.516078	-0.129549
9581	C17orf108	chromosome 17 open reading frame 108	-1.96793	0.0506384	0.115313	-0.237665		-4.92026	1.21119e-06	1.00256e-05	-0.242609		2.54306	0.0157419	0.0802235	0.380598
11748	C17orf28	chromosome 17 open reading frame 28	-5.29079	3.56708e-07	7.75802e-06	-0.813108	PDL1-not-up	-3.43383	0.000649737	0.00252753	-0.244611		2.59476	0.0141575	0.0747226	0.408575
11370	C17orf37	chromosome 17 open reading frame 37	-4.41003	1.78995e-05	0.000166405	-0.476897		0.352523	0.72461	0.799013	0.0430165		0.974605	0.336595	0.549138	0.0810301
2183	C17orf39	chromosome 17 open reading frame 39	3.24028	0.00142655	0.00614271	0.255893		-3.49947	0.000512222	0.00206569	-0.200258		-1.14621	0.258859	0.472206	-0.110522
7545	C17orf42	Chromosome 17 open reading frame 42	-0.394461	0.693716	0.814938	-0.023767		-0.734081	0.463279	0.574552	-0.0715989		-0.923897	0.361853	0.574368	-0.0979144
4633	C17orf44	chromosome 17 open reading frame 44	1.46782	0.143928	0.261134	0.17728		-0.196377	0.844403	0.891602	-0.0129557		-0.725946	0.473125	0.669528	-0.0887809
3243	C17orf46	chromosome 17 open reading frame 46	2.41159	0.0169056	0.0473324	0.331881		-3.24781	0.00124923	0.00446937	-0.10218		0.636975	0.52843	0.716895	0.0682953
7196	C17orf48	chromosome 17 open reading frame 48	-0.170431	0.864866	0.938012	-0.0136969		-1.30188	0.193617	0.294527	-0.0945919		-0.821344	0.416984	0.623568	-0.0736446
10496	C17orf49	chromosome 17 open reading frame 49	-2.96263	0.00346967	0.0128306	-0.241892		0.636032	0.525076	0.631075	0.0324524		-1.10531	0.276116	0.490983	-0.117065
8237	C17orf53	chromosome 17 open reading frame 53	-0.888041	0.375724	0.535396	-0.131368		0.707365	0.479703	0.589431	0.0246966		-3.30301	0.00233885	0.0237245	-0.591993	PDL1-not-up
11541	C17orf55	chromosome 17 open reading frame 55	-4.76102	3.99026e-06	5.08336e-05	-1.20958	PDL1-not-up	-0.879768	0.37945	0.494193	-0.0339492		-4.52219	6.66672e-05	0.00229105	-0.405701
11619	C17orf56	chromosome 17 open reading frame 56	-4.94612	1.75078e-06	2.64303e-05	-0.567131		2.08711	0.0374361	0.0785752	0.123389		-1.35537	0.183396	0.383232	-0.0991011
6961	C17orf58	chromosome 17 open reading frame 58	-0.0250144	0.980072	1	-0.00202958		-5.98113	4.49669e-09	6.01323e-08	-0.649768	PDL1-not-up	-3.02087	0.00484364	0.0376969	-0.365447
11426	C17orf59	chromosome 17 open reading frame 59	-4.51102	1.172e-05	0.000119062	-0.427821		-4.41094	1.28687e-05	8.19969e-05	-0.159975		-0.631375	0.532356	0.719871	-0.0498283
11410	C17orf61	chromosome 17 open reading frame 61	-4.47152	1.38428e-05	0.000135919	-0.436699		-4.45994	1.03483e-05	6.74849e-05	-0.491896		-0.409738	0.684334	0.826565	-0.0367476
9869	C17orf62	chromosome 17 open reading frame 62	-2.27608	0.0240393	0.0628487	-0.168761		3.53054	0.000457081	0.00187372	0.182395		0.631125	0.532506	0.7199	0.0748235
10331	C17orf63	chromosome 17 open reading frame 63	-2.75495	0.00648383	0.0215439	-0.200073		1.4165	0.157316	0.250167	0.118304		-1.27581	0.208673	0.414822	-0.075934
5425	C17orf64	chromosome 17 open reading frame 64	0.939944	0.348527	0.507059	0.124549		-0.857486	0.391629	0.506002	-0.0333648		-1.93304	0.0632314	0.194536	-0.344792
7468	C17orf68	chromosome 17 open reading frame 68	-0.346911	0.72907	0.842539	-0.0350864		-2.12542	0.0340913	0.0726482	-0.125591		0.386369	0.701706	0.836851	0.0415317
10801	C17orf69	chromosome 17 open reading frame 69	-3.38841	0.000866493	0.00404962	-0.447189		-0.689616	0.490788	0.599524	-0.0491886		-0.452492	0.653852	0.8069	-0.0604785
11741	C17orf70	chromosome 17 open reading frame 70	-5.28431	3.67786e-07	7.88206e-06	-0.470436		-4.28121	2.2696e-05	0.00013581	-0.195093		-3.85747	0.000410935	0.00774282	-0.2758
1740	C17orf71	chromosome 17 open reading frame 71	3.63232	0.000367716	0.0019925	0.279243		0.00501797	0.995998	0.997293	0.000411705		-0.503782	0.617683	0.781968	-0.0409819
7283	C17orf75	chromosome 17 open reading frame 75	-0.222608	0.824097	0.910534	-0.0174316		-1.9084	0.0569705	0.110908	-0.152367		-3.02921	0.00427095	0.0350396	-0.250989
9620	C17orf76	chromosome 17 open reading frame 76	-2.00691	0.0462815	0.107041	-0.309869		-2.02054	0.0439139	0.0896285	-0.0815348		-0.389161	0.698833	0.835033	-0.080764
10157	C17orf79	chromosome 17 open reading frame 79	-2.56051	0.0112867	0.0338387	-0.230442		-4.88044	1.46825e-06	1.19131e-05	-0.267239		-0.869816	0.390176	0.599251	-0.0534459
4165	C17orf80	chromosome 17 open reading frame 80	1.76715	0.0789259	0.163751	0.150304		-2.36931	0.018239	0.0432411	-0.144986		-0.271922	0.787049	0.88775	-0.0218298
9583	C17orf81	chromosome 17 open reading frame 81	-1.96909	0.0505031	0.115043	-0.158788		-2.5425	0.0113377	0.0290013	-0.221314		-1.03038	0.30988	0.523399	-0.214333
2705	C17orf85	chromosome 17 open reading frame 85	2.82199	0.00531863	0.0183062	0.175088		-3.11667	0.0019452	0.00653219	-0.124982		-1.34649	0.185745	0.386491	-0.129251
5467	C17orf91	chromosome 17 open reading frame 91	0.915469	0.361191	0.520136	0.109909		0.687484	0.492129	0.600725	0.0497488		2.47355	0.0189779	0.0902427	0.361702
1572	C18orf1	chromosome 18 open reading frame 1	3.78355	0.000211368	0.00125858	0.561892		-5.09343	5.16614e-07	4.6292e-06	-0.582543		-3.1974	0.00273789	0.0262701	-0.493518
4722	C18orf10	chromosome 18 open reading frame 10	1.41201	0.159704	0.282783	0.11317		-1.36917	0.171622	0.267765	-0.0927907		-1.22831	0.226926	0.436392	-0.115772
9218	C18orf18	chromosome 18 open reading frame 18	-1.63874	0.103043	0.201829	-0.190227		0.174106	0.86186	0.903465	0.00920159		-0.568619	0.573646	0.751397	-0.0882128
3249	C18orf19	chromosome 18 open reading frame 19	2.40825	0.0170557	0.0476488	0.189997		0.900459	0.368354	0.483039	0.0821839		-2.85158	0.00750748	0.0495705	-0.348444
8536	C18orf2	chromosome 18 open reading frame 2	-1.11173	0.267761	0.418276	-0.206917		-0.849132	0.396256	0.510596	-0.0454787		-1.39389	0.173306	0.369133	-0.54444
8547	C18orf21	chromosome 18 open reading frame 21	-1.12123	0.26371	0.413394	-0.095705		0.862604	0.388811	0.503135	0.0471167		-2.81139	0.00795787	0.0515082	-0.219739
425	C18orf25	chromosome 18 open reading frame 25	5.20034	5.4533e-07	1.0828e-05	0.336316		-3.09404	0.00209647	0.00695742	-0.133689		-3.47955	0.0010168	0.0136105	-0.195585
6068	C18orf34	chromosome 18 open reading frame 34	0.546188	0.585625	0.72874	0.111226		-2.00174	0.0459079	0.0929619	-0.08876		-1.98337	0.0557474	0.18008	-0.9623
7181	C18orf45	chromosome 18 open reading frame 45	-0.161292	0.872047	0.942465	-0.0175782		-3.99029	7.69337e-05	0.000398701	-0.180036		-3.40365	0.00161441	0.0185199	-0.331992
270	C18orf54	chromosome 18 open reading frame 54	5.54367	1.06121e-07	3.16683e-06	0.586984	PDL1-up	0.623495	0.533273	0.638556	0.0483347		-1.90425	0.0656459	0.198985	-0.364558
2885	C19orf12	chromosome 19 open reading frame 12	2.68315	0.00798462	0.0255944	0.191654		7.14585	3.59136e-12	7.57945e-11	0.384301		3.05332	0.00424774	0.0350041	0.247434
11164	C19orf18	chromosome 19 open reading frame 18	-4.02044	8.58612e-05	0.000597362	-0.71987	PDL1-not-up	-1.90975	0.0567957	0.110665	-0.125942		0.677755	0.502358	0.695801	0.107448
4562	C19orf2	Chromosome 19 open reading frame 2	1.50826	0.13327	0.246769	0.0950323		3.14245	0.00178515	0.00607217	0.335331		-0.504609	0.617395	0.781764	-0.0589071
12008	C19orf20	Chromosome 19 open reading frame 20	-6.34534	1.80126e-09	1.9567e-07	-1.78055	PDL1-not-up	-5.54383	5.02979e-08	5.56209e-07	-0.361643		1.57573	0.124026	0.300129	0.215437
10598	C19orf21	chromosome 19 open reading frame 21	-3.0974	0.00227076	0.00901411	-0.695397	PDL1-not-up	-5.02684	7.18965e-07	6.25282e-06	-0.341471		-0.607482	0.547011	0.731931	-0.128316
11656	C19orf22	chromosome 19 open reading frame 22	-5.0606	1.0405e-06	1.77429e-05	-0.428365		-1.7076	0.0883946	0.158318	-0.0991083		-3.32888	0.0019179	0.0208815	-0.24968
11796	C19orf24	chromosome 19 open reading frame 24	-5.41058	2.01793e-07	5.1361e-06	-0.615673	PDL1-not-up	-3.07173	0.00225622	0.00741572	-0.140427		-0.560367	0.578969	0.755444	-0.0600944
11902	C19orf25	chromosome 19 open reading frame 25	-5.80958	2.85176e-08	1.22745e-06	-0.597025	PDL1-not-up	-3.71524	0.000228331	0.00102339	-0.21437		-0.592241	0.557763	0.740442	-0.0636863
11213	C19orf28	chromosome 19 open reading frame 28	-4.13061	5.57056e-05	0.000418809	-0.396687		3.99645	7.50249e-05	0.000390127	0.206978		3.4721	0.001297	0.0159748	0.438971
11769	C19orf29	chromosome 19 open reading frame 29	-5.33691	2.86738e-07	6.70502e-06	-0.398454		-1.14837	0.251419	0.36154	-0.0529973		-2.6179	0.012894	0.0704232	-0.183147
6780	C19orf30	chromosome 19 open reading frame 30	0.080661	0.935803	0.984876	0.0370373		-1.96651	0.0498489	0.0994806	-0.0900905		0.655123	0.515099	0.705811	0.0783652
8699	C19orf33	chromosome 19 open reading frame 33	-1.22979	0.220407	0.361724	-0.467824		-4.4931	8.91895e-06	5.91918e-05	-0.854107	PDL1-not-up	-0.680776	0.49963	0.693517	-0.0967848
11732	C19orf39	chromosome 19 open reading frame 39	-5.26781	3.97514e-07	8.31096e-06	-0.491704		-4.54044	7.20199e-06	4.89289e-05	-0.251794		-1.55077	0.131278	0.311716	-0.14245
11155	C19orf42	chromosome 19 open reading frame 42	-4.00857	8.99126e-05	0.000618839	-0.242624		-4.63305	4.7146e-06	3.37452e-05	-0.264559		0.366392	0.716517	0.845842	0.0423798
11631	C19orf43	chromosome 19 open reading frame 43	-4.98108	1.49486e-06	2.34283e-05	-0.39706		2.44824	0.0147333	0.0361314	0.163887		-1.61971	0.113449	0.284223	-0.173488
9386	C19orf46	chromosome 19 open reading frame 46	-1.80675	0.0724999	0.152883	-0.468511		-5.36748	1.2765e-07	1.29585e-06	-0.401645		-1.02904	0.310793	0.52437	-0.126005
9541	C19orf47	chromosome 19 open reading frame 47	-1.92936	0.0552848	0.123308	-0.168139		-0.193801	0.846418	0.892982	-0.00554318		-0.406741	0.686264	0.827659	-0.0241535
10302	C19orf48	chromosome 19 open reading frame 48	-2.72629	0.00704924	0.023101	-0.348147		-2.72911	0.00659739	0.0183482	-0.146188		-5.012	2.0019e-05	0.000979967	-0.656348	PDL1-not-up
11120	C19orf50	chromosome 19 open reading frame 50	-3.93203	0.000120742	0.000790988	-0.19381		-0.256023	0.798049	0.856028	-0.00978591		1.40433	0.168982	0.363289	0.0986699
11184	C19orf53	chromosome 19 open reading frame 53	-4.05411	7.52958e-05	0.000539016	-0.309687		-2.56519	0.0106323	0.0274779	-0.123586		-0.514564	0.609894	0.776433	-0.0383267
11416	C19orf56	chromosome 19 open reading frame 56	-4.478	1.34705e-05	0.000133027	-0.305196		-5.70984	2.04674e-08	2.44659e-07	-0.259033		-0.667146	0.508994	0.700456	-0.0451594
8503	C19orf57	chromosome 19 open reading frame 57	-1.09032	0.277053	0.428622	-0.148011		-0.549953	0.582622	0.682094	-0.0149148		-1.95238	0.0593598	0.187421	-0.313308
11904	C19orf6	chromosome 19 open reading frame 6	-5.81199	2.81752e-08	1.22678e-06	-0.624699	PDL1-not-up	-2.78976	0.00549675	0.0157553	-0.21729		-1.16551	0.251058	0.462783	-0.248118
9116	C19orf61	chromosome 19 open reading frame 61	-1.55605	0.121481	0.229325	-0.113057		-1.00199	0.31688	0.431162	-0.03458		-0.619303	0.539612	0.725434	-0.0406937
11512	C19orf62	chromosome 19 open reading frame 62	-4.68728	5.50646e-06	6.57285e-05	-0.282574		-1.262	0.207596	0.310853	-0.0595864		-3.51329	0.00126549	0.0157601	-0.22389
7236	C19orf66	chromosome 19 open reading frame 66	-0.194768	0.845798	0.925347	-0.0172765		7.51554	3.04879e-13	7.17697e-12	0.555444		3.10822	0.00341473	0.0305289	0.234995
4515	C1D	C1D nuclear receptor corepressor	1.54811	0.123382	0.231892	0.112049		-2.37735	0.0178509	0.0424637	-0.191373		-1.47488	0.146834	0.33357	-0.156896
6637	C1GALT1	core 1 synthase, glycoprotein-N-acetylgalactosamine 3-beta-galactosyltransferase, 1	0.184122	0.854128	0.930745	0.0211173		6.51725	1.90862e-10	3.21018e-09	0.581267		0.757368	0.454278	0.654445	0.0899899
7130	C1GALT1C1	C1GALT1-specific chaperone 1	-0.126963	0.899114	0.961193	-0.00798883		1.93031	0.0541918	0.106521	0.0774201		4.15477	0.000190979	0.00457657	0.378358
2533	C1orf103	chromosome 1 open reading frame 103	2.96802	0.00341223	0.0126387	0.287542		0.741611	0.458707	0.570566	0.0719098		0.742681	0.463165	0.661433	0.116843
11338	C1orf104	chromosome 1 open reading frame 104	-4.3436	2.356e-05	0.000208406	-0.7587	PDL1-not-up	3.37248	0.000808734	0.003062	0.439911		3.74889	0.000538318	0.0092122	0.402777
7185	C1orf106	chromosome 1 open reading frame 106	-0.16537	0.868842	0.940238	-0.0584712		6.24295	9.87398e-10	1.472e-08	1.00605	PDL1-up	-0.378342	0.707317	0.840916	-0.0903613
2917	C1orf107	chromosome 1 open reading frame 107	2.66017	0.00852761	0.0270218	0.213366		-1.17918	0.238943	0.347064	-0.0849416		-1.53038	0.134645	0.316156	-0.160288
4185	C1orf109	chromosome 1 open reading frame 109	1.75635	0.0807579	0.16657	0.137478		-2.38273	0.0175954	0.041966	-0.107882		-1.29115	0.204745	0.410167	-0.139713
4714	C1orf112	chromosome 1 open reading frame 112	1.41889	0.157688	0.279794	0.13443		1.88932	0.059486	0.114917	0.163585		-2.34328	0.0256282	0.10987	-0.317045
9764	C1orf113	chromosome 1 open reading frame 113	-2.1671	0.0315634	0.0783968	-0.475044		-2.48974	0.0131407	0.0328166	-0.106927		-3.47069	0.00141845	0.0169827	-0.285385
5556	C1orf114	chromosome 1 open reading frame 114	0.867027	0.387101	0.546388	0.222529		-1.7747	0.0766178	0.141078	-0.0658144		2.46733	0.0196256	0.092506	1.00415	PDL1-up
10314	C1orf115	chromosome 1 open reading frame 115	-2.73603	0.00685233	0.0225493	-0.364066		-3.24331	0.0012687	0.00452757	-0.405725		-0.330763	0.743113	0.862344	-0.0979984
9561	C1orf116	chromosome 1 open reading frame 116	-1.95118	0.0526136	0.118809	-0.359177		0.35569	0.722238	0.797402	0.0447042		-1.9734	0.0547394	0.17813	-0.301344
11895	C1orf122	chromosome 1 open reading frame 122	-5.78227	3.26967e-08	1.35069e-06	-0.583707		-2.70961	0.00699135	0.0192362	-0.158555		-0.820292	0.417397	0.623885	-0.0808054
9227	C1orf123	chromosome 1 open reading frame 123	-1.65143	0.100423	0.197755	-0.10341		-3.51501	0.000483902	0.00196813	-0.128207		0.668698	0.507406	0.699462	0.0593136
9503	C1orf125	chromosome 1 open reading frame 125	-1.90002	0.0590565	0.13004	-0.725132		-0.15106	0.879995	0.915912	-0.00396284		3.14676	0.00321135	0.0292867	0.492454
10073	C1orf128	chromosome 1 open reading frame 128	-2.4632	0.0147265	0.0422454	-0.143946		-1.04248	0.297746	0.411002	-0.0442733		-1.12659	0.266511	0.481561	-0.108009
8529	C1orf131	chromosome 1 open reading frame 131	-1.10826	0.269254	0.420034	-0.0957169		0.534078	0.593549	0.691445	0.0317406		-0.283642	0.77829	0.883711	-0.0285238
4699	C1orf144	chromosome 1 open reading frame 144	1.42687	0.155378	0.276771	0.079231		-1.50872	0.132067	0.217545	-0.0775009		-1.34632	0.185374	0.385967	-0.12004
8119	C1orf156	chromosome 1 open reading frame 156	-0.801725	0.423787	0.583631	-0.0563638		-1.67331	0.0949563	0.167645	-0.145039		1.91891	0.0631577	0.19435	0.200683
11885	C1orf159	chromosome 1 open reading frame 159	-5.74093	4.01869e-08	1.57691e-06	-0.880375	PDL1-not-up	1.11298	0.266304	0.377772	0.0484472		-1.04611	0.303222	0.517838	-0.0881548
1201	C1orf162	chromosome 1 open reading frame 162	4.16827	4.79524e-05	0.000369561	0.789664	PDL1-up	11.1384	1.22631e-25	6.42985e-24	0.85305	PDL1-up	3.16667	0.00312318	0.028826	0.694091	PDL1-up
1618	C1orf163	chromosome 1 open reading frame 163	3.745	0.000243794	0.00141674	0.286314		0.833854	0.404802	0.51905	0.0394447		-2.12874	0.0417653	0.14993	-0.257204
10426	C1orf170	chromosome 1 open reading frame 170	-2.86256	0.00470949	0.0165821	-0.720837	PDL1-not-up	-1.28409	0.199767	0.301866	-0.0446887		-3.94812	0.00041596	0.00777793	-1.04271	PDL1-not-up
11396	C1orf172	chromosome 1 open reading frame 172	-4.44633	1.53845e-05	0.000148013	-0.586947	PDL1-not-up	-5.06547	5.93772e-07	5.25124e-06	-0.255297		-3.34203	0.00203753	0.0218247	-1.03422	PDL1-not-up
4454	C1orf173	chromosome 1 open reading frame 173	1.59155	0.113269	0.217177	0.485264		-2.39186	0.0171692	0.0411053	-0.210111		4.47377	3.48793e-05	0.0014332	0.921887	PDL1-up
7136	C1orf174	chromosome 1 open reading frame 174	-0.128368	0.898004	0.960656	-0.00735576		0.744969	0.456676	0.568622	0.036064		-1.79778	0.0806706	0.229097	-0.161225
10531	C1orf175	chromosome 1 open reading frame 175	-3.01452	0.00295207	0.0112239	-0.748169	PDL1-not-up	1.03495	0.301246	0.414832	0.0494153		1.60325	0.118757	0.29165	0.432578
9527	C1orf182	chromosome 1 open reading frame 182	-1.91718	0.0568254	0.126087	-0.274618		-0.378256	0.705418	0.784155	-0.0150482		-0.50794	0.615101	0.780262	-0.0740935
3108	C1orf183	chromosome 1 open reading frame 183	2.51628	0.0127495	0.0374962	0.331684		-2.45837	0.0143294	0.0353349	-0.0745817		-2.41537	0.0210178	0.0963824	-0.219673
6814	C1orf198	chromosome 1 open reading frame 198	0.0617554	0.950827	0.993605	0.00598696		1.71979	0.0861528	0.154987	0.106641		-2.94449	0.00562023	0.0414144	-0.490445
7085	C1orf201	chromosome 1 open reading frame 201	-0.0963849	0.923324	0.976419	-0.00833646		-4.407	1.30952e-05	8.32593e-05	-0.205774		0.99596	0.3262	0.53901	0.154093
7839	C1orf21	chromosome 1 open reading frame 21	-0.607745	0.544135	0.693934	-0.0747916		-7.87417	2.55146e-14	6.59585e-13	-0.98006	PDL1-not-up	-1.19598	0.23991	0.450072	-0.297617
11388	C1orf210	chromosome 1 open reading frame 210	-4.43458	1.61587e-05	0.000153946	-0.737368	PDL1-not-up	-4.81483	2.01048e-06	1.5818e-05	-0.335716		-0.56147	0.577567	0.754398	-0.0922781
5145	C1orf216	chromosome 1 open reading frame 216	1.12669	0.2614	0.410813	0.0986049		-0.800211	0.424007	0.537716	-0.0462128		0.245755	0.807327	0.90029	0.0296947
7226	C1orf230	chromosome 1 open reading frame 230	-0.185754	0.852851	0.93009	-0.0567295		-3.18845	0.00152931	0.00531828	-0.308429		6.55328	8.20729e-08	2.21927e-05	1.60606	PDL1-up
2425	C1orf25	chromosome 1 open reading frame 25	3.04919	0.00264689	0.0102573	0.200584		-2.8925	0.00400567	0.0120204	-0.197264		2.48315	0.0179341	0.087452	0.295902
3700	C1orf26	chromosome 1 open reading frame 26	2.08706	0.0383155	0.091717	0.154768		-0.97179	0.331673	0.446588	-0.0462652		1.54571	0.131918	0.312699	0.14766
8006	C1orf27	chromosome 1 open reading frame 27	-0.714444	0.475894	0.631262	-0.053478		-3.50048	0.000510334	0.00205972	-0.175052		-0.917202	0.36492	0.577033	-0.076753
12020	C1orf35	chromosome 1 open reading frame 35	-6.40407	1.31906e-09	1.64131e-07	-0.616765	PDL1-not-up	-3.29271	0.00106981	0.00390671	-0.117048		-2.62893	0.0128471	0.0702006	-0.178567
914	C1orf38	chromosome 1 open reading frame 38	4.49915	1.23228e-05	0.000123682	0.730643	PDL1-up	15.9824	6.20478e-46	1.34324e-43	1.0831	PDL1-up	3.75956	0.000603552	0.00994255	0.763528	PDL1-up
9161	C1orf43	chromosome 1 open reading frame 43	-1.58873	0.113905	0.218213	-0.0974148		-3.94755	9.149e-05	0.000464052	-0.29185		-0.368122	0.71491	0.845315	-0.0267524
11488	C1orf50	chromosome 1 open reading frame 50	-4.63195	6.99533e-06	7.94204e-05	-0.307042		-1.24778	0.212755	0.316959	-0.0708734		-0.472642	0.639072	0.79612	-0.0453937
7199	C1orf52	chromosome 1 open reading frame 52	-0.174173	0.861928	0.936137	-0.00978241		2.62274	0.00901623	0.0238515	0.134624		-2.90514	0.00642634	0.0450765	-0.373873
4297	C1orf54	chromosome 1 open reading frame 54	1.68312	0.0941151	0.188111	0.238823		2.20468	0.0279775	0.0616525	0.183993		0.890983	0.379487	0.589556	0.140044
713	C1orf55	chromosome 1 open reading frame 55	4.75422	4.11128e-06	5.18799e-05	0.401769		-1.36283	0.173612	0.2703	-0.0792943		-2.92481	0.00610862	0.0437283	-0.334413
11599	C1orf56	chromosome 1 open reading frame 56	-4.90268	2.12833e-06	3.08366e-05	-0.493352		-6.29868	7.10277e-10	1.0883e-08	-0.494539		-2.20551	0.0344221	0.133095	-0.21072
10081	C1orf57	chromosome 1 open reading frame 57	-2.47645	0.014209	0.040967	-0.221305		-4.63889	4.58914e-06	3.2914e-05	-0.367441		-1.05699	0.297665	0.512347	-0.118997
5950	C1orf59	chromosome 1 open reading frame 59	0.612888	0.540737	0.690529	0.10116		3.45391	0.00060438	0.00237624	0.356781		-0.367851	0.7155	0.845315	-0.0881897
6986	C1orf61	chromosome 1 open reading frame 61	-0.0374171	0.970195	1	-0.00861821		2.34796	0.019305	0.045366	0.109411		-1.0117	0.319337	0.532326	-0.146751
10819	C1orf63	chromosome 1 open reading frame 63	-3.40727	0.00081223	0.00383178	-0.488426		1.94528	0.0523586	0.103517	0.21694		-1.11085	0.274532	0.489535	-0.206888
8678	C1orf64	chromosome 1 open reading frame 64	-1.21569	0.225723	0.36792	-0.183296		-5.26201	2.20186e-07	2.12519e-06	-0.660959	PDL1-not-up	-2.333	0.0267727	0.112972	-0.747538	PDL1-not-up
11710	C1orf66	chromosome 1 open reading frame 66	-5.18647	5.81768e-07	1.13216e-05	-0.366624		-5.09108	5.22704e-07	4.67901e-06	-0.271486		-3.02727	0.00451042	0.0361081	-0.232726
4305	C1orf74	chromosome 1 open reading frame 74	1.67906	0.0949044	0.189265	0.156776		-1.6213	0.105648	0.182431	-0.0855805		-2.06671	0.0467645	0.160888	-0.251342
2544	C1orf83	chromosome 1 open reading frame 83	2.95616	0.00353964	0.0130401	0.236021		0.573603	0.566521	0.667607	0.026982		-1.46011	0.152384	0.341117	-0.10584
8125	C1orf85	chromosome 1 open reading frame 85	-0.80705	0.420721	0.580528	-0.0608963		-4.02795	6.5953e-05	0.000349075	-0.302106		0.696907	0.490881	0.685909	0.0963356
12037	C1orf86	chromosome 1 open reading frame 86	-6.54656	6.15153e-10	9.83355e-08	-0.859991	PDL1-not-up	-5.64945	2.84568e-08	3.30531e-07	-0.369181		-2.32482	0.0258804	0.110588	-0.420237
8116	C1orf88	chromosome 1 open reading frame 88	-0.801002	0.424204	0.583953	-0.190049		-6.32317	6.14142e-10	9.50909e-09	-0.605053	PDL1-not-up	1.20676	0.236485	0.446105	0.334519
7723	C1orf89	chromosome 1 open reading frame 89	-0.522374	0.602063	0.741598	-0.0499639		-1.22128	0.222614	0.328594	-0.0331492		0.419084	0.677695	0.821411	0.0495799
3459	C1orf9	chromosome 1 open reading frame 9	2.25167	0.0255727	0.0660669	0.196673		-3.29362	0.00106643	0.00389557	-0.239388		0.590355	0.558308	0.740642	0.0434813
4160	C1orf92	chromosome 1 open reading frame 92	1.77227	0.0780703	0.162397	0.254407		-1.69992	0.0898313	0.160378	-0.0617025		-0.863858	0.393175	0.602013	-0.181432
10430	C1orf93	chromosome 1 open reading frame 93	-2.86675	0.00465035	0.0164303	-0.378075		-3.61963	0.000328247	0.00140449	-0.278728		-0.671413	0.505372	0.698047	-0.0946613
9113	C1orf97	chromosome 1 open reading frame 97	-1.55415	0.121935	0.229908	-0.173695		-2.96106	0.00322662	0.0100292	-0.27983		0.4812	0.633317	0.792791	0.073148
960	C1QA	complement component 1, q subcomponent, A chain	4.43794	1.59332e-05	0.000152293	0.843528	PDL1-up	12.6582	1.16241e-31	8.63537e-30	1.08323	PDL1-up	6.09543	3.82047e-07	7.03451e-05	1.0702	PDL1-up
545	C1QB	complement component 1, q subcomponent, B chain	4.9923	1.42066e-06	2.2628e-05	1.01399	PDL1-up	11.521	4.07449e-27	2.36086e-25	1.08065	PDL1-up	6.03804	4.28695e-07	7.51301e-05	1.11992	PDL1-up
8519	C1QBP	complement component 1, q subcomponent binding protein	-1.10176	0.272064	0.422954	-0.0929457		-3.52541	0.000465794	0.00190546	-0.293137		-2.76968	0.00878144	0.0549674	-0.230059
589	C1QC	complement component 1, q subcomponent, C chain	4.93344	1.8537e-06	2.77117e-05	0.963602	PDL1-up	8.77747	3.42536e-17	1.07441e-15	0.803675	PDL1-up	5.87213	7.55482e-07	0.000102794	1.12047	PDL1-up
8146	C1QL1	complement component 1, q subcomponent-like 1	-0.827519	0.409057	0.568263	-0.287149		-2.0542	0.0405285	0.0839278	-0.0866259		2.62695	0.0128094	0.0700738	1.00869	PDL1-up
8563	C1QTNF1	C1q and tumor necrosis factor related protein 1	-1.13584	0.257558	0.406679	-0.149589		1.8089	0.0711291	0.13273	0.0872427		2.04111	0.0486126	0.165099	0.504587
4059	C1QTNF2	C1q and tumor necrosis factor related protein 2	1.84665	0.0664674	0.142596	0.326759		-1.40057	0.162027	0.25594	-0.0792176		3.58595	0.000954675	0.0131628	1.20993	PDL1-up
6488	C1QTNF6	C1q and tumor necrosis factor related protein 6	0.269784	0.787641	0.885454	0.0449767		-2.73364	0.00650871	0.0181431	-0.209357		0.582871	0.563502	0.744481	0.116154
1757	C1QTNF7	C1q and tumor necrosis factor related protein 7	3.61329	0.000393781	0.00211476	0.756383	PDL1-up	-3.33812	0.000912931	0.00340067	-0.207166		3.31802	0.00202338	0.0217371	1.36611	PDL1-up
1388	C1R	complement component 1, r subcomponent	3.97673	0.000101694	0.000684744	0.711415	PDL1-up	5.26952	2.11865e-07	2.05275e-06	0.505337		6.72862	1.0715e-07	2.59768e-05	1.1832	PDL1-up
3944	C1RL	complement component 1, r subcomponent-like	1.91601	0.0569759	0.126353	0.229235		0.842115	0.400167	0.514348	0.0612848		1.04036	0.3048	0.519272	0.167096
903	C1S	complement component 1, s subcomponent	4.51398	1.15744e-05	0.000117991	0.886267	PDL1-up	6.7635	4.16359e-11	7.60066e-10	0.712166	PDL1-up	5.88842	1.31266e-06	0.000149172	0.794077	PDL1-up
1822	C2	complement component 2	3.56236	0.000472359	0.00245644	0.695142	PDL1-up	13.5324	2.73661e-35	2.61698e-33	0.826484	PDL1-up	3.07639	0.00395687	0.0335999	1.08049	PDL1-up
5416	C20orf103	chromosome 20 open reading frame 103	0.947957	0.344444	0.502757	0.272593		-4.94263	1.08645e-06	9.07402e-06	-0.583459		3.55167	0.00113754	0.0145401	0.751733	PDL1-up
10739	C20orf11	chromosome 20 open reading frame 11	-3.29066	0.00120633	0.00535949	-0.190368		-3.35251	0.000867863	0.00325778	-0.212111		0.878585	0.384421	0.593735	0.053866
6684	C20orf111	Chromosome 20 open reading frame 111	0.143471	0.886081	0.951798	0.0108312		-4.03987	6.27999e-05	0.000334191	-0.235295		-1.71216	0.0960648	0.255552	-0.154534
8432	C20orf112	chromosome 20 open reading frame 112	-1.04045	0.29955	0.454181	-0.0807804		-1.3572	0.175393	0.272371	-0.0873816		1.7568	0.0874099	0.240416	0.242116
8298	C20orf114	chromosome 20 open reading frame 114	-0.934402	0.351369	0.510072	-0.563378		-3.82022	0.000151901	0.000719287	-0.622205	PDL1-not-up	1.99677	0.0478718	0.163422	0.280379
1378	C20orf117	chromosome 20 open reading frame 117	3.98577	9.82071e-05	0.000665003	0.391827		-2.55506	0.0109423	0.0281327	-0.178884		-0.306599	0.760437	0.873342	-0.0377291
8553	C20orf12	chromosome 20 open reading frame 12	-1.12738	0.261107	0.410631	-0.133173		-3.60926	0.000341261	0.00145173	-0.282861		1.21783	0.23106	0.440555	0.149885
3392	C20orf141	chromosome 20 open reading frame 141	2.29512	0.0228997	0.0604778	0.279536		0.0527998	0.957915	0.971397	0.00154602		0.903505	0.372334	0.584494	0.112813
11148	C20orf151	chromosome 20 open reading frame 151	-3.99159	9.60231e-05	0.000652772	-1.08352	PDL1-not-up	-0.508629	0.611259	0.706386	-0.0172019		-2.0427	0.050157	0.168417	-0.487324
8635	C20orf160	chromosome 20 open reading frame 160	-1.19144	0.235074	0.379405	-0.19227		-1.03616	0.300678	0.414228	-0.0685305		1.20777	0.235616	0.445042	0.250167
1054	C20orf177	chromosome 20 open reading frame 177	4.32475	2.54563e-05	0.000221365	0.607623	PDL1-up	0.931422	0.352131	0.467358	0.064299		2.41571	0.0214086	0.0974506	0.396621
10299	C20orf195	chromosome 20 open reading frame 195	-2.71546	0.00727426	0.023706	-0.648759	PDL1-not-up	-3.91611	0.000103824	0.000518264	-0.15252		-0.287196	0.775691	0.882051	-0.0402931
10038	C20orf20	chromosome 20 open reading frame 20	-2.42194	0.016447	0.0462882	-0.213339		1.49738	0.13499	0.221368	0.0801898		-1.31711	0.19652	0.400397	-0.12538
7229	C20orf200	chromosome 20 open reading frame 200	-0.188837	0.850437	0.928345	-0.0429662		-2.86456	0.00436962	0.012955	-0.088137		0.336863	0.737727	0.859393	0.0375467
6342	C20orf203	chromosome 20 open reading frame 203	0.363832	0.716418	0.832321	0.058774		0.448743	0.653832	0.742096	0.014345		-1.84993	0.0724003	0.212026	-0.287111
10263	C20orf24	chromosome 20 open reading frame 24	-2.66258	0.00846899	0.0268785	-0.248353		2.38877	0.0173128	0.0413956	0.157621		-0.802	0.427821	0.632924	-0.0665396
9980	C20orf29	chromosome 20 open reading frame 29	-2.37389	0.0186727	0.0512116	-0.181065		-2.51728	0.0121701	0.0307297	-0.106952		0.410212	0.684092	0.82641	0.0311108
4553	C20orf3	chromosome 20 open reading frame 3	1.51561	0.131402	0.243895	0.100492		-3.98971	7.71143e-05	0.000399461	-0.218216		-2.5125	0.0170925	0.0848558	-0.274321
5683	C20orf30	chromosome 20 open reading frame 30	0.792905	0.428894	0.587621	0.0435543		-3.99089	7.67453e-05	0.000397842	-0.322592		0.680013	0.501312	0.694896	0.0613437
8636	C20orf4	chromosome 20 open reading frame 4	-1.19222	0.234769	0.379054	-0.0503139		-3.86083	0.000129417	0.000626784	-0.154067		-2.26818	0.0295177	0.120439	-0.111893
8453	C20orf43	chromosome 20 open reading frame 43	-1.05315	0.293707	0.447706	-0.0489905		-2.20438	0.027999	0.061673	-0.0992876		-0.782174	0.439518	0.642859	-0.0492106
10812	C20orf46	chromosome 20 open reading frame 46	-3.40156	0.000828297	0.00389594	-0.732547	PDL1-not-up	2.8348	0.00479019	0.0140008	0.148508		-3.13898	0.00336801	0.0302227	-0.527193
8012	C20orf54	chromosome 20 open reading frame 54	-0.719251	0.472935	0.628678	-0.159802		-2.63576	0.00868258	0.0231011	-0.197686		-0.515895	0.609213	0.776398	-0.13371
9938	C20orf7	chromosome 20 open reading frame 7	-2.34077	0.0203582	0.0549678	-0.174532		-1.17274	0.241516	0.349958	-0.07058		-0.632719	0.53076	0.718514	-0.0664676
3692	C20orf72	chromosome 20 open reading frame 72	2.09652	0.0374578	0.0899048	0.162127		1.84071	0.0663169	0.125476	0.10554		-2.0999	0.0437286	0.154275	-0.237146
1244	C20orf94	chromosome 20 open reading frame 94	4.11779	5.86077e-05	0.000436443	0.629569	PDL1-up	2.35088	0.0191562	0.0450734	0.144074		-2.98615	0.00510207	0.0389988	-0.306787
11037	C20orf96	chromosome 20 open reading frame 96	-3.77368	0.000219257	0.00129467	-0.337087		-0.529997	0.596373	0.693956	-0.020502		-3.92801	0.000332867	0.00667019	-0.450935
10914	C21orf119	chromosome 21 open reading frame 119	-3.53794	0.000515056	0.00264276	-0.377693		-3.27688	0.00113016	0.00409699	-0.199666		-1.13507	0.263878	0.478481	-0.131918
10249	C21orf129	chromosome 21 open reading frame 129	-2.65247	0.00871667	0.0274903	-0.638992	PDL1-not-up	-2.0295	0.0429904	0.0880954	-0.0660305		-1.11362	0.274828	0.489848	-0.214253
8902	C21orf15	chromosome 21 open reading frame 15	-1.39095	0.165988	0.291124	-0.329054		-3.2663	0.00117221	0.00422725	-0.182765		2.12272	0.0408978	0.148059	0.525275
12027	C21orf2	chromosome 21 open reading frame 2	-6.45379	1.01194e-09	1.37591e-07	-0.799562	PDL1-not-up	-5.48124	7.01974e-08	7.52676e-07	-0.201054		1.08818	0.283927	0.498252	0.129881
11552	C21orf33	chromosome 21 open reading frame 33	-4.78787	3.54564e-06	4.60731e-05	-0.309117		-5.32281	1.6098e-07	1.60421e-06	-0.391833		2.52602	0.0161097	0.0815286	0.198893
7355	C21orf45	chromosome 21 open reading frame 45	-0.272575	0.785497	0.883965	-0.0227265		1.15471	0.248816	0.358483	0.0896448		-5.74635	3.9807e-07	7.14855e-05	-0.582831
11760	C21orf56	chromosome 21 open reading frame 56	-5.30638	3.31374e-07	7.40308e-06	-0.974649	PDL1-not-up	-1.31417	0.189452	0.289439	-0.101814		0.777419	0.442598	0.645223	0.213717
11359	C21orf59	chromosome 21 open reading frame 59	-4.38532	1.98327e-05	0.000181374	-0.29685		-4.72853	3.02345e-06	2.27045e-05	-0.24416		1.7786	0.0845259	0.235629	0.186401
9549	C21orf63	chromosome 21 open reading frame 63	-1.93697	0.0543408	0.121772	-0.22018		1.09485	0.274162	0.386232	0.105901		2.44559	0.0206255	0.095244	0.711744	PDL1-up
12034	C21orf70	chromosome 21 open reading frame 70	-6.52937	6.74789e-10	1.02784e-07	-0.776624	PDL1-not-up	-2.27345	0.0234653	0.0533507	-0.0990581		-0.276187	0.784192	0.886793	-0.0274515
6531	C21orf90	chromosome 21 open reading frame 90	0.248998	0.803651	0.896097	0.0457429		-0.332873	0.739384	0.810697	-0.0175972		1.12651	0.26635	0.481402	0.400948
484	C21orf91	chromosome 21 open reading frame 91	5.0969	8.80783e-07	1.55891e-05	0.595563	PDL1-up	9.39401	2.83423e-19	1.00716e-17	0.622213	PDL1-up	-0.643068	0.524482	0.713468	-0.118772
7889	C21orf96	chromosome 21 open reading frame 96	-0.645285	0.519578	0.671078	-0.0915866		5.75425	1.60329e-08	1.95357e-07	0.591919	PDL1-up	3.88137	0.000390388	0.00744245	0.641953	PDL1-up
4465	C22orf23	chromosome 22 open reading frame 23	1.58215	0.115401	0.220461	0.202945		-1.70884	0.0881653	0.157991	-0.0511622		2.48604	0.0169576	0.084405	0.321717
9544	C22orf25	chromosome 22 open reading frame 25	-1.93346	0.054775	0.122437	-0.129909		0.766065	0.444036	0.556852	0.0333338		3.7123	0.000678024	0.0106277	0.42316
4929	C22orf26	chromosome 22 open reading frame 26	1.27398	0.204339	0.341136	0.163996		-3.89856	0.000111379	0.000551057	-0.096755		-0.83129	0.411503	0.617977	-0.120267
10099	C22orf27	chromosome 22 open reading frame 27	-2.49949	0.0133475	0.0389258	-0.241414		0.0978116	0.922125	0.946541	0.00459284		0.793419	0.432934	0.637136	0.0902719
6691	C22orf28	chromosome 22 open reading frame 28	0.136543	0.891547	0.95604	0.00828155		0.57347	0.566611	0.667668	0.0290832		1.63713	0.11034	0.279909	0.136795
8619	C22orf29	chromosome 22 open reading frame 29	-1.18176	0.238888	0.384313	-0.0912822		-2.71715	0.0068366	0.0188898	-0.146796		1.9142	0.0636013	0.195227	0.208669
3935	C22orf30	chromosome 22 open reading frame 30	1.92218	0.0561887	0.124985	0.136814		3.05811	0.00235906	0.00770067	0.139854		2.09079	0.041565	0.14947	0.134853
8775	C22orf39	chromosome 22 open reading frame 39	-1.28799	0.199429	0.33484	-0.102041		-1.49913	0.134534	0.220754	-0.111081		2.11671	0.0426284	0.151856	0.346887
6497	C22orf9	chromosome 22 open reading frame 9	0.266563	0.790116	0.886951	0.0230132		-1.60584	0.109006	0.187022	-0.0831723		3.7674	0.000606566	0.00995836	0.539667
4933	C2CD2	C2 calcium-dependent domain containing 2	1.27092	0.205424	0.342697	0.115313		2.19834	0.0284295	0.0624768	0.163903		1.70229	0.0989449	0.260075	0.367454
9763	C2CD2L	C2CD2-like	-2.16684	0.0315839	0.0784287	-0.169242		1.14096	0.254487	0.364905	0.0492335		1.21281	0.233324	0.442556	0.0974313
10111	C2CD4C	C2 calcium-dependent domain containing 4C	-2.50716	0.0130711	0.038283	-0.542027		-1.3669	0.172335	0.268651	-0.0562132		-1.54217	0.130924	0.311238	-0.398188
9025	C2orf18	chromosome 2 open reading frame 18	-1.48807	0.138513	0.253979	-0.0835074		-2.5015	0.012718	0.0319054	-0.1102		2.18809	0.0356709	0.135865	0.201644
10534	C2orf24	chromosome 2 open reading frame 24	-3.02148	0.00288836	0.0110082	-0.182351		-2.21681	0.0271312	0.0601217	-0.0902857		3.47159	0.00137972	0.0166276	0.24264
7682	C2orf27A	chromosome 2 open reading frame 27A	-0.489923	0.624795	0.759615	-0.0779398		-4.44594	1.10155e-05	7.11912e-05	-0.273595		-0.673228	0.504769	0.697546	-0.0753733
10744	C2orf28	chromosome 2 open reading frame 28	-3.29635	0.00118355	0.00527561	-0.190477		-4.95877	1.00426e-06	8.44751e-06	-0.294871		2.82159	0.00776122	0.0507646	0.262407
10135	C2orf29	chromosome 2 open reading frame 29	-2.53804	0.0120099	0.0356272	-0.154496		0.313718	0.75388	0.822348	0.0131267		1.30566	0.200637	0.405005	0.104268
6329	C2orf3	chromosome 2 open reading frame 3	0.370327	0.711581	0.828483	0.0238065		2.77575	0.00573521	0.0163169	0.152099		-2.75048	0.00927691	0.0570027	-0.2901
5580	C2orf40	chromosome 2 open reading frame 40	0.855177	0.393609	0.552711	0.247398		-2.6548	0.00821453	0.0220582	-0.42776		-0.404946	0.687691	0.8283	-0.124427
6595	C2orf42	chromosome 2 open reading frame 42	0.208518	0.835064	0.918428	0.0128602		0.911458	0.362538	0.477222	0.0379872		0.892927	0.378582	0.588905	0.0689408
4414	C2orf43	chromosome 2 open reading frame 43	1.61432	0.10824	0.209539	0.0998411		0.810866	0.417868	0.53163	0.0665226		2.03189	0.0502004	0.168509	0.257727
5559	C2orf44	chromosome 2 open reading frame 44	0.866079	0.387619	0.546806	0.0551843		0.29058	0.771506	0.83548	0.0113291		-1.08563	0.285988	0.500193	-0.102779
8383	C2orf47	chromosome 2 open reading frame 47	-1.00117	0.31811	0.474818	-0.0588782		-0.604224	0.545997	0.649691	-0.0302147		0.263093	0.794288	0.891697	0.0221955
837	C2orf49	chromosome 2 open reading frame 49	4.59368	8.24513e-06	9.00909e-05	0.306604		-2.46599	0.0140324	0.0347214	-0.149953		-0.778901	0.440815	0.643957	-0.079769
10125	C2orf54	chromosome 2 open reading frame 54	-2.52499	0.0124488	0.0367485	-0.655794	PDL1-not-up	2.91081	0.00378232	0.0114505	0.267443		-0.895345	0.378004	0.588662	-0.132493
9310	C2orf55	chromosome 2 open reading frame 55	-1.72401	0.0864522	0.176188	-0.192277		-4.75056	2.72606e-06	2.06781e-05	-0.483341		0.35041	0.728335	0.854056	0.0675037
8546	C2orf56	chromosome 2 open reading frame 56	-1.11941	0.264482	0.414415	-0.0624412		2.70633	0.00705954	0.019392	0.151614		0.532473	0.597828	0.769898	0.0476527
6044	C2orf60	chromosome 2 open reading frame 60	0.562168	0.574712	0.719696	0.0373801		-0.198016	0.843121	0.890515	-0.0090042		-0.783367	0.438298	0.641849	-0.0652024
10306	C2orf63	chromosome 2 open reading frame 63	-2.72924	0.00698909	0.0229222	-0.365414		-2.95723	0.00326623	0.0101341	-0.243217		-0.389353	0.699529	0.835458	-0.0625727
4364	C2orf67	chromosome 2 open reading frame 67	1.64707	0.101319	0.19925	0.163776		2.34647	0.0193816	0.0455125	0.222003		2.45235	0.0193402	0.0915765	0.419386
1273	C2orf69	chromosome 2 open reading frame 69	4.08584	6.64811e-05	0.000484875	0.309881		-0.926853	0.354496	0.46969	-0.0508991		-0.293521	0.770748	0.878849	-0.0221324
11089	C2orf7	chromosome 2 open reading frame 7	-3.88711	0.000143274	0.000909292	-0.391423		-2.54404	0.0112885	0.0288944	-0.148538		0.602995	0.549166	0.733802	0.0469232
853	C2orf86	chromosome 2 open reading frame 86	4.57213	9.04082e-06	9.71818e-05	0.429616		-5.56355	4.52538e-08	5.0486e-07	-0.240671		-0.466106	0.644094	0.799812	-0.040147
8993	C2orf88	chromosome 2 open reading frame 88	-1.46388	0.144999	0.26266	-0.344523		7.45826	4.49531e-13	1.04085e-11	0.413517		3.00506	0.00445647	0.0358737	0.801377	PDL1-up
7445	C2orf89	chromosome 2 open reading frame 89	-0.333085	0.739464	0.850293	-0.0900388		7.73454	6.77079e-14	1.67429e-12	0.281659		1.61827	0.115902	0.28731	0.346337
2778	C3	complement component 3	2.7631	0.00633077	0.0211242	0.79564	PDL1-up	6.58204	1.28413e-10	2.20395e-09	0.673057	PDL1-up	0.999536	0.323807	0.536763	0.416266
258	C3AR1	complement component 3a receptor 1	5.58186	8.80829e-08	2.74838e-06	1.12092	PDL1-up	6.88231	1.96607e-11	3.74402e-10	0.485742		4.01192	0.000275306	0.00595922	0.697163	PDL1-up
7046	C3orf1	chromosome 3 open reading frame 1	-0.0728368	0.942018	0.988525	-0.00398488		0.321952	0.747638	0.816979	0.0160598		2.20067	0.0349295	0.134165	0.182223
8826	C3orf10	chromosome 3 open reading frame 10	-1.32685	0.186266	0.318183	-0.0776442		-2.43042	0.0154678	0.0376812	-0.156878		0.332839	0.741444	0.861425	0.0465423
5282	C3orf14	chromosome 3 open reading frame 14	1.03332	0.302866	0.457889	0.147448		-2.54355	0.0113039	0.0289275	-0.317135		0.82604	0.414622	0.621314	0.164296
8015	C3orf15	chromosome 3 open reading frame 15	-0.725909	0.468853	0.624539	-0.158595		-5.75083	1.63383e-08	1.98529e-07	-0.49362		4.89269	2.48402e-05	0.00112563	0.878086	PDL1-up
7606	C3orf19	chromosome 3 open reading frame 19	-0.433865	0.664915	0.791659	-0.0271034		-1.08266	0.279536	0.391866	-0.0538792		2.15316	0.0369259	0.138577	0.185054
4595	C3orf21	chromosome 3 open reading frame 21	1.48422	0.139529	0.255456	0.119187		-1.31189	0.190222	0.290364	-0.0572535		-0.297838	0.76764	0.877079	-0.0330667
4116	C3orf23	chromosome 3 open reading frame 23	1.80958	0.0720579	0.152079	0.12469		1.36171	0.173965	0.27063	0.0968659		0.616646	0.540952	0.726429	0.049315
9293	C3orf25	chromosome 3 open reading frame 25	-1.70761	0.0894617	0.180924	-0.32217		-5.36415	1.29881e-07	1.31585e-06	-0.25422		1.08221	0.287487	0.501834	0.157334
5940	C3orf26	chromosome 3 open reading frame 26	0.620336	0.535834	0.685818	0.0526604		1.78386	0.0751149	0.138825	0.122879		-2.73867	0.00979205	0.058934	-0.501365
7342	C3orf31	chromosome 3 open reading frame 31	-0.262249	0.793435	0.88941	-0.0159744		1.91166	0.0565489	0.110251	0.0915392		1.29969	0.20196	0.406848	0.107623
7910	C3orf32	chromosome 3 open reading frame 32	-0.660862	0.50956	0.661677	-0.167639		-1.94837	0.0519869	0.103002	-0.0682873		-0.921441	0.364137	0.576233	-0.254235
1464	C3orf34	chromosome 3 open reading frame 34	3.89246	0.000140392	0.000894316	0.4576		-1.06702	0.286531	0.399384	-0.0588668		1.87641	0.0697538	0.206689	0.292564
8251	C3orf37	Chromosome 3 open reading frame 37	-0.898892	0.369931	0.529531	-0.0656523		-1.60479	0.109236	0.187296	-0.0935016		1.27423	0.210702	0.417273	0.114141
302	C3orf38	chromosome 3 open reading frame 38	5.45079	1.66363e-07	4.47068e-06	0.330547		0.786504	0.431983	0.545343	0.0664742		1.53859	0.133284	0.314375	0.154237
5778	C3orf39	chromosome 3 open reading frame 39	0.730002	0.466354	0.62226	0.0620343		-5.67515	2.47424e-08	2.91319e-07	-0.337479		0.428198	0.67096	0.817333	0.0374198
8145	C3orf45	chromosome 3 open reading frame 45	-0.827177	0.40925	0.568492	-0.15523		1.36384	0.173293	0.269894	0.0551176		-1.56637	0.127442	0.305543	-0.33552
7524	C3orf52	chromosome 3 open reading frame 52	-0.382091	0.702852	0.82219	-0.0834149		-2.67424	0.00776028	0.0210175	-0.332443		-0.751934	0.456869	0.656746	-0.230209
7065	C3orf57	chromosome 3 open reading frame 57	-0.0855248	0.931941	0.982171	-0.0227166		-2.04692	0.0412414	0.0850994	-0.108949		0.580774	0.56452	0.74501	0.113215
1591	C3orf58	chromosome 3 open reading frame 58	3.76798	0.000223942	0.00131769	0.363129		3.85839	0.000130671	0.000631817	0.326977		2.69209	0.0105164	0.0617069	0.348184
10262	C3orf62	chromosome 3 open reading frame 62	-2.66217	0.00847898	0.0268979	-0.269011		-0.0291164	0.976785	0.984429	-0.0014892		-0.223488	0.824427	0.911532	-0.0207381
249	C3orf63	chromosome 3 open reading frame 63	5.60469	7.87683e-08	2.54276e-06	0.376507		-3.49753	0.000515858	0.00207821	-0.216233		0.819344	0.41817	0.624474	0.0740113
2498	C3orf64	chromosome 3 open reading frame 64	2.99145	0.00317267	0.0119061	0.284365		2.11157	0.0352692	0.0747383	0.168079		2.2808	0.0292097	0.11952	0.488045
9423	C3orf75	chromosome 3 open reading frame 75	-1.84341	0.0669412	0.143373	-0.116232		-4.25858	2.50208e-05	0.000148065	-0.2566		-0.352626	0.726692	0.853364	-0.0484698
8481	C4BPA	complement component 4 binding protein, alpha	-1.07521	0.283742	0.43614	-0.490535		0.177779	0.858976	0.901433	0.00886477		-1.0951	0.282531	0.497057	-0.344228
8842	C4BPB	complement component 4 binding protein, beta	-1.33824	0.182536	0.313348	-0.468953		-2.08945	0.0372235	0.0782036	-0.113238		-0.506829	0.615871	0.780898	-0.161485
8302	C4orf14	chromosome 4 open reading frame 14	-0.937659	0.349697	0.508185	-0.0533833		-2.68301	0.00756281	0.0205759	-0.111405		-3.23329	0.00287612	0.0271802	-0.276841
7678	C4orf27	chromosome 4 open reading frame 27	-0.486447	0.627252	0.761748	-0.0305956		-0.576926	0.564276	0.665628	-0.0293658		-1.12404	0.269208	0.484041	-0.109463
5107	C4orf29	chromosome 4 open reading frame 29	1.14086	0.25547	0.404649	0.107056		2.45287	0.0145476	0.0357603	0.265523		-0.244303	0.808259	0.900776	-0.0165952
2934	C4orf3	chromosome 4 open reading frame 3	2.65232	0.00872047	0.0274954	0.164123		-3.53855	0.000443799	0.00182884	-0.197832		2.82352	0.00787656	0.0511256	0.346566
4729	C4orf31	chromosome 4 open reading frame 31	1.4074	0.161063	0.284626	0.41161		-4.25387	2.55326e-05	0.000150724	-0.398856		1.62669	0.112351	0.282842	0.778542
2941	C4orf32	chromosome 4 open reading frame 32	2.64717	0.00884917	0.0278142	0.289444		-5.68997	2.28188e-08	2.71297e-07	-0.731932	PDL1-not-up	2.46785	0.0183729	0.0886753	0.440119
7590	C4orf33	chromosome 4 open reading frame 33	-0.422378	0.673261	0.79854	-0.041318		-1.29127	0.197267	0.29892	-0.0948977		2.62825	0.0130304	0.0708675	0.370902
2517	C4orf34	chromosome 4 open reading frame 34	2.97705	0.00331802	0.0123769	0.283572		-6.02479	3.50485e-09	4.77436e-08	-0.548937		4.79257	3.18009e-05	0.00133692	0.589101	PDL1-up
2088	C4orf41	chromosome 4 open reading frame 41	3.31259	0.00112072	0.00503931	0.213117		-1.91914	0.0555936	0.108774	-0.118452		-0.929003	0.360204	0.572438	-0.117385
6233	C4orf42	Chromosome 4 open reading frame 42	0.444048	0.65755	0.785441	0.0351919		-3.70381	0.000238551	0.00106191	-0.211348		0.436797	0.664943	0.813273	0.0369241
4117	C4orf43	chromosome 4 open reading frame 43	1.80891	0.0721622	0.152252	0.125217		-1.47338	0.141342	0.229597	-0.139516		-1.62938	0.112657	0.283227	-0.18046
11010	C4orf52	chromosome 4 open reading frame 52	-3.71339	0.00027385	0.00155962	-0.243147		-1.58445	0.113788	0.193319	-0.116597		-1.30954	0.198014	0.40211	-0.0999448
7890	C4orf7	chromosome 4 open reading frame 7	-0.646732	0.518643	0.670208	-0.364742		8.65014	8.96944e-17	2.74982e-15	1.93412	PDL1-up	1.43775	0.155368	0.345267	0.293794
6020	C5	complement component 5	0.571678	0.568266	0.714975	0.112432		-2.91044	0.00378676	0.011462	-0.201642		1.5939	0.122095	0.297039	0.436794
564	C5AR1	complement component 5a receptor 1	4.97183	1.55878e-06	2.42083e-05	0.95404	PDL1-up	4.87988	1.47225e-06	1.19373e-05	0.376392		-0.212926	0.832559	0.915869	-0.0407212
2920	C5orf13	chromosome 5 open reading frame 13	2.65912	0.0085531	0.0270785	0.356678		-4.17096	3.63526e-05	0.0002064	-0.353668		-1.38844	0.172518	0.368321	-0.2332
1463	C5orf15	chromosome 5 open reading frame 15	3.89518	0.000138949	0.000886777	0.286333		-1.9837	0.0478913	0.0962591	-0.0930322		-0.988354	0.330276	0.543053	-0.0984938
1499	C5orf22	chromosome 5 open reading frame 22	3.84981	0.000164963	0.00102353	0.208478		-1.91528	0.0560857	0.109524	-0.202347		-2.23555	0.0329844	0.129184	-0.310025
5027	C5orf23	chromosome 5 open reading frame 23	1.20423	0.23011	0.373499	0.32057		1.70288	0.0892747	0.15957	0.142858		1.10516	0.277437	0.492146	0.592467
704	C5orf24	chromosome 5 open reading frame 24	4.76165	3.9793e-06	5.07763e-05	0.409076		-3.8694	0.000125091	0.000608925	-0.281803		-1.30014	0.202002	0.406848	-0.156099
8919	C5orf25	chromosome 5 open reading frame 25	-1.40523	0.161706	0.28537	-0.143506		2.01992	0.0439793	0.0897363	0.180485		3.20678	0.0029083	0.0273636	0.478029
4724	C5orf28	chromosome 5 open reading frame 28	1.40889	0.160622	0.2841	0.107153		2.71644	0.00685087	0.0189131	0.332573		0.988061	0.329638	0.542533	0.095242
11283	C5orf32	chromosome 5 open reading frame 32	-4.24983	3.45457e-05	0.000284499	-0.697195	PDL1-not-up	-3.63036	0.000315266	0.00135612	-0.209156		2.99272	0.00513542	0.0391482	0.425109
4216	C5orf33	chromosome 5 open reading frame 33	1.73499	0.0844834	0.172951	0.141456		-5.99694	4.10935e-09	5.53249e-08	-0.358822		0.403899	0.688789	0.829122	0.0513137
3154	C5orf34	chromosome 5 open reading frame 34	2.48507	0.0138809	0.0401845	0.320301		3.39428	0.000748485	0.00285935	0.200329		-2.66864	0.0121881	0.0680308	-0.492172
9022	C5orf35	chromosome 5 open reading frame 35	-1.48614	0.139021	0.254684	-0.18145		-3.33355	0.000927706	0.00344952	-0.376799		0.300099	0.765881	0.875894	0.052035
5973	C5orf4	chromosome 5 open reading frame 4	0.598649	0.550172	0.699287	0.0875861		-3.62203	0.000325297	0.00139407	-0.355252		1.74176	0.0902661	0.245468	0.21878
234	C5orf41	chromosome 5 open reading frame 41	5.64053	6.6054e-08	2.23788e-06	0.829491	PDL1-up	2.00929	0.0450983	0.091622	0.21179		1.12006	0.268882	0.483516	0.11236
532	C5orf42	chromosome 5 open reading frame 42	5.01036	1.30874e-06	2.12409e-05	0.587559	PDL1-up	-3.50356	0.000504625	0.00204042	-0.205094		-2.60325	0.013345	0.0719484	-0.306511
4369	C5orf44	chromosome 5 open reading frame 44	1.64519	0.101706	0.199782	0.111934		-4.44016	1.13029e-05	7.28485e-05	-0.393986		1.61364	0.115364	0.286927	0.167745
6928	C5orf46	chromosome 5 open reading frame 46	-0.00326572	0.997398	1	-0.00104555		-0.206218	0.836713	0.88547	-0.0260008		-0.683172	0.498177	0.692119	-0.114135
253	C5orf51	chromosome 5 open reading frame 51	5.59765	8.15334e-08	2.61149e-06	0.328049		-1.9084	0.0569699	0.110908	-0.0890765		-1.44718	0.15561	0.345363	-0.120071
7530	C5orf54	chromosome 5 open reading frame 54	-0.386979	0.699236	0.819034	-0.0412758		-3.32182	0.000966598	0.00357755	-0.263039		2.78068	0.00890771	0.0554795	0.45617
10612	C5orf55	chromosome 5 open reading frame 55	-3.12419	0.00208375	0.00839181	-0.407298		-1.67614	0.0943998	0.166821	-0.0923872		-0.895154	0.37753	0.588465	-0.117918
3705	C5orf62	chromosome 5 open reading frame 62	2.0803	0.0389387	0.0930134	0.3102		-3.88793	0.000116203	0.000571412	-0.293544		0.477284	0.636479	0.794697	0.0877515
5344	C6	complement component 6	0.991765	0.322666	0.479961	0.469953		-0.391307	0.695754	0.775926	-0.027202		2.53927	0.0148816	0.0772545	0.704935	PDL1-up
10050	C6orf1	chromosome 6 open reading frame 1	-2.43728	0.0157874	0.0447324	-0.280088		-4.45097	1.07714e-05	6.9818e-05	-0.272441		0.931202	0.357655	0.57007	0.0753968
6473	C6orf105	chromosome 6 open reading frame 105	0.276383	0.782576	0.881785	0.0901056		4.56785	6.35779e-06	4.38778e-05	0.370257		-2.35797	0.0236783	0.104371	-0.624418	PDL1-not-up
5243	C6orf106	chromosome 6 open reading frame 106	1.06257	0.289426	0.442424	0.0727571		1.75741	0.0795217	0.145461	0.121516		-1.39157	0.173567	0.369595	-0.171991
12017	C6orf108	chromosome 6 open reading frame 108	-6.39754	1.36568e-09	1.66e-07	-0.680889	PDL1-not-up	-1.74208	0.0821714	0.149317	-0.16626		2.41909	0.0215344	0.0977958	0.576846
5977	C6orf115	chromosome 6 open reading frame 115	0.597486	0.550947	0.699882	0.0793926		3.79613	0.000166933	0.000781452	0.360976		2.42515	0.0203378	0.0945459	0.309908
11717	C6orf125	chromosome 6 open reading frame 125	-5.19891	5.48976e-07	1.08689e-05	-0.566511		-2.1689	0.0306093	0.0664478	-0.178819		-2.74868	0.0093474	0.0572494	-0.260529
9502	C6orf129	chromosome 6 open reading frame 129	-1.899	0.0591905	0.130265	-0.200835		0.121752	0.903149	0.932891	0.00924375		-0.66202	0.512074	0.702875	-0.0739643
9460	C6orf130	chromosome 6 open reading frame 130	-1.86895	0.0632817	0.137137	-0.144988		-1.01958	0.308469	0.422435	-0.0607284		1.13585	0.2645	0.479131	0.103805
11908	C6orf136	chromosome 6 open reading frame 136	-5.82657	2.61864e-08	1.17131e-06	-0.490167		2.46744	0.0139765	0.0346025	0.186148		2.14638	0.0377178	0.140103	0.204806
6380	C6orf141	chromosome 6 open reading frame 141	0.336165	0.737144	0.848574	0.0882972		-2.63678	0.00865679	0.0230458	-0.435005		-0.508367	0.614431	0.779999	-0.139789
2141	C6orf142	chromosome 6 open reading frame 142	3.26867	0.00129822	0.00569402	0.807753	PDL1-up	0.603096	0.546746	0.65021	0.0199874		-0.440988	0.662036	0.811834	-0.107299
6389	C6orf145	chromosome 6 open reading frame 145	0.328148	0.743187	0.853281	0.0368032		2.80855	0.00519125	0.0149856	0.190096		0.508319	0.614733	0.779999	0.104237
5744	C6orf155	chromosome 6 open reading frame 155	0.757047	0.450028	0.606786	0.143623		-4.61984	5.0104e-06	3.56169e-05	-0.445271		0.686158	0.49704	0.691133	0.146243
5099	C6orf162	chromosome 6 open reading frame 162	1.14637	0.253189	0.401873	0.0989596		0.986648	0.324341	0.43891	0.0600474		0.854666	0.398996	0.6073	0.0949167
3571	C6orf165	chromosome 6 open reading frame 165	2.17401	0.0310316	0.0773192	0.375467		-1.7452	0.0816274	0.148558	-0.0802994		4.94185	1.49298e-05	0.000807318	1.04639	PDL1-up
6664	C6orf168	chromosome 6 open reading frame 168	0.164134	0.869813	0.940878	0.032375		0.719525	0.472188	0.582428	0.0644113		0.938913	0.354947	0.567121	0.308966
5023	C6orf176	chromosome 6 open reading frame 176	1.20606	0.229402	0.372675	0.379521		0.418293	0.675931	0.760282	0.0199618		-0.454531	0.652092	0.805685	-0.194761
6898	C6orf192	chromosome 6 open reading frame 192	0.0109676	0.991262	1	0.00106996		6.04061	3.20113e-09	4.37654e-08	0.537706		2.7599	0.00936811	0.0573279	0.399498
9140	C6orf203	chromosome 6 open reading frame 203	-1.57794	0.116364	0.221806	-0.13773		2.59479	0.00977141	0.0255505	0.218994		3.48623	0.00126086	0.0157293	0.283201
149	C6orf204	chromosome 6 open reading frame 204	5.90154	1.79405e-08	8.98382e-07	1.01574	PDL1-up	8.79303	3.04321e-17	9.57092e-16	0.478954		-0.838607	0.407704	0.614492	-0.106469
1340	C6orf211	chromosome 6 open reading frame 211	4.02305	8.49948e-05	0.000592539	0.285215		-4.46996	9.89475e-06	6.48868e-05	-0.646843	PDL1-not-up	-0.250925	0.803426	0.897364	-0.026603
4685	C6orf35	chromosome 6 open reading frame 35	1.43426	0.153262	0.273929	0.0897089		-2.40239	0.0166894	0.0401526	-0.121192		1.69424	0.0984339	0.25922	0.179861
10632	C6orf47	chromosome 6 open reading frame 47	-3.14464	0.00195068	0.00795409	-0.163958		-0.929452	0.353149	0.468339	-0.0268653		1.99449	0.0546584	0.177906	0.149622
8847	C6orf48	chromosome 6 open reading frame 48	-1.34222	0.181244	0.31173	-0.118897		-2.73454	0.00649126	0.0181061	-0.143306		-3.95004	0.000308726	0.00644515	-0.312146
9353	C6orf52	chromosome 6 open reading frame 52	-1.76786	0.0788064	0.163596	-0.330255		-0.913476	0.361477	0.476287	-0.0556785		-0.204266	0.839384	0.920285	-0.0290439
5584	C6orf62	chromosome 6 open reading frame 62	0.852973	0.394827	0.553762	0.0570263		1.61712	0.106547	0.183643	0.130019		1.26282	0.213442	0.42045	0.077678
7641	C6orf64	chromosome 6 open reading frame 64	-0.457237	0.648061	0.778181	-0.0340567		-3.35788	0.000851584	0.00320532	-0.20332		-0.750691	0.45735	0.656986	-0.0714878
9799	C6orf70	chromosome 6 open reading frame 70	-2.20185	0.0289683	0.0732087	-0.178777		-2.81752	0.00505086	0.0146438	-0.154801		1.93335	0.0616498	0.191736	0.193947
694	C6orf72	chromosome 6 open reading frame 72	4.77538	3.74618e-06	4.83729e-05	0.347278		-1.88526	0.0600337	0.115779	-0.121025		-1.72366	0.0938205	0.251932	-0.150792
4484	C6orf89	chromosome 6 open reading frame 89	1.56846	0.11856	0.225031	0.0858258		-3.17888	0.00157956	0.00546288	-0.152224		1.77636	0.0844893	0.235572	0.173196
1347	C6orf97	chromosome 6 open reading frame 97	4.01513	8.76498e-05	0.000607131	0.718099	PDL1-up	-6.54309	1.63021e-10	2.76696e-09	-0.667576	PDL1-not-up	2.77521	0.00861551	0.054438	0.474968
2065	C7	complement component 7	3.33852	0.00102684	0.00467969	1.12997	PDL1-up	1.08456	0.278692	0.391007	0.146189		2.45046	0.0198943	0.0931458	1.35645	PDL1-up
5239	C7orf10	chromosome 7 open reading frame 10	1.0642	0.288686	0.441721	0.293794		-2.67085	0.00783775	0.0211964	-0.227186		-0.506539	0.616024	0.780956	-0.127848
11264	C7orf11	chromosome 7 open reading frame 11	-4.22551	3.81133e-05	0.000307588	-0.269181		-2.04809	0.0411263	0.0849016	-0.112836		-2.41955	0.0217421	0.0985544	-0.274806
10553	C7orf13	chromosome 7 open reading frame 13	-3.04035	0.00272185	0.0105002	-0.375369		1.2851	0.199414	0.30141	0.0798492		0.959025	0.344971	0.557983	0.206066
7209	C7orf23	chromosome 7 open reading frame 23	-0.178639	0.858425	0.933727	-0.0168809		2.18373	0.0294934	0.0644298	0.152375		-0.811805	0.42174	0.627327	-0.111681
9966	C7orf26	chromosome 7 open reading frame 26	-2.36577	0.019074	0.0520697	-0.158035		-0.529699	0.59658	0.694082	-0.0175276		-0.550242	0.585738	0.761	-0.0413445
11940	C7orf27	chromosome 7 open reading frame 27	-6.00279	1.07144e-08	6.17337e-07	-0.658009	PDL1-not-up	-3.18684	0.00153766	0.00533997	-0.143998		-1.41207	0.166923	0.360889	-0.0915664
7788	C7orf28B	chromosome 7 open reading frame 28B	-0.566883	0.571512	0.717702	-0.0734954		2.31284	0.0211781	0.0489623	0.247539		3.44344	0.00113208	0.0144831	0.445671
6517	C7orf29	chromosome 7 open reading frame 29	0.257041	0.797446	0.891842	0.0315417		5.37638	1.21862e-07	1.24246e-06	0.27305		3.38447	0.00177977	0.019838	0.811111	PDL1-up
11204	C7orf30	chromosome 7 open reading frame 30	-4.11329	5.96602e-05	0.000443638	-0.275065		3.38979	0.00076054	0.00290069	0.23283		-2.63983	0.0123191	0.0685516	-0.203509
6736	C7orf31	chromosome 7 open reading frame 31	0.105364	0.916206	0.971774	0.0104728		3.44596	0.000621981	0.00243567	0.177841		0.762155	0.451198	0.652464	0.149934
9512	C7orf36	chromosome 7 open reading frame 36	-1.9077	0.0580493	0.128221	-0.15455		-3.47669	0.000556517	0.00221496	-0.22913		1.02008	0.314798	0.528031	0.105939
8308	C7orf42	chromosome 7 open reading frame 42	-0.942982	0.346975	0.505374	-0.0363237		-4.28327	2.24951e-05	0.000134722	-0.19805		-1.44923	0.157089	0.346988	-0.151036
11210	C7orf43	chromosome 7 open reading frame 43	-4.12578	5.67832e-05	0.00042548	-0.345456		0.858873	0.390864	0.505272	0.0325892		1.702	0.0975286	0.257749	0.10203
10230	C7orf46	chromosome 7 open reading frame 46	-2.63586	0.00913766	0.0285119	-0.337463		-2.86401	0.00437708	0.012975	-0.258504		0.524361	0.60293	0.772842	0.0722806
11844	C7orf47	chromosome 7 open reading frame 47	-5.58936	8.49115e-08	2.68616e-06	-0.69765	PDL1-not-up	-2.92384	0.00363042	0.0110752	-0.153506		-1.01347	0.317223	0.530251	-0.0743126
6588	C7orf49	chromosome 7 open reading frame 49	0.210789	0.833295	0.917197	0.0136832		0.581267	0.561349	0.662885	0.0256809		2.01314	0.0509551	0.170115	0.212042
11719	C7orf50	chromosome 7 open reading frame 50	-5.20296	5.38694e-07	1.07157e-05	-0.611693	PDL1-not-up	-3.23203	0.00131867	0.0046808	-0.203327		2.78449	0.008142	0.0522424	0.497607
11447	C7orf53	chromosome 7 open reading frame 53	-4.55068	9.90574e-06	0.000104348	-0.617526	PDL1-not-up	1.97577	0.0487861	0.0976857	0.0666739		-1.88416	0.0664787	0.200539	-0.17289
11119	C7orf55	chromosome 7 open reading frame 55	-3.9309	0.000121269	0.000794185	-0.479777		-3.92468	0.000100315	0.0005026	-0.29701		1.12832	0.266878	0.481686	0.138151
117	C7orf58	chromosome 7 open reading frame 58	6.03752	8.96696e-09	5.38306e-07	1.32838	PDL1-up	-0.798634	0.42492	0.538661	-0.040275		1.69943	0.0979558	0.258502	0.409984
1629	C7orf60	chromosome 7 open reading frame 60	3.73683	0.000251251	0.0014539	0.230933		0.0457458	0.963533	0.975363	0.00309284		-1.00782	0.320478	0.533718	-0.122755
7462	C7orf63	chromosome 7 open reading frame 63	-0.345516	0.730117	0.843273	-0.0449441		-6.22868	1.07388e-09	1.58818e-08	-0.513809		2.2172	0.0329657	0.129146	0.294922
5142	C7orf64	chromosome 7 open reading frame 64	1.1272	0.261182	0.410692	0.0712559		-1.94792	0.0520409	0.103062	-0.0996301		2.43806	0.0191359	0.0909047	0.163207
4836	C7orf68	chromosome 7 open reading frame 68	1.33506	0.183573	0.314686	0.229034		-1.22803	0.220071	0.32566	-0.106481		-2.6869	0.0107799	0.0626214	-0.41676
3769	C7orf70	chromosome 7 open reading frame 70	2.03592	0.0432488	0.101378	0.107007		-0.767519	0.443172	0.556009	-0.0346743		-0.198786	0.843619	0.923113	-0.016439
10650	C8orf30A	chromosome 8 open reading frame 30A	-3.17313	0.00177835	0.00735817	-0.243696		0.660405	0.509329	0.616983	0.0418923		-1.06095	0.296135	0.511093	-0.0966832
1687	C8orf34	chromosome 8 open reading frame 34	3.67741	0.0003123	0.00174472	0.552878		-1.99724	0.0463959	0.0937563	-0.263947		0.949523	0.347317	0.559911	0.208341
2302	C8orf37	chromosome 8 open reading frame 37	3.14613	0.0019413	0.00793343	0.365795		-2.99805	0.00286638	0.00908605	-0.19152		0.401109	0.691036	0.830474	0.0630148
9261	C8orf38	chromosome 8 open reading frame 38	-1.68504	0.0937424	0.187498	-0.145798		-1.55554	0.120515	0.202438	-0.161647		-0.638689	0.527119	0.715783	-0.0908717
7213	C8orf4	chromosome 8 open reading frame 4	-0.180065	0.857307	0.932889	-0.036692		0.0208519	0.983373	0.988978	0.00367386		0.498048	0.62085	0.784407	0.153678
5981	C8orf42	chromosome 8 open reading frame 42	0.594242	0.553109	0.70202	0.0994333		-2.04213	0.0417167	0.0859445	-0.181663		-0.217906	0.828966	0.914049	-0.062226
10071	C8orf44	chromosome 8 open reading frame 44	-2.46285	0.0147403	0.0422613	-0.251457		0.891527	0.373119	0.487697	0.0538142		-1.69767	0.0986369	0.259499	-0.150333
8056	C8orf47	chromosome 8 open reading frame 47	-0.757542	0.449733	0.606547	-0.229969		2.36684	0.0183594	0.0434681	0.106477		0.746887	0.459932	0.658691	0.217318
4742	C8orf48	chromosome 8 open reading frame 48	1.4008	0.163024	0.287152	0.244152		-3.74575	0.000203023	0.00092619	-0.331787		0.89318	0.378779	0.588924	0.23936
10179	C8orf51	chromosome 8 open reading frame 51	-2.58293	0.0106044	0.0321784	-0.352618		-1.29437	0.196195	0.297692	-0.0650155		-0.32341	0.748476	0.866274	-0.0594179
11437	C8orf55	chromosome 8 open reading frame 55	-4.53218	1.07157e-05	0.000111057	-0.591716	PDL1-not-up	-1.04856	0.29494	0.408088	-0.0880283		-1.25897	0.216562	0.424121	-0.157255
10447	C8orf76	chromosome 8 open reading frame 76	-2.89812	0.00422877	0.0151361	-0.210772		3.60936	0.000341135	0.00145154	0.207397		-0.864734	0.393253	0.60207	-0.0976041
7459	C8orf84	chromosome 8 open reading frame 84	-0.343872	0.731351	0.844319	-0.0785215		-3.52491	0.000466641	0.00190826	-0.688159	PDL1-not-up	-0.275163	0.784547	0.88692	-0.124457
689	C9orf102	chromosome 9 open reading frame 102	4.78894	3.529e-06	4.5915e-05	0.671047	PDL1-up	0.99682	0.319383	0.433655	0.0341651		1.22767	0.228577	0.438308	0.169393
11215	C9orf114	chromosome 9 open reading frame 114	-4.13558	5.46183e-05	0.00041242	-0.255824		-2.10856	0.03553	0.0752028	-0.0894733		1.36442	0.181831	0.380982	0.16386
10574	C9orf116	chromosome 9 open reading frame 116	-3.06211	0.00254085	0.00991377	-0.463143		-8.26618	1.54004e-15	4.35794e-14	-0.622339	PDL1-not-up	1.38727	0.172522	0.368321	0.17947
10025	C9orf123	chromosome 9 open reading frame 123	-2.41286	0.0168483	0.0471914	-0.210302		-3.0818	0.00218274	0.00720339	-0.191325		2.73299	0.010272	0.0608318	0.476725
10013	C9orf125	chromosome 9 open reading frame 125	-2.40548	0.0171814	0.0479412	-0.344113		-3.49313	0.000524209	0.00210378	-0.125627		1.17152	0.248317	0.45955	0.419083
7800	C9orf131	chromosome 9 open reading frame 131	-0.578654	0.563558	0.710975	-0.0759539		-1.26076	0.208043	0.311412	-0.046945		1.38136	0.174684	0.371104	0.215207
9644	C9orf140	chromosome 9 open reading frame 140	-2.02982	0.0438722	0.102532	-0.395619		2.15956	0.0313301	0.0677832	0.156209		-2.89806	0.00633757	0.0447289	-0.535941
12075	C9orf142	chromosome 9 open reading frame 142	-7.17076	1.95337e-11	1.21529e-08	-0.826279	PDL1-not-up	0.790619	0.429579	0.543045	0.0331036		1.41306	0.166133	0.359779	0.116405
5622	C9orf150	chromosome 9 open reading frame 150	0.828158	0.408696	0.567926	0.090095		-3.46189	0.000587195	0.00231745	-0.48142		1.60907	0.116198	0.287733	0.294331
8475	C9orf156	chromosome 9 open reading frame 156	-1.07292	0.284769	0.437259	-0.0819089		-2.47024	0.0138689	0.0343671	-0.111631		2.14519	0.0397168	0.14501	0.204267
11946	C9orf16	chromosome 9 open reading frame 16	-6.03869	8.9133e-09	5.37554e-07	-0.812003	PDL1-not-up	-2.07989	0.038096	0.0796552	-0.161176		0.31528	0.754234	0.869686	0.0447265
11150	C9orf163	chromosome 9 open reading frame 163	-3.9971	9.39991e-05	0.000640736	-0.747794	PDL1-not-up	-1.62006	0.105913	0.182765	-0.0472358		-0.432877	0.667816	0.815074	-0.023309
9371	C9orf167	Chromosome 9 open reading frame 167	-1.7933	0.074632	0.156578	-0.310529		4.77038	2.48256e-06	1.90274e-05	0.180221		-0.579288	0.565398	0.745592	-0.0689524
10936	C9orf23	chromosome 9 open reading frame 23	-3.5838	0.00043763	0.00230858	-0.335046		-3.83834	0.000141445	0.000676952	-0.174251		0.724462	0.473833	0.670204	0.0830327
9688	C9orf24	chromosome 9 open reading frame 24	-2.07691	0.0392543	0.0935931	-0.597756	PDL1-not-up	-2.95931	0.00324462	0.0100768	-0.11263		2.06319	0.0450765	0.157427	0.29134
5224	C9orf25	chromosome 9 open reading frame 25	1.07524	0.283729	0.43614	0.099861		4.78741	2.29034e-06	1.77429e-05	0.250656		2.70521	0.0105331	0.0617551	0.183357
10376	C9orf3	chromosome 9 open reading frame 3	-2.80427	0.0056064	0.0191365	-0.249967		-1.97418	0.0489675	0.0979975	-0.142164		4.47053	7.60476e-05	0.00248024	0.837802	PDL1-up
4419	C9orf30	chromosome 9 open reading frame 30	1.60984	0.109215	0.211019	0.122577		4.03355	6.44545e-05	0.000341862	0.268324		1.64313	0.110596	0.280222	0.20609
11620	C9orf37	chromosome 9 open reading frame 37	-4.95044	1.717e-06	2.60352e-05	-0.507071		-2.46535	0.0140569	0.0347699	-0.0760641		0.334158	0.740106	0.86059	0.0246225
6470	C9orf40	chromosome 9 open reading frame 40	0.279008	0.780565	0.880343	0.0261872		4.35289	1.66169e-05	0.000102911	0.307622		0.668534	0.508111	0.69974	0.0902589
6344	C9orf44	chromosome 9 open reading frame 44	0.363066	0.716988	0.832654	0.0692516		0.191811	0.847976	0.893957	0.00799864		-0.471469	0.640026	0.796791	-0.0856334
3932	C9orf46	chromosome 9 open reading frame 46	1.92281	0.0561098	0.124864	0.157318		-1.1498	0.250834	0.36086	-0.112702		1.21275	0.233243	0.442514	0.136379
2322	C9orf47	chromosome 9 open reading frame 47	3.13397	0.00201908	0.00817739	0.511144		0.213676	0.830896	0.880771	0.00965182		-2.20082	0.033906	0.131554	-0.4922
1759	C9orf5	chromosome 9 open reading frame 5	3.6114	0.000396465	0.00212649	0.331753		-3.06156	0.00233259	0.00762722	-0.145691		1.16201	0.253785	0.466047	0.167974
7093	C9orf6	chromosome 9 open reading frame 6	-0.103716	0.917512	0.972556	-0.00635491		-0.87461	0.382249	0.496774	-0.0396125		5.54214	2.15196e-06	0.000200657	0.423853
4566	C9orf64	chromosome 9 open reading frame 64	1.50603	0.133842	0.247494	0.11086		-4.69513	3.53491e-06	2.60301e-05	-0.422503		2.68925	0.0112563	0.0644624	0.53964
12061	C9orf7	chromosome 9 open reading frame 7	-6.94558	6.91414e-11	2.3659e-08	-0.646683	PDL1-not-up	-4.57059	6.27894e-06	4.34185e-05	-0.176646		1.49402	0.144877	0.331401	0.141147
2278	C9orf72	chromosome 9 open reading frame 72	3.16505	0.00182575	0.00752247	0.316469		5.47717	7.17284e-08	7.68391e-07	0.397355		0.868043	0.391014	0.599853	0.136196
4827	C9orf78	chromosome 9 open reading frame 78	1.34102	0.181631	0.312239	0.0674575		0.786728	0.431852	0.545254	0.0337453		3.00643	0.00480068	0.037503	0.247886
555	C9orf80	chromosome 9 open reading frame 80	4.98283	1.48304e-06	2.33463e-05	0.355271		-2.72386	0.00670141	0.0185853	-0.0962909		-1.05395	0.298101	0.512732	-0.141364
4537	C9orf82	chromosome 9 open reading frame 82	1.5281	0.128272	0.239196	0.145317		-1.85943	0.063613	0.121421	-0.121794		2.74571	0.00884105	0.0552414	0.379601
9796	C9orf9	chromosome 9 open reading frame 9	-2.19918	0.0291614	0.0736152	-0.233882		-4.16385	3.74609e-05	0.000212146	-0.218327		3.8204	0.00049479	0.00871333	0.6421	PDL1-up
3714	C9orf91	chromosome 9 open reading frame 91	2.07417	0.0395106	0.0941278	0.182589		0.135833	0.892013	0.924365	0.0102525		6.25703	3.95145e-07	7.14855e-05	0.807491	PDL1-up
10450	C9orf95	chromosome 9 open reading frame 95	-2.9016	0.00418427	0.0150004	-0.236463		3.24234	0.0012729	0.00454117	0.221091		4.09611	0.000267605	0.00586233	0.716443	PDL1-up
8602	C9orf98	chromosome 9 open reading frame 98	-1.17312	0.242323	0.388379	-0.196643		-6.07384	2.64446e-09	3.67382e-08	-0.220704		3.81722	0.000520397	0.00901349	0.735694	PDL1-up
7948	CA11	carbonic anhydrase XI	-0.682498	0.495816	0.648837	-0.120382		-1.73969	0.0825924	0.149943	-0.164022		0.820108	0.418238	0.624481	0.200358
6553	CA12	carbonic anhydrase XII	0.235983	0.813719	0.903198	0.0768304		-8.4639	3.60237e-16	1.07001e-14	-1.50676	PDL1-not-up	-1.21125	0.232829	0.442189	-0.233874
7029	CA13	carbonic anhydrase XIII	-0.0669278	0.946715	0.991303	-0.0106956		1.14811	0.251527	0.361665	0.115916		2.16828	0.0366091	0.137993	0.428554
10445	CA14	carbonic anhydrase XIV	-2.89565	0.00426064	0.0152423	-0.725872	PDL1-not-up	-3.89819	0.000111541	0.000551639	-0.19048		-0.37831	0.707245	0.840916	-0.0886661
8155	CA2	carbonic anhydrase II	-0.838756	0.402737	0.561535	-0.233966		-0.282284	0.777854	0.840163	-0.0606086		3.06002	0.00462156	0.0365563	1.74861	PDL1-up
8258	CA3	carbonic anhydrase III, muscle specific	-0.902597	0.367966	0.527785	-0.205319		-0.767514	0.443175	0.556009	-0.0508199		3.90639	0.000350858	0.00690607	0.997953	PDL1-up
7946	CA4	carbonic anhydrase IV	-0.681639	0.496358	0.649213	-0.317199		-2.72685	0.00664198	0.0184417	-0.127074		-0.244796	0.807978	0.900602	-0.0920805
3501	CA5B	carbonic anhydrase VB, mitochondrial	2.22609	0.0272703	0.0696103	0.220465		-0.270226	0.787109	0.847307	-0.0111107		1.75623	0.0863223	0.238217	0.256241
9266	CA5BP	Carbonic anhydrase VB pseudogene	-1.68875	0.093028	0.186356	-0.123848		4.01595	6.92786e-05	0.000363893	0.400966		-2.43248	0.0193612	0.0916459	-0.287423
8600	CA8	carbonic anhydrase VIII	-1.17191	0.242809	0.388884	-0.282363		-0.90348	0.366751	0.481384	-0.103347		1.33286	0.189908	0.392387	0.503429
9169	CA9	carbonic anhydrase IX	-1.59505	0.112484	0.215934	-0.737843		0.73761	0.461132	0.572594	0.0415535		-2.57179	0.0147648	0.0767579	-1.18231	PDL1-not-up
4955	CAB39L	calcium binding protein 39-like	1.25841	0.209901	0.348225	0.147426		-6.75548	4.37814e-11	7.95528e-10	-0.730915	PDL1-not-up	1.93258	0.0603211	0.189203	0.338359
9995	CABIN1	calcineurin binding protein 1	-2.38861	0.0179641	0.0496996	-0.137698		2.01912	0.0440627	0.08987	0.112217		-0.64918	0.519608	0.709759	-0.0641336
8810	CABLES1	Cdk5 and Abl enzyme substrate 1	-1.31737	0.189419	0.322307	-0.179257		-5.58826	3.9623e-08	4.46417e-07	-0.318263		-1.45428	0.15306	0.342156	-0.248454
8346	CABLES2	Cdk5 and Abl enzyme substrate 2	-0.973639	0.331564	0.48928	-0.0918884		1.65161	0.0993058	0.173794	0.119327		-1.38076	0.176324	0.372845	-0.153358
7958	CABP4	calcium binding protein 4	-0.686293	0.493426	0.646822	-0.161679		-1.60359	0.109501	0.187626	-0.0449785		0.808621	0.421869	0.62739	0.0558019
6089	CABP7	calcium binding protein 7	0.530003	0.596774	0.737955	0.202221		-1.09364	0.274693	0.386841	-0.0674334		-1.14916	0.259349	0.472832	-0.323696
6110	CABYR	calcium binding tyrosine-(Y)-phosphorylation regulated	0.517011	0.605794	0.744275	0.0776075		-1.99767	0.0463486	0.0936819	-0.174561		-0.740445	0.464033	0.6619	-0.159227
3681	CACHD1	cache domain containing 1	2.10204	0.0369643	0.0889908	0.320762		-2.13082	0.0336413	0.0719064	-0.214993		-1.94499	0.0596022	0.187901	-0.37813
6429	CACNA1A	calcium channel, voltage-dependent, P/Q type, alpha 1A subunit	0.306759	0.759388	0.865061	0.0957152		4.26407	2.44369e-05	0.000145072	0.281831		-1.58927	0.121081	0.295223	-0.195654
6229	CACNA1B	calcium channel, voltage-dependent, N type, alpha 1B subunit	0.447116	0.655338	0.783847	0.16598		-2.33365	0.0200497	0.0467764	-0.0836153		-1.25368	0.21845	0.426578	-0.23631
8109	CACNA1C	calcium channel, voltage-dependent, L type, alpha 1C subunit	-0.797683	0.426123	0.585732	-0.137632		-2.87029	0.00429267	0.012758	-0.0997689		-0.664451	0.510174	0.701218	-0.120779
5684	CACNA1D	calcium channel, voltage-dependent, L type, alpha 1D subunit	0.791298	0.429829	0.588479	0.163236		-6.11416	2.09493e-09	2.96788e-08	-0.936439	PDL1-not-up	-3.5004	0.00116251	0.0147556	-1.24462	PDL1-not-up
5148	CACNA1G	calcium channel, voltage-dependent, T type, alpha 1G subunit	1.12448	0.262332	0.411958	0.273808		-1.66105	0.0973937	0.171169	-0.0647524		-1.21486	0.23144	0.440809	-0.370068
8389	CACNA1H	calcium channel, voltage-dependent, T type, alpha 1H subunit	-1.00929	0.314213	0.470206	-0.17749		-3.6163	0.000332376	0.00141941	-0.239578		4.24663	0.000173373	0.00428374	1.51572	PDL1-up
164	CACNA2D1	calcium channel, voltage-dependent, alpha 2/delta subunit 1	5.85503	2.26923e-08	1.06857e-06	1.73378	PDL1-up	-1.34619	0.178913	0.276608	-0.137055		1.00362	0.322053	0.534954	0.390322
6579	CACNA2D2	calcium channel, voltage-dependent, alpha 2/delta subunit 2	0.216762	0.828644	0.914081	0.0722346		-6.40724	3.71446e-10	5.94701e-09	-0.688139	PDL1-not-up	0.754017	0.455905	0.655814	0.195216
3621	CACNA2D3	calcium channel, voltage-dependent, alpha 2/delta subunit 3	2.13813	0.0338776	0.0829606	0.553295		-3.11649	0.00194637	0.0065355	-0.203492		4.40579	0.000102018	0.00306429	1.23817	PDL1-up
3879	CACNA2D4	calcium channel, voltage-dependent, alpha 2/delta subunit 4	1.95863	0.0517274	0.117169	0.279501		0.0936245	0.925449	0.948925	0.00453625		2.53537	0.0157891	0.0803877	0.376817
9398	CACNB1	calcium channel, voltage-dependent, beta 1 subunit	-1.81926	0.070561	0.14955	-0.281291		0.966283	0.334418	0.449512	0.0473178		-0.955997	0.345618	0.558844	-0.106778
10800	CACNB3	calcium channel, voltage-dependent, beta 3 subunit	-3.38742	0.000869435	0.00406136	-0.422216		-5.74552	1.68236e-08	2.03875e-07	-0.344736		-2.72637	0.0100829	0.0600843	-0.259264
1640	CACNB4	calcium channel, voltage-dependent, beta 4 subunit	3.72949	0.000258129	0.00148599	0.654806	PDL1-up	0.444672	0.656769	0.74453	0.0126247		-1.34564	0.187443	0.388784	-0.317282
8424	CACNG1	calcium channel, voltage-dependent, gamma subunit 1	-1.03711	0.3011	0.455858	-0.205174		-2.37508	0.01796	0.0426713	-0.105962		0.466867	0.64301	0.798933	0.0990911
7528	CACNG4	calcium channel, voltage-dependent, gamma subunit 4	-0.383856	0.701546	0.821083	-0.146012		-4.36284	1.59083e-05	9.89696e-05	-0.492899		2.02936	0.0482346	0.164348	0.494155
8345	CACNG6	calcium channel, voltage-dependent, gamma subunit 6	-0.972457	0.33215	0.489866	-0.425649		-3.00327	0.0028186	0.0089555	-0.089356		1.00472	0.321302	0.534289	0.334424
9391	CACNG8	calcium channel, voltage-dependent, gamma subunit 8	-1.81241	0.0716166	0.151412	-0.169657		-2.96541	0.00318215	0.00990986	-0.0825291		-3.16492	0.00326485	0.0295891	-0.528283
4285	CAD	carbamoyl-phosphate synthetase 2, aspartate transcarbamylase, and dihydroorotase	1.69236	0.0923375	0.185298	0.131601		1.13227	0.25812	0.368935	0.0633642		-2.57907	0.0139371	0.0740698	-0.22595
3517	CADM1	cell adhesion molecule 1	2.21267	0.0281992	0.0715029	0.447046		-4.33041	1.8333e-05	0.000112507	-0.480097		1.97913	0.0555665	0.179656	1.20847
5207	CADM2	cell adhesion molecule 2	1.08609	0.278916	0.430753	0.262009		-3.90477	0.000108647	0.000539367	-0.283728		-2.02104	0.0527579	0.173709	-0.574489
8686	CADM4	cell adhesion molecule 4	-1.22011	0.224045	0.366115	-0.179241		-4.7172	3.18845e-06	2.37967e-05	-0.277182		-0.218484	0.828114	0.913733	-0.049095
7558	CADPS	Ca++-dependent secretion activator	-0.403518	0.687054	0.8098	-0.124611		-4.0792	5.33824e-05	0.000289756	-0.201138		0.425704	0.672816	0.8187	0.195683
4604	CADPS2	Ca++-dependent secretion activator 2	1.47905	0.140904	0.25717	0.178951		-3.24506	0.00126109	0.0045036	-0.334826		-0.56871	0.573352	0.751102	-0.148172
5113	CALB2	calbindin 2	1.13899	0.256245	0.405282	0.413379		2.60782	0.00941262	0.0247554	0.264051		-1.29293	0.20488	0.410339	-0.352998
6688	CALCB	calcitonin-related polypeptide beta	0.137548	0.890754	0.95569	0.0328052		1.01816	0.309143	0.4229	0.0550526		0.638355	0.525732	0.714634	0.115889
4764	CALCOCO1	calcium binding and coiled-coil domain 1	1.38885	0.166624	0.29184	0.115428		-3.24956	0.00124176	0.00444582	-0.141695		1.01868	0.314467	0.527687	0.0812162
7031	CALCOCO2	calcium binding and coiled-coil domain 2	-0.067968	0.945888	0.990615	-0.00465343		3.33055	0.000937491	0.00348187	0.207108		1.33379	0.190434	0.392907	0.155251
1011	CALCRL	calcitonin receptor-like	4.37193	2.09627e-05	0.000189764	0.822598	PDL1-up	-2.00457	0.0456024	0.0924758	-0.17254		-0.748448	0.458919	0.658219	-0.193374
1194	CALD1	caldesmon 1	4.17972	4.58075e-05	0.000355923	0.742685	PDL1-up	0.934905	0.350334	0.465639	0.133862		-3.91371	0.000407842	0.0076945	-0.675986	PDL1-not-up
2192	CALHM2	calcium homeostasis modulator 2	3.23512	0.00145107	0.00623132	0.380665		-0.980752	0.327238	0.441847	-0.0552672		0.321376	0.749913	0.867385	0.0422008
6180	CALM1	calmodulin 1 (phosphorylase kinase, delta)	0.474213	0.635932	0.768618	0.0375368		-3.44699	0.000619666	0.00242849	-0.208976		-0.526632	0.601579	0.772136	-0.0502623
8520	CALM2	calmodulin 2 (phosphorylase kinase, delta)	-1.10281	0.271607	0.422483	-0.0684564		-2.90557	0.00384505	0.0116085	-0.103219		1.94833	0.0588375	0.186722	0.109389
6951	CALM3	calmodulin 3 (phosphorylase kinase, delta)	-0.0189097	0.984934	1	-0.00112684		0.680476	0.49655	0.604908	0.0543294		2.76372	0.00843486	0.0535546	0.335173
9505	CALML3	calmodulin-like 3	-1.90111	0.0589128	0.129833	-0.62179		-2.6026	0.00955471	0.0250861	-0.237807		1.91996	0.0629258	0.194006	0.20385
9518	CALML4	calmodulin-like 4	-1.91166	0.0575346	0.127358	-0.249135		3.10256	0.0020383	0.00679764	0.247797		-2.66953	0.0116451	0.0659104	-0.834055	PDL1-not-up
9252	CALML5	calmodulin-like 5	-1.67923	0.0948722	0.189219	-0.541107		3.65663	0.0002855	0.00124253	0.845264	PDL1-up	-0.445614	0.658659	0.809673	-0.091274
8612	CALR	calreticulin	-1.17824	0.240284	0.385834	-0.0720784		4.02505	6.67443e-05	0.000352999	0.309148		-2.08112	0.0429112	0.152321	-0.150878
840	CALU	calumenin	4.59088	8.34442e-06	9.08855e-05	0.558796		2.10091	0.0362002	0.0764018	0.124835		-1.64127	0.109622	0.27872	-0.177089
7787	CALY	calcyon neuron-specific vesicular protein	-0.565868	0.5722	0.718259	-0.273849		-2.19512	0.028661	0.0629112	-0.102167		4.29853	8.4692e-05	0.00270754	1.84286	PDL1-up
7099	CAMK1	calcium/calmodulin-dependent protein kinase I	-0.106714	0.915137	0.971192	-0.0118041		-2.88012	0.00416345	0.0124221	-0.136455		2.94752	0.0049677	0.0383713	0.379064
612	CAMK1D	calcium/calmodulin-dependent protein kinase ID	4.89479	2.2049e-06	3.17314e-05	0.881245	PDL1-up	3.88152	0.000119209	0.000583998	0.268746		0.477551	0.636139	0.794477	0.0888512
5208	CAMK2A	calcium/calmodulin-dependent protein kinase II alpha	1.0856	0.279131	0.43102	0.227672		-1.67372	0.0948755	0.167533	-0.0506965		1.40948	0.16513	0.358291	0.345822
6679	CAMK2B	calcium/calmodulin-dependent protein kinase II beta	0.149098	0.881646	0.949092	0.0595957		-4.04298	6.20011e-05	0.000330538	-0.375455		-1.43298	0.159808	0.350818	-0.307318
3736	CAMK2D	calcium/calmodulin-dependent protein kinase II delta	2.05594	0.0412563	0.0975732	0.175087		3.69527	0.000246476	0.00109191	0.356318		0.461648	0.646826	0.801699	0.0690138
8326	CAMK2G	calcium/calmodulin-dependent protein kinase II gamma	-0.960235	0.338247	0.496039	-0.0863871		2.00293	0.0457787	0.092741	0.132067		-0.873278	0.38805	0.597689	-0.0746965
8043	CAMK2N1	calcium/calmodulin-dependent protein kinase II inhibitor 1	-0.744519	0.45755	0.614024	-0.0988684		-5.83277	1.03722e-08	1.30669e-07	-0.670499	PDL1-not-up	1.22766	0.227659	0.437339	0.299075
8337	CAMK2N2	calcium/calmodulin-dependent protein kinase II inhibitor 2	-0.968785	0.333974	0.491705	-0.252729		-3.40738	0.00071434	0.00274495	-0.165414		-2.29019	0.0278324	0.11607	-0.203611
510	CAMK4	calcium/calmodulin-dependent protein kinase IV	5.04947	1.0949e-06	1.84864e-05	1.02897	PDL1-up	13.1421	1.1761e-33	1.00244e-31	0.576596		-2.55992	0.0146513	0.0764207	-0.664993	PDL1-not-up
7012	CAMKK1	calcium/calmodulin-dependent protein kinase kinase 1, alpha	-0.0556164	0.95571	0.996986	-0.00684779		-5.939	5.71101e-09	7.51957e-08	-0.183391		0.795132	0.432389	0.636829	0.110585
8834	CAMLG	calcium modulating ligand	-1.3337	0.184016	0.315274	-0.085747		-7.94313	1.56815e-14	4.11722e-13	-0.434882		1.27579	0.209687	0.416169	0.12154
6346	CAMP	cathelicidin antimicrobial peptide	0.362338	0.717531	0.83299	0.086899		-0.391213	0.695823	0.775956	-0.0269792		-1.04822	0.302485	0.517571	-0.205225
2269	CAMSAP1	calmodulin regulated spectrin-associated protein 1	3.18003	0.00173878	0.00721483	0.213603		-1.41248	0.158494	0.251654	-0.0734859		-0.428033	0.671397	0.817523	-0.0654814
523	CAMSAP1L1	calmodulin regulated spectrin-associated protein 1-like 1	5.02288	1.23625e-06	2.03704e-05	0.438368		-5.12717	4.36347e-07	3.98277e-06	-0.311822		-2.48697	0.0180731	0.087865	-0.28023
9820	CAMTA1	calmodulin binding transcription activator 1	-2.22192	0.0275559	0.0702272	-0.152993		-4.20345	3.16739e-05	0.000182538	-0.392865		0.706763	0.48439	0.678865	0.167576
8857	CAMTA2	calmodulin binding transcription activator 2	-1.3518	0.178163	0.307642	-0.100865		-3.91275	0.000105232	0.000524779	-0.242626		1.67049	0.103695	0.268676	0.14294
30	CAND1	cullin-associated and neddylation-dissociated 1	6.73502	2.21061e-10	4.95234e-08	0.396346		-3.13364	0.00183842	0.00622754	-0.202464		-2.86213	0.00675518	0.0464106	-0.429594
5979	CAND2	cullin-associated and neddylation-dissociated 2 (putative)	0.595239	0.552444	0.701437	0.125432		-1.28139	0.200712	0.303074	-0.0992286		0.394085	0.696194	0.833697	0.0616028
2042	CANX	calnexin	3.35584	0.000968278	0.00445534	0.25027		-2.97621	0.00307436	0.00963712	-0.250959		-0.346484	0.731139	0.855325	-0.034298
4151	CAP1	CAP, adenylate cyclase-associated protein 1 (yeast)	1.77862	0.0770181	0.16065	0.173062		3.97155	8.30221e-05	0.000426216	0.164305		-0.996321	0.325042	0.537959	-0.0843104
3622	CAP2	CAP, adenylate cyclase-associated protein, 2 (yeast)	2.13745	0.0339341	0.0830791	0.354455		-3.42599	0.000668282	0.00259196	-0.434383		-0.383935	0.703308	0.837521	-0.0764706
6513	CAPG	capping protein (actin filament), gelsolin-like	0.259143	0.795826	0.890852	0.0547812		3.04224	0.00248442	0.00804809	0.264466		1.95795	0.0581453	0.185438	0.471219
8990	CAPN1	calpain 1, (mu/I) large subunit	-1.46013	0.146027	0.264195	-0.138145		2.92006	0.00367388	0.0111855	0.255039		-0.644623	0.523755	0.713044	-0.187691
11975	CAPN10	calpain 10	-6.17195	4.47495e-09	3.48012e-07	-0.598878	PDL1-not-up	0.241751	0.809082	0.864054	0.00947364		1.64351	0.108488	0.276756	0.119594
6080	CAPN11	calpain 11	0.534519	0.593653	0.735498	0.112253		-1.39346	0.164163	0.258573	-0.0379462		-2.17434	0.0371371	0.138904	-0.581085
9217	CAPN12	calpain 12	-1.63648	0.103515	0.202599	-0.393212		2.51138	0.0123724	0.0311668	0.116126		-0.394094	0.696209	0.833697	-0.0848781
8719	CAPN13	calpain 13	-1.24032	0.216499	0.357081	-0.387961		-5.0343	6.92969e-07	6.04968e-06	-0.442247		-0.554473	0.582637	0.758882	-0.101062
7022	CAPN2	calpain 2, (m/II) large subunit	-0.0626133	0.950145	0.992996	-0.00603495		2.19153	0.028921	0.0633596	0.0864808		1.38855	0.172707	0.368421	0.210281
9670	CAPN3	calpain 3, (p94)	-2.05317	0.0415278	0.0981361	-0.366598		5.37241	1.24409e-07	1.26586e-06	0.498149		-0.814526	0.420862	0.626573	-0.119424
9122	CAPN5	calpain 5	-1.56315	0.119803	0.226979	-0.331059		-0.324099	0.746013	0.81581	-0.0134301		0.637222	0.527062	0.715773	0.0894724
6562	CAPN6	calpain 6	0.231006	0.817577	0.905865	0.0748645		2.68058	0.00761704	0.0206883	0.33719		1.48051	0.145702	0.332503	0.95342
490	CAPN7	calpain 7	5.08391	9.34968e-07	1.63647e-05	0.331428		-2.27521	0.0233588	0.0531679	-0.171528		0.7734	0.444384	0.646853	0.0745967
10858	CAPNS1	calpain, small subunit 1	-3.45701	0.00068397	0.00332605	-0.263147		-2.0327	0.042665	0.087576	-0.0978892		-0.812138	0.423117	0.62854	-0.0773343
6672	CAPNS2	calpain, small subunit 2	0.15428	0.877565	0.946286	0.0266323		-0.738694	0.460475	0.571999	-0.0251749		0.408301	0.685636	0.827488	0.0420077
391	CAPRIN1	cell cycle associated protein 1	5.27837	3.78218e-07	8.02929e-06	0.293341		-3.72125	0.000223119	0.00100321	-0.304969		-1.18557	0.244285	0.455327	-0.134702
6491	CAPRIN2	caprin family member 2	0.268249	0.78882	0.886334	0.0401222		2.13861	0.0330009	0.0707831	0.152316		-0.587855	0.560447	0.742263	-0.0609575
11279	CAPS	calcyphosine	-4.24475	3.52624e-05	0.000289378	-0.84376	PDL1-not-up	-2.20579	0.0278989	0.061514	-0.208239		-1.02651	0.311464	0.524613	-0.107552
3093	CAPS2	calcyphosine 2	2.53098	0.0122455	0.0362233	0.409856		-2.49396	0.0129876	0.0325007	-0.178117		1.55674	0.129715	0.309521	0.432787
6474	CAPSL	calcyphosine-like	0.276339	0.78261	0.881785	0.0918954		-4.89256	1.38492e-06	1.13072e-05	-0.473146		0.596955	0.554038	0.737804	0.153145
2492	CAPZA1	capping protein (actin filament) muscle Z-line, alpha 1	2.99599	0.00312808	0.0117732	0.268105		3.69283	0.000248779	0.00110022	0.13011		0.523096	0.60394	0.773456	0.0530018
1268	CAPZA2	capping protein (actin filament) muscle Z-line, alpha 2	4.09008	6.53819e-05	0.000478047	0.231861		-1.92065	0.0554018	0.108452	-0.254224		2.09496	0.0424317	0.151482	0.159668
5902	CAPZB	capping protein (actin filament) muscle Z-line, beta	0.645167	0.519655	0.671135	0.0471217		0.391102	0.695906	0.776021	0.0202043		-0.36874	0.714357	0.845281	-0.039659
11726	CARD10	caspase recruitment domain family, member 10	-5.23036	4.73921e-07	9.66244e-06	-0.605389	PDL1-not-up	-5.83059	1.04993e-08	1.31941e-07	-0.581237		-4.35285	0.000129505	0.00354086	-1.49644	PDL1-not-up
6559	CARD11	caspase recruitment domain family, member 11	0.232018	0.816792	0.905289	0.0534807		8.89802	1.3648e-17	4.39412e-16	0.309679		4.73315	2.92202e-05	0.00126877	1.13237	PDL1-up
10455	CARD14	caspase recruitment domain family, member 14	-2.90711	0.00411464	0.0147947	-0.565241		-2.82702	0.00490601	0.0142943	-0.163171		-2.04687	0.0477709	0.163237	-0.291984
3894	CARD6	caspase recruitment domain family, member 6	1.94627	0.0532052	0.119789	0.270332		6.10265	2.23926e-09	3.1531e-08	0.415362		3.03253	0.00457914	0.0364134	0.909431	PDL1-up
893	CARD8	caspase recruitment domain family, member 8	4.52605	1.09977e-05	0.000113273	0.438851		6.27104	8.36599e-10	1.26483e-08	0.381214		-0.258933	0.797267	0.893267	-0.0400214
6319	CARD9	caspase recruitment domain family, member 9	0.375605	0.70766	0.825494	0.0777588		7.3195	1.14077e-12	2.54612e-11	0.370153		2.17293	0.0364219	0.137609	0.306029
11074	CARHSP1	calcium regulated heat stable protein 1, 24kDa	-3.85749	0.000160253	0.000999133	-0.287283		-1.62876	0.104059	0.180252	-0.0900376		-1.55645	0.128134	0.306754	-0.253599
11440	CARKD	carbohydrate kinase domain containing	-4.54443	1.01727e-05	0.000106396	-0.327284		-3.13135	0.00185248	0.00626916	-0.169433		2.73907	0.00857572	0.0542594	0.301414
8664	CARS	cysteinyl-tRNA synthetase	-1.20786	0.228713	0.371731	-0.078159		4.14798	4.00501e-05	0.000224726	0.187632		2.31239	0.0267484	0.112941	0.206227
11698	CARS2	cysteinyl-tRNA synthetase 2, mitochondrial (putative)	-5.1553	6.72445e-07	1.26893e-05	-0.393525		-0.905038	0.365925	0.48048	-0.0435916		-1.01399	0.317683	0.530606	-0.0934158
6466	CARTPT	CART prepropeptide	0.285925	0.77527	0.875892	0.121357		-1.64457	0.10075	0.175769	-0.161509		2.22032	0.0303044	0.122583	0.429491
7234	CASC3	cancer susceptibility candidate 3	-0.194369	0.84611	0.925492	-0.0103863		-0.539281	0.589957	0.688278	-0.0414856		0.608602	0.546637	0.731767	0.0423682
3159	CASC4	cancer susceptibility candidate 4	2.48198	0.013998	0.040455	0.211587		-5.71522	1.98723e-08	2.38029e-07	-0.33548		0.764766	0.448465	0.650516	0.0849314
1842	CASC5	cancer susceptibility candidate 5	3.5396	0.000512039	0.00263064	0.784673	PDL1-up	3.6745	0.000266774	0.00117022	0.385175		-3.60801	0.00110997	0.0143135	-1.22206	PDL1-not-up
4710	CASK	calcium/calmodulin-dependent serine protein kinase (MAGUK family)	1.41997	0.157377	0.279396	0.126976		2.70829	0.00701874	0.019298	0.0945314		-0.406488	0.68645	0.827677	-0.0617104
9270	CASKIN1	CASK interacting protein 1	-1.69028	0.0927356	0.185933	-0.459629		-3.31884	0.000976727	0.00360672	-0.160654		-2.94094	0.00573723	0.0419787	-0.593906	PDL1-not-up
2682	CASP1	caspase 1, apoptosis-related cysteine peptidase (interleukin 1, beta, convertase)	2.8418	0.00501277	0.0174703	0.462829		13.6892	5.96532e-36	5.98006e-34	1.19788	PDL1-up	5.95743	8.34294e-07	0.000107395	1.01656	PDL1-up
4482	CASP2	caspase 2, apoptosis-related cysteine peptidase	1.56903	0.118426	0.224852	0.100294		3.53867	0.000443608	0.00182827	0.165089		-3.15515	0.00342655	0.0305885	-0.39031
6112	CASP3	caspase 3, apoptosis-related cysteine peptidase	0.516112	0.60642	0.744674	0.0377409		4.37256	1.5243e-05	9.53274e-05	0.242331		0.8506	0.399816	0.608022	0.0845276
3510	CASP4	caspase 4, apoptosis-related cysteine peptidase	2.21968	0.0277106	0.0704902	0.245592		8.96962	7.86954e-18	2.576e-16	0.667175	PDL1-up	5.61217	1.81412e-06	0.000185516	0.690026	PDL1-up
8569	CASP6	caspase 6, apoptosis-related cysteine peptidase	-1.14002	0.255817	0.404885	-0.10983		-5.19429	3.10995e-07	2.9272e-06	-0.38126		-0.306315	0.761046	0.873384	-0.0309167
5123	CASP7	caspase 7, apoptosis-related cysteine peptidase	1.13529	0.257788	0.406814	0.11753		0.950401	0.342415	0.457703	0.0707689		1.72189	0.0934438	0.251198	0.206195
260	CASP8AP2	caspase 8 associated protein 2	5.57751	8.99735e-08	2.7904e-06	0.550928		4.43475	1.15785e-05	7.44071e-05	0.32865		-1.34085	0.188898	0.390799	-0.122779
8696	CASP9	caspase 9, apoptosis-related cysteine peptidase	-1.22951	0.220511	0.361809	-0.0826485		-4.59322	5.66201e-06	3.96576e-05	-0.184691		0.582303	0.563914	0.744481	0.0473656
2814	CAST	calpastatin	2.73533	0.00686623	0.0225769	0.244648		-3.9072	0.000107594	0.000535309	-0.24424		0.874576	0.386868	0.596614	0.191237
3520	CAT	catalase	2.20844	0.0284981	0.0721805	0.209698		-2.4804	0.013485	0.033541	-0.187199		-1.07953	0.289136	0.503505	-0.15947
6250	CATSPER1	cation channel, sperm associated 1	0.430956	0.667025	0.793113	0.113874		-2.67156	0.00782157	0.0211575	-0.0788893		-0.390515	0.698346	0.834666	-0.0721571
9993	CATSPERB	cation channel, sperm-associated, beta	-2.38574	0.0181006	0.0499664	-0.665263	PDL1-not-up	0.521799	0.602065	0.698782	0.0564834		0.35909	0.721409	0.849075	0.0680305
1527	CAV1	caveolin 1, caveolae protein, 22kDa	3.83107	0.000176995	0.00108377	0.729917	PDL1-up	-0.69829	0.485354	0.594676	-0.064254		3.16845	0.00305835	0.0283898	0.805714	PDL1-up
2856	CAV2	caveolin 2	2.70632	0.00746914	0.0242372	0.472343		-1.59475	0.111465	0.190179	-0.150432		4.2123	0.000167567	0.00418544	1.21884	PDL1-up
6944	CAV3	caveolin 3	-0.0117841	0.990611	1	-0.00117648		-1.49172	0.136468	0.223222	-0.0461743		2.51398	0.0160836	0.0815069	0.386752
7844	CBARA1	calcium binding atopy-related autoantigen 1	-0.615216	0.539202	0.689098	-0.0386538		-4.20274	3.17703e-05	0.000183003	-0.19574		-2.61431	0.0128165	0.0700858	-0.872239	PDL1-not-up
8442	CBFA2T2	core-binding factor, runt domain, alpha subunit 2; translocated to, 2	-1.04558	0.297179	0.451485	-0.0999188		1.40119	0.16184	0.255736	0.173217		-2.25533	0.0297692	0.12122	-0.219356
8121	CBFA2T3	core-binding factor, runt domain, alpha subunit 2; translocated to, 3	-0.804975	0.421914	0.581519	-0.179524		0.928142	0.353827	0.469045	0.0810808		0.813383	0.421956	0.627455	0.192551
2049	CBFB	core-binding factor, beta subunit	3.34989	0.000988011	0.00453293	0.220727		4.76828	2.50737e-06	1.9185e-05	0.259229		-1.6262	0.112037	0.282518	-0.132649
337	CBL	Cas-Br-M (murine) ecotropic retroviral transforming sequence	5.37191	2.42764e-07	5.87757e-06	0.517693		3.81511	0.000154979	0.000732288	0.248268		-1.46964	0.149922	0.337475	-0.212537
1746	CBLB	Cas-Br-M (murine) ecotropic retroviral transforming sequence b	3.62577	0.00037649	0.00203253	0.302875		5.28576	1.94899e-07	1.90668e-06	0.308179		-0.315592	0.754024	0.869677	-0.0349015
11333	CBLC	Cas-Br-M (murine) ecotropic retroviral transforming sequence c	-4.33463	2.4445e-05	0.00021457	-0.947772	PDL1-not-up	-2.67986	0.00763313	0.0207224	-0.189134		-0.43887	0.66298	0.812344	-0.0575062
2339	CBLL1	Cas-Br-M (murine) ecotropic retroviral transforming sequence-like 1	3.1218	0.0020998	0.00845146	0.178082		-1.87885	0.0609055	0.117182	-0.104152		-0.35482	0.724762	0.851979	-0.0482245
5768	CBLN1	cerebellin 1 precursor	0.736054	0.462672	0.618835	0.231653		-2.25281	0.0247481	0.0557761	-0.0691585		0.86978	0.389492	0.598896	0.176824
10505	CBR1	carbonyl reductase 1	-2.97585	0.00333037	0.0124071	-0.314414		1.68657	0.0923737	0.163963	0.155161		-2.09728	0.0443874	0.1558	-0.283963
6421	CBR4	carbonyl reductase 4	0.312652	0.754913	0.861589	0.0246567		-7.04619	6.8702e-12	1.39167e-10	-0.516881		0.268897	0.789413	0.889349	0.0216217
6654	CBS	cystathionine-beta-synthase	0.168798	0.866148	0.93856	0.0428737		3.91946	0.00010244	0.000512302	0.480481		-0.877941	0.38546	0.595086	-0.304963
5137	CBWD1	COBW domain containing 1	1.13012	0.259954	0.40932	0.116112		0.861575	0.389376	0.503737	0.0549677		0.473641	0.638768	0.796008	0.0505654
2896	CBX1	chromobox homolog 1	2.67413	0.008194	0.0261634	0.175156		-0.416529	0.67722	0.76132	-0.022599		-2.76968	0.00904002	0.0560273	-0.319564
4140	CBX3	chromobox homolog 3	1.78472	0.0760193	0.158968	0.125576		-0.997522	0.319043	0.433336	-0.0502474		-1.29434	0.204165	0.409513	-0.118373
10550	CBX4	chromobox homolog 4	-3.0398	0.00272654	0.0105104	-0.299045		-3.13301	0.00184229	0.00623826	-0.268069		-4.0637	0.000193443	0.00462039	-0.281322
1769	CBX5	chromobox homolog 5	3.60582	0.000404478	0.00216146	0.287041		-2.62149	0.00904882	0.0239288	-0.295105		-2.41969	0.0214055	0.0974506	-0.320475
2707	CBX6	chromobox homolog 6	2.81527	0.00542613	0.0186294	0.478718		-2.00956	0.0450694	0.0915845	-0.141573		1.93056	0.062162	0.192631	0.290918
8278	CBX7	chromobox homolog 7	-0.92032	0.358658	0.51758	-0.117787		-1.45615	0.146044	0.235558	-0.104278		6.41872	1.72065e-07	3.91073e-05	0.905367	PDL1-up
11643	CBX8	chromobox homolog 8	-5.03061	1.19341e-06	1.97916e-05	-0.481226		-1.46404	0.143876	0.232739	-0.0522649		-2.34669	0.0246339	0.106962	-0.305012
10411	CBY1	chibby homolog 1 (Drosophila)	-2.83649	0.00509313	0.0176918	-0.177642		-3.45627	0.000599251	0.0023587	-0.15445		3.30652	0.00201874	0.0217033	0.387852
12044	CC2D1A	coiled-coil and C2 domain containing 1A	-6.63954	3.72043e-10	7.13871e-08	-0.577935		-2.43181	0.0154094	0.0375675	-0.0863448		-1.2753	0.211297	0.418054	-0.117018
8962	CC2D1B	coiled-coil and C2 domain containing 1B	-1.44047	0.1515	0.271559	-0.0797719		4.5657	6.42058e-06	4.42361e-05	0.204259		0.409512	0.684669	0.826764	0.0767324
3140	CC2D2A	coiled-coil and C2 domain containing 2A	2.49501	0.0135111	0.0393352	0.35031		-6.61619	1.04076e-10	1.80735e-09	-0.391196		3.0422	0.00472356	0.0371499	0.572941
525	CCAR1	cell division cycle and apoptosis regulator 1	5.0211	1.24627e-06	2.04862e-05	0.302876		1.45769	0.145618	0.234969	0.177377		-1.73397	0.0917566	0.248521	-0.139016
10384	CCBL1	cysteine conjugate-beta lyase, cytoplasmic	-2.81104	0.00549492	0.0188247	-0.327657		-3.15204	0.00172876	0.0059071	-0.112466		0.438844	0.663837	0.812809	0.0430227
7147	CCBL2	cysteine conjugate-beta lyase 2	-0.139979	0.888836	0.95388	-0.00907059		-0.907396	0.364679	0.479289	-0.0517773		-0.907196	0.369826	0.581944	-0.10546
3763	CCBP2	chemokine binding protein 2	2.03843	0.0429947	0.100936	0.411151		0.457163	0.647773	0.737354	0.0167643		-2.2487	0.0301412	0.122092	-0.39198
8649	CCDC102A	coiled-coil domain containing 102A	-1.2004	0.231587	0.375215	-0.142796		1.27925	0.201463	0.303895	0.050765		2.62396	0.0125913	0.0693763	0.28307
1248	CCDC102B	coiled-coil domain containing 102B	4.10872	6.07482e-05	0.000449935	0.684773	PDL1-up	2.50234	0.0126885	0.0318471	0.128096		-5.5184	5.02588e-06	0.000361913	-1.94461	PDL1-not-up
10255	CCDC104	coiled-coil domain containing 104	-2.65677	0.00861053	0.0272337	-0.175875		-7.09321	5.06328e-12	1.04545e-10	-0.432598		3.32378	0.00229987	0.0234929	0.41187
10638	CCDC106	coiled-coil domain containing 106	-3.15212	0.00190398	0.00780564	-0.476103		-6.86808	2.15213e-11	4.07633e-10	-0.340884		0.288909	0.774048	0.880597	0.0328451
11661	CCDC107	coiled-coil domain containing 107	-5.07216	9.86837e-07	1.71266e-05	-0.618709	PDL1-not-up	0.910939	0.362811	0.477492	0.0396566		1.85074	0.073876	0.21524	0.178261
10590	CCDC108	coiled-coil domain containing 108	-3.08839	0.00233707	0.00923094	-0.83924	PDL1-not-up	-2.79588	0.00539553	0.0154979	-0.124177		1.19384	0.240391	0.450726	0.176258
8333	CCDC109A	coiled-coil domain containing 109A	-0.964245	0.336239	0.494082	-0.133134		-1.52999	0.126715	0.210478	-0.074057		-1.93028	0.0612401	0.191036	-0.211233
2283	CCDC109B	coiled-coil domain containing 109B	3.155	0.00188626	0.00775002	0.364536		3.38023	0.000786834	0.00298719	0.239819		0.958151	0.345077	0.558031	0.150778
7278	CCDC11	coiled-coil domain containing 11	-0.218662	0.827165	0.913187	-0.0413608		-4.66251	4.11411e-06	2.98103e-05	-0.251214		2.06172	0.0465031	0.160347	0.370855
4858	CCDC111	coiled-coil domain containing 111	1.32211	0.187838	0.320148	0.10227		-3.00166	0.00283321	0.00899544	-0.17469		-0.563582	0.576815	0.75412	-0.0535561
2908	CCDC112	coiled-coil domain containing 112	2.66677	0.00836834	0.0266208	0.199359		-0.290366	0.771669	0.835631	-0.0115495		2.30729	0.0271502	0.114009	0.315176
5378	CCDC113	coiled-coil domain containing 113	0.968686	0.334023	0.491742	0.115138		-4.71007	3.29658e-06	2.45001e-05	-0.45801		-1.39889	0.171412	0.366832	-0.202003
9123	CCDC115	coiled-coil domain containing 115	-1.56328	0.119772	0.226975	-0.0939005		-5.31235	1.69924e-07	1.68463e-06	-0.303199		3.27302	0.00251509	0.0249383	0.372428
11742	CCDC12	coiled-coil domain containing 12	-5.28652	3.63961e-07	7.8486e-06	-0.456598		-1.17834	0.23928	0.347439	-0.0507448		-1.21646	0.232538	0.442189	-0.0898034
9714	CCDC125	coiled-coil domain containing 125	-2.11003	0.0362616	0.087597	-0.184337		-6.66927	7.49473e-11	1.32233e-09	-0.587972	PDL1-not-up	0.851528	0.399775	0.608022	0.0947801
3964	CCDC126	coiled-coil domain containing 126	1.90036	0.0590114	0.129982	0.173217		-4.9717	9.42766e-07	7.9797e-06	-0.532006		1.27121	0.212116	0.419161	0.12519
6041	CCDC13	coiled-coil domain containing 13	0.562893	0.57422	0.719441	0.0895933		-2.28586	0.0227229	0.051972	-0.150021		2.15203	0.039242	0.143999	0.42437
11959	CCDC130	coiled-coil domain containing 130	-6.09342	6.72359e-09	4.43778e-07	-0.61009	PDL1-not-up	0.317868	0.750732	0.819599	0.0168993		-1.14786	0.25991	0.473588	-0.107647
10580	CCDC137	coiled-coil domain containing 137	-3.07249	0.00245852	0.00963463	-0.23417		1.39106	0.164889	0.259473	0.0910813		-2.45001	0.0198812	0.0931377	-0.247754
8284	CCDC14	coiled-coil domain containing 14	-0.923888	0.356803	0.515761	-0.0974331		2.9241	0.00362751	0.0110692	0.272748		-2.64741	0.0121327	0.0678259	-0.289458
9627	CCDC142	coiled-coil domain containing 142	-2.01143	0.0457968	0.106148	-0.151676		-0.0131778	0.989492	0.992831	-0.000700227		-1.47887	0.147211	0.333852	-0.107099
8259	CCDC146	coiled-coil domain containing 146	-0.904625	0.366894	0.526504	-0.115211		-0.690631	0.490151	0.599035	-0.0494664		1.08383	0.286194	0.500419	0.14594
7115	CCDC149	coiled-coil domain containing 149	-0.11754	0.906565	0.965674	-0.00948007		-3.89794	0.000111653	0.000552038	-0.206204		-1.17589	0.248471	0.45955	-0.227434
3317	CCDC15	coiled-coil domain containing 15	2.35329	0.0197059	0.0535231	0.275702		-1.79684	0.0730253	0.135645	-0.120328		-3.66098	0.000931511	0.0129539	-0.487806
8200	CCDC19	coiled-coil domain containing 19	-0.864391	0.388543	0.54762	-0.210429		-4.29304	2.15648e-05	0.000129923	-0.227675		-1.95746	0.0583263	0.185893	-0.408729
11451	CCDC22	coiled-coil domain containing 22	-4.55208	9.84727e-06	0.000104008	-0.291415		-1.72205	0.0857416	0.154472	-0.110126		0.600823	0.551091	0.73551	0.0379259
12082	CCDC24	coiled-coil domain containing 24	-7.53592	2.40891e-12	2.90925e-09	-0.942934	PDL1-not-up	-8.00866	9.84717e-15	2.62842e-13	-0.449542		-1.06593	0.293447	0.508515	-0.116448
6829	CCDC25	coiled-coil domain containing 25	0.050996	0.959386	0.999196	0.0036364		-3.74061	0.000207091	0.000941216	-0.190703		1.35253	0.184034	0.384179	0.12359
8314	CCDC28A	coiled-coil domain containing 28A	-0.95101	0.342896	0.501139	-0.0678314		0.100288	0.92016	0.945233	0.00621807		1.60246	0.117747	0.29012	0.14752
10611	CCDC28B	coiled-coil domain containing 28B	-3.1217	0.00210052	0.00845274	-0.337917		-0.194769	0.845661	0.89237	-0.0101061		-1.79232	0.0830732	0.233104	-0.206478
3685	CCDC3	coiled-coil domain containing 3	2.10103	0.0370542	0.0891342	0.315298		2.1611	0.03121	0.0675608	0.136766		3.07556	0.00373486	0.0323585	1.13095	PDL1-up
7119	CCDC34	coiled-coil domain containing 34	-0.119023	0.905392	0.964915	-0.010079		-3.77	0.000184817	0.0008544	-0.336501		0.3641	0.717861	0.846672	0.077083
4287	CCDC41	coiled-coil domain containing 41	1.69125	0.0925487	0.185631	0.135883		-0.979143	0.328031	0.442563	-0.0769359		-0.480452	0.633635	0.792847	-0.0434337
4740	CCDC43	coiled-coil domain containing 43	1.40253	0.162508	0.286464	0.0731953		-1.39057	0.165039	0.259606	-0.0890101		0.893181	0.377575	0.588472	0.067917
2583	CCDC46	coiled-coil domain containing 46	2.92845	0.00385475	0.0139925	0.345831		-0.960911	0.337109	0.452371	-0.0512708		-0.807633	0.425697	0.630743	-0.149806
4060	CCDC47	coiled-coil domain containing 47	1.84605	0.0665556	0.14277	0.150975		0.720148	0.471805	0.582037	0.0542009		-1.3002	0.202164	0.40707	-0.114328
9361	CCDC48	coiled-coil domain containing 48	-1.77317	0.0779201	0.162151	-0.265707		-4.21867	2.96865e-05	0.00017235	-0.193481		-0.217338	0.829224	0.914126	-0.0891513
1132	CCDC50	coiled-coil domain containing 50	4.23557	3.65964e-05	0.000297569	0.316522		6.3104	6.62576e-10	1.02187e-08	0.329414		-1.32248	0.194284	0.39767	-0.13072
9329	CCDC51	coiled-coil domain containing 51	-1.74528	0.0826713	0.169863	-0.132862		-2.98649	0.0029748	0.00938003	-0.16886		-0.991317	0.328162	0.540838	-0.0696757
7367	CCDC53	coiled-coil domain containing 53	-0.280763	0.77922	0.879317	-0.0182929		-1.50471	0.133095	0.21885	-0.0909444		1.54341	0.131445	0.311959	0.123618
11474	CCDC57	coiled-coil domain containing 57	-4.60241	7.94251e-06	8.76237e-05	-0.500727		-5.34141	1.46182e-07	1.46626e-06	-0.308523		-2.37219	0.0227803	0.101801	-0.258532
5152	CCDC59	coiled-coil domain containing 59	1.12323	0.26286	0.412534	0.0731076		1.225	0.22121	0.327028	0.0832653		-2.20462	0.0344435	0.133123	-0.213467
4089	CCDC6	coiled-coil domain containing 6	1.8252	0.0696568	0.14807	0.146807		-1.17817	0.239347	0.347493	-0.0990245		1.25598	0.217195	0.424753	0.136875
3206	CCDC67	coiled-coil domain containing 67	2.44388	0.0155111	0.0441016	0.535127		1.01755	0.309432	0.423181	0.0338033		2.64506	0.0114306	0.0651784	0.615719	PDL1-up
5696	CCDC68	coiled-coil domain containing 68	0.782686	0.434857	0.593423	0.149643		0.412735	0.679996	0.76337	0.0325325		0.763534	0.451004	0.652248	0.28223
9103	CCDC71	coiled-coil domain containing 71	-1.54739	0.123556	0.232153	-0.0896165		-1.47288	0.141476	0.229719	-0.0478797		-0.646823	0.522147	0.711823	-0.0831569
7803	CCDC74B	coiled-coil domain containing 74B	-0.583044	0.560606	0.708527	-0.102715		-3.21124	0.00141557	0.00496583	-0.151514		2.47324	0.0184825	0.0888215	0.604821	PDL1-up
65	CCDC75	coiled-coil domain containing 75	6.32	2.05944e-09	2.16832e-07	0.849056	PDL1-up	0.994785	0.320371	0.434655	0.0491685		-1.47153	0.150129	0.337747	-0.15413
4692	CCDC76	coiled-coil domain containing 76	1.42972	0.154561	0.275723	0.115407		1.22993	0.219361	0.324907	0.195859		-0.994991	0.326194	0.53901	-0.119003
6130	CCDC77	coiled-coil domain containing 77	0.508628	0.611646	0.748909	0.0502004		4.08158	5.28569e-05	0.000287213	0.26871		-3.40054	0.00168355	0.0190117	-0.325515
11121	CCDC78	coiled-coil domain containing 78	-3.93226	0.00012064	0.000790822	-0.90943	PDL1-not-up	-2.90066	0.00390471	0.0117544	-0.246222		-1.87297	0.06748	0.202551	-0.351577
1185	CCDC80	coiled-coil domain containing 80	4.18403	4.50246e-05	0.000351884	1.04604	PDL1-up	0.832339	0.405655	0.519867	0.106126		-0.424712	0.67389	0.81912	-0.115469
11597	CCDC84	coiled-coil domain containing 84	-4.8998	2.15597e-06	3.11282e-05	-0.592287	PDL1-not-up	2.65432	0.00822613	0.0220787	0.223651		-1.69492	0.0965648	0.25637	-0.118036
4040	CCDC85A	coiled-coil domain containing 85A	1.85921	0.0646572	0.139558	0.332212		-4.09378	5.02443e-05	0.000274562	-0.328225		0.531349	0.598749	0.770671	0.201565
11770	CCDC85B	coiled-coil domain containing 85B	-5.33801	2.85248e-07	6.68542e-06	-1.11386	PDL1-not-up	-2.71247	0.00693225	0.0190959	-0.152583		-0.298725	0.767083	0.876649	-0.048076
8823	CCDC86	coiled-coil domain containing 86	-1.32542	0.186739	0.318778	-0.102892		0.349143	0.727144	0.801183	0.0225565		-0.817116	0.417669	0.624079	-0.0835001
7974	CCDC87	coiled-coil domain containing 87	-0.697342	0.486504	0.640735	-0.115308		-2.96957	0.00314023	0.00980354	-0.103492		1.62908	0.112715	0.283267	0.276581
264	CCDC88A	coiled-coil domain containing 88A	5.56642	9.49837e-08	2.90627e-06	0.775213	PDL1-up	7.6425	1.27934e-13	3.08783e-12	0.541178		-3.82542	0.000442234	0.00810014	-0.307916
9905	CCDC88B	coiled-coil domain containing 88B	-2.30448	0.022357	0.0593344	-0.403329		2.71231	0.00693552	0.0191034	0.130622		-0.212975	0.83258	0.915869	-0.0270004
5517	CCDC88C	coiled-coil domain containing 88C	0.885044	0.377334	0.53687	0.144507		5.68186	2.3852e-08	2.82343e-07	0.333301		0.463636	0.64578	0.800735	0.0937206
10276	CCDC9	coiled-coil domain containing 9	-2.6844	0.00795607	0.0255069	-0.216275		-2.77733	0.00570785	0.0162587	-0.0661898		-1.62062	0.112536	0.283073	-0.118732
9422	CCDC90A	coiled-coil domain containing 90A	-1.84141	0.0672355	0.143943	-0.14432		1.28855	0.198212	0.299991	0.0837152		-2.71349	0.00998684	0.0597076	-0.281527
3066	CCDC91	coiled-coil domain containing 91	2.56155	0.0112544	0.0337713	0.19448		1.8964	0.0585427	0.113381	0.271424		1.39644	0.170361	0.365389	0.154043
9387	CCDC92	coiled-coil domain containing 92	-1.80679	0.0724933	0.152883	-0.139167		-1.434	0.15226	0.243764	-0.0861281		1.485	0.147013	0.333769	0.15039
3135	CCDC93	coiled-coil domain containing 93	2.49933	0.0133532	0.0389369	0.14878		3.77805	0.000179124	0.00083146	0.191504		0.387779	0.700615	0.836298	0.0323811
11564	CCDC94	coiled-coil domain containing 94	-4.81547	3.13871e-06	4.20084e-05	-0.430389		-2.83323	0.00481341	0.0140605	-0.11091		-0.430817	0.669363	0.816223	-0.0287818
10840	CCDC96	coiled-coil domain containing 96	-3.43634	0.000734781	0.00353463	-0.472206		-6.96822	1.13567e-11	2.24381e-10	-0.528623		0.84799	0.401844	0.609559	0.0888755
8548	CCDC97	coiled-coil domain containing 97	-1.12254	0.263152	0.41283	-0.069738		-3.02756	0.0026058	0.00837516	-0.0886398		1.51098	0.140245	0.324532	0.108054
609	CCDC99	coiled-coil domain containing 99	4.90125	2.14201e-06	3.09702e-05	0.412778		3.5323	0.000454135	0.00186338	0.2432		-1.66515	0.104696	0.2705	-0.239743
11853	CCHCR1	coiled-coil alpha-helical rod protein 1	-5.62263	7.21331e-08	2.37715e-06	-0.562335		4.0126	7.02354e-05	0.000367933	0.157497		-2.50354	0.0167817	0.0837989	-0.203046
9370	CCK	cholecystokinin	-1.79195	0.0748497	0.15697	-0.782545		-0.438504	0.66123	0.748422	-0.0167822		3.6929	0.000472936	0.00842978	1.49234	PDL1-up
6136	CCKAR	cholecystokinin A receptor	0.50309	0.615527	0.752341	0.10821		-1.29465	0.196101	0.297575	-0.0476382		-1.04637	0.301242	0.516425	-0.184148
8562	CCKBR	cholecystokinin B receptor	-1.13573	0.257604	0.406679	-0.39709		0.526003	0.599143	0.696261	0.0428436		-0.204408	0.839066	0.920094	-0.149224
3163	CCL11	chemokine (C-C motif) ligand 11	2.47533	0.0142522	0.0410742	0.668631	PDL1-up	7.25682	1.72987e-12	3.78203e-11	0.561913		1.1699	0.249749	0.461139	0.481951
1689	CCL13	chemokine (C-C motif) ligand 13	3.67534	0.000314666	0.00175698	1.19075	PDL1-up	10.3391	1.2184e-22	5.26882e-21	0.692839	PDL1-up	3.6768	0.000553066	0.00934959	1.16573	PDL1-up
5206	CCL17	chemokine (C-C motif) ligand 17	1.08762	0.27824	0.42987	0.433275		1.50205	0.13378	0.219802	0.0448618		2.46334	0.0190823	0.0906797	0.59486	PDL1-up
2001	CCL18	chemokine (C-C motif) ligand 18 (pulmonary and activation-regulated)	3.39521	0.000846536	0.00397172	1.24222	PDL1-up	11.5496	3.15136e-27	1.83805e-25	1.41025	PDL1-up	4.067	0.000167174	0.00418538	1.26162	PDL1-up
4334	CCL19	chemokine (C-C motif) ligand 19	1.66699	0.0972853	0.192908	0.807278		9.19414	1.3733e-18	4.72777e-17	1.53219	PDL1-up	3.47939	0.00111256	0.0143215	0.988139	PDL1-up
3366	CCL2	chemokine (C-C motif) ligand 2	2.31744	0.0216243	0.0577257	0.589975	PDL1-up	10.28	2.00509e-22	8.58659e-21	1.1097	PDL1-up	0.755001	0.45556	0.655547	0.22324
5769	CCL20	chemokine (C-C motif) ligand 20	0.735531	0.46299	0.619179	0.280499		7.50459	3.2843e-13	7.71591e-12	0.649283	PDL1-up	-0.668406	0.508137	0.69974	-0.1954
3994	CCL21	chemokine (C-C motif) ligand 21	1.8844	0.0611507	0.133562	0.779346		6.40128	3.84994e-10	6.14162e-09	0.531399		3.72145	0.000453966	0.00823077	0.547189
3758	CCL23	chemokine (C-C motif) ligand 23	2.04054	0.0427821	0.100556	0.62237	PDL1-up	2.03838	0.0420909	0.0865409	0.0686738		2.8052	0.00719481	0.0481397	0.458577
9044	CCL24	chemokine (C-C motif) ligand 24	-1.50055	0.135255	0.249453	-0.513236		-0.69083	0.490026	0.598966	-0.0358386		1.58668	0.119527	0.29275	0.106269
5128	CCL28	chemokine (C-C motif) ligand 28	1.1335	0.258537	0.407682	0.310034		1.01604	0.310151	0.42405	0.158696		-1.90098	0.064237	0.196434	-0.489536
1435	CCL4	chemokine (C-C motif) ligand 4	3.92743	0.000122885	0.00080272	0.832357	PDL1-up	12.9013	1.16762e-32	9.17637e-31	1.08116	PDL1-up	5.82852	1.14054e-06	0.000135986	1.27968	PDL1-up
1028	CCL5	chemokine (C-C motif) ligand 5	4.36038	2.19866e-05	0.000197092	0.930366	PDL1-up	16.6204	8.58601e-49	2.56219e-46	2.16394	PDL1-up	6.64373	1.36408e-07	3.20031e-05	2.05257	PDL1-up
3904	CCL7	chemokine (C-C motif) ligand 7	1.94071	0.0538817	0.121007	0.506853		6.07463	2.63241e-09	3.66141e-08	0.397588		0.570663	0.571084	0.749593	0.144699
1280	CCL8	chemokine (C-C motif) ligand 8	4.08116	6.77175e-05	0.00049197	1.16355	PDL1-up	14.67	3.72106e-40	5.16948e-38	1.81319	PDL1-up	4.28846	8.99313e-05	0.00282536	1.15678	PDL1-up
10303	CCM2	cerebral cavernous malformation 2	-2.72676	0.00703963	0.0230732	-0.217073		4.91974	1.21426e-06	1.00416e-05	0.162653		-1.77076	0.0856215	0.237048	-0.132439
4896	CCNA2	cyclin A2	1.29537	0.19688	0.332058	0.208598		4.36653	1.56526e-05	9.75854e-05	0.548473		-2.38375	0.0237589	0.1046	-0.648015	PDL1-not-up
5790	CCNB1	cyclin B1	0.721425	0.4716	0.627384	0.106533		2.30983	0.0213455	0.0492816	0.301437		-3.22797	0.00296229	0.0276746	-0.842169	PDL1-not-up
9797	CCNB1IP1	cyclin B1 interacting protein 1	-2.19962	0.0291292	0.0735519	-0.159622		-1.24023	0.215531	0.32035	-0.0780808		-5.62931	1.93897e-06	0.000188028	-0.65608	PDL1-not-up
5784	CCNB2	cyclin B2	0.726906	0.468244	0.624051	0.168405		4.54254	7.13372e-06	4.85024e-05	0.587636	PDL1-up	-3.38165	0.00188441	0.020594	-0.872076	PDL1-not-up
3674	CCNC	cyclin C	2.10607	0.0366087	0.0883212	0.157408		2.70755	0.0070341	0.0193312	0.180506		-0.910636	0.36937	0.581708	-0.0961289
6227	CCND1	cyclin D1	0.449105	0.653905	0.78292	0.0655995		-5.62396	3.26768e-08	3.74251e-07	-0.749079	PDL1-not-up	1.93504	0.0609334	0.190283	0.945028
8173	CCND3	cyclin D3	-0.849257	0.396885	0.555678	-0.0790902		4.70734	3.33891e-06	2.47782e-05	0.330188		3.50523	0.00112306	0.0144041	0.519213
9275	CCNDBP1	cyclin D-type binding-protein 1	-1.69509	0.0918176	0.184597	-0.120368		-3.23012	0.00132728	0.0047057	-0.248635		3.12237	0.00373537	0.0323585	0.466311
5941	CCNE1	cyclin E1	0.619783	0.536197	0.686216	0.0995817		6.76572	4.10595e-11	7.50319e-10	0.570531		-0.272609	0.78681	0.88775	-0.0545485
2330	CCNE2	cyclin E2	3.12873	0.00205351	0.00829629	0.427479		2.54785	0.0111677	0.0286397	0.374062		-1.82035	0.0771401	0.222055	-0.510716
7676	CCNF	cyclin F	-0.485471	0.627942	0.762226	-0.05902		1.01974	0.308394	0.422367	0.0517464		-2.6779	0.0115374	0.0654924	-0.455165
5815	CCNG1	cyclin G1	0.708401	0.479628	0.634446	0.0577583		-5.09393	5.15318e-07	4.61875e-06	-0.329367		-0.741478	0.463465	0.661668	-0.0941859
2508	CCNG2	cyclin G2	2.98591	0.00322787	0.0120735	0.295673		-6.25673	9.10323e-10	1.3664e-08	-0.673618	PDL1-not-up	-1.21464	0.233387	0.442556	-0.22702
5799	CCNH	cyclin H	0.718025	0.473689	0.629307	0.0447072		-3.32359	0.000960634	0.00355734	-0.219505		2.26292	0.03051	0.123141	0.240072
2796	CCNI	cyclin I	2.74859	0.00660564	0.0218934	0.252167		-5.63086	3.1478e-08	3.61812e-07	-0.240721		-1.75971	0.0885834	0.242616	-0.152227
1469	CCNJ	cyclin J	3.88447	0.000144712	0.000917	0.263043		2.35367	0.0190146	0.0448029	0.15552		0.490809	0.626605	0.788802	0.0459313
7410	CCNJL	cyclin J-like	-0.310251	0.756735	0.862997	-0.063865		-0.857518	0.391612	0.505998	-0.030779		-0.962813	0.342292	0.555256	-0.170072
6255	CCNK	cyclin K	0.428024	0.669154	0.795066	0.0241991		1.46214	0.144394	0.233394	0.0643145		-1.33662	0.190457	0.392907	-0.226544
8343	CCNL1	cyclin L1	-0.972248	0.332254	0.489945	-0.0954722		4.56184	6.53426e-06	4.49025e-05	0.426789		-1.78403	0.0833748	0.233494	-0.22659
10939	CCNL2	cyclin L2	-3.59289	0.000423645	0.00224617	-0.52248		0.91411	0.361144	0.475937	0.0936281		-2.66912	0.0117793	0.066489	-0.482005
398	CCNT1	cyclin T1	5.26808	3.97009e-07	8.31096e-06	1.0839	PDL1-up	0.161867	0.871483	0.910012	0.0128823		-3.60236	0.00102387	0.0136261	-0.451222
3635	CCNT2	cyclin T2	2.13399	0.03422	0.0835697	0.192181		-0.61851	0.53655	0.641413	-0.0357		1.33386	0.190772	0.393333	0.125179
2733	CCNYL1	cyclin Y-like 1	2.79553	0.00575363	0.0195479	0.250718		5.34355	1.44566e-07	1.45089e-06	0.348902		0.644044	0.524017	0.713103	0.0907364
721	CCPG1	cell cycle progression 1	4.74498	4.28121e-06	5.36287e-05	0.398175		-1.82802	0.0682023	0.128403	-0.139239		2.39326	0.0220474	0.0994271	0.392632
11	CCR1	chemokine (C-C motif) receptor 1	7.24182	1.30519e-11	9.57031e-09	1.33676	PDL1-up	12.929	8.97799e-33	7.13528e-31	1.06772	PDL1-up	3.88155	0.000444888	0.00810945	0.987212	PDL1-up
10129	CCR10	chemokine (C-C motif) receptor 10	-2.53178	0.0122187	0.0361629	-0.496271		1.50414	0.133242	0.219061	0.0770059		-1.10727	0.275857	0.490839	-0.22124
191	CCR5	chemokine (C-C motif) receptor 5	5.78034	3.30144e-08	1.35864e-06	1.30014	PDL1-up	19.9384	5.52503e-64	8.4766e-61	1.37296	PDL1-up	6.9291	2.38948e-08	8.91216e-06	1.29939	PDL1-up
3535	CCR7	chemokine (C-C motif) receptor 7	2.19606	0.0293876	0.074068	0.736656	PDL1-up	16.8313	9.61604e-50	3.05695e-47	1.68349	PDL1-up	4.60691	5.45028e-05	0.00196724	1.35073	PDL1-up
3808	CCRL1	chemokine (C-C motif) receptor-like 1	2.01298	0.0456322	0.10585	0.446657		0.473331	0.636205	0.727283	0.0306647		2.51453	0.0154202	0.0790908	0.407532
5440	CCRL2	chemokine (C-C motif) receptor-like 2	0.930267	0.3535	0.512116	0.165179		9.81989	9.12815e-21	3.55524e-19	0.513407		1.56004	0.12746	0.305543	0.279261
2024	CCRN4L	CCR4 carbon catabolite repression 4-like (S. cerevisiae)	3.37611	0.000903686	0.00419954	0.370473		-0.899897	0.368652	0.483323	-0.0650387		-1.55289	0.129093	0.308391	-0.214475
11527	CCS	copper chaperone for superoxide dismutase	-4.72052	4.76441e-06	5.8644e-05	-0.423486		-3.2226	0.00136183	0.00480934	-0.153289		-0.48776	0.628651	0.790331	-0.0509814
3863	CCT2	chaperonin containing TCP1, subunit 2 (beta)	1.96829	0.0505968	0.115243	0.144575		-1.65273	0.0990785	0.173525	-0.148057		-2.72909	0.0102042	0.0606379	-0.24235
9102	CCT3	chaperonin containing TCP1, subunit 3 (gamma)	-1.54723	0.123593	0.232201	-0.115563		-0.496084	0.620076	0.713723	-0.0258526		-1.81239	0.0793248	0.226469	-0.139264
7600	CCT4	chaperonin containing TCP1, subunit 4 (delta)	-0.432511	0.665896	0.792276	-0.0280821		-1.31742	0.188364	0.288089	-0.0707566		-0.256895	0.798949	0.894306	-0.0169558
6525	CCT5	chaperonin containing TCP1, subunit 5 (epsilon)	0.251841	0.801456	0.89473	0.0184902		-3.30675	0.00101884	0.00374419	-0.302405		-0.366606	0.716314	0.845675	-0.0454579
6050	CCT6A	chaperonin containing TCP1, subunit 6A (zeta 1)	0.558645	0.57711	0.721862	0.0311888		2.98245	0.00301352	0.00947586	0.15697		-1.40453	0.169968	0.364922	-0.110093
7310	CCT8	chaperonin containing TCP1, subunit 8 (theta)	-0.242761	0.808471	0.899514	-0.0144241		2.64937	0.00834553	0.0223572	0.118769		-2.76465	0.00909352	0.056262	-0.403786
1381	CD109	CD109 molecule	3.98323	9.9175e-05	0.000670672	0.916337	PDL1-up	-2.36393	0.0185024	0.0437614	-0.264657		-2.19138	0.0359807	0.136515	-0.687684	PDL1-not-up
1996	CD14	CD14 molecule	3.40528	0.000817787	0.00385445	0.542556		7.69996	8.60518e-14	2.10285e-12	0.653306	PDL1-up	5.31585	6.093e-06	0.000413567	1.17378	PDL1-up
10765	CD151	CD151 molecule (Raph blood group)	-3.32322	0.0010813	0.00489115	-0.363038		-5.58855	3.95627e-08	4.46022e-07	-0.359826		-0.473995	0.638041	0.795657	-0.075275
42	CD163	CD163 molecule	6.56304	5.62871e-10	9.24504e-08	1.62828	PDL1-up	12.0774	2.59063e-29	1.67122e-27	1.25386	PDL1-up	4.83537	2.13e-05	0.00101918	1.12827	PDL1-up
2709	CD163L1	CD163 molecule-like 1	2.81466	0.00543608	0.0186542	0.628571	PDL1-up	4.1114	4.66875e-05	0.000257175	0.323053		4.55035	4.52165e-05	0.00171143	0.769256	PDL1-up
5523	CD164	CD164 molecule, sialomucin	0.880508	0.379778	0.539041	0.0857411		-2.59762	0.00969244	0.0253816	-0.16022		1.52954	0.135102	0.31666	0.220545
4536	CD177	CD177 molecule	1.52872	0.128118	0.238996	0.561026		-2.51296	0.012318	0.0310475	-0.2091		-1.27581	0.209993	0.416436	-0.191274
769	CD180	CD180 molecule	4.68239	5.62465e-06	6.67512e-05	1.0678	PDL1-up	11.901	1.30417e-28	8.13078e-27	0.579774		3.48524	0.0012645	0.0157601	0.653925	PDL1-up
5417	CD19	CD19 molecule	0.94775	0.344549	0.502839	0.455703		13.2418	4.52124e-34	3.94903e-32	0.798134	PDL1-up	1.06837	0.29277	0.507584	0.268972
3779	CD1A	CD1a molecule	2.03177	0.0436722	0.102146	0.663349	PDL1-up	3.22615	0.00134542	0.00476044	0.213665		2.40693	0.0209053	0.0961697	0.516692
3823	CD1C	CD1c molecule	2.00042	0.046984	0.108422	0.638511	PDL1-up	4.54962	6.90795e-06	4.71582e-05	0.291729		3.68432	0.000808637	0.0118812	1.23153	PDL1-up
2440	CD1D	CD1d molecule	3.03516	0.00276674	0.0106355	0.597665	PDL1-up	7.35289	9.12877e-13	2.05438e-11	0.380022		2.3459	0.0238709	0.104934	0.554393
3726	CD1E	CD1e molecule	2.06571	0.0403134	0.095718	0.626999	PDL1-up	7.14876	3.52349e-12	7.44511e-11	0.709252	PDL1-up	1.99303	0.0532163	0.174855	0.46921
1189	CD2	CD2 molecule	4.18166	4.54544e-05	0.000354165	1.00761	PDL1-up	17.4872	1.02047e-52	4.33847e-50	1.87172	PDL1-up	6.95025	6.55053e-08	1.98508e-05	2.05137	PDL1-up
126	CD200R1	CD200 receptor 1	6.00243	1.07345e-08	6.17337e-07	1.23415	PDL1-up	7.4341	5.29151e-13	1.21801e-11	0.259867		3.83383	0.000520941	0.00901349	0.744988	PDL1-up
6249	CD207	CD207 molecule, langerin	0.432384	0.665989	0.792294	0.134175		0.670511	0.502873	0.610945	0.0443667		0.67999	0.500874	0.694601	0.184677
362	CD209	CD209 molecule	5.3259	3.02118e-07	6.95379e-06	1.25958	PDL1-up	4.34653	1.70865e-05	0.000105573	0.230924		4.78073	2.02925e-05	0.000987207	0.799908	PDL1-up
6955	CD24	CD24 molecule	-0.0215883	0.982801	1	-0.00476459		2.6284	0.00886965	0.0235167	0.45599		-1.40857	0.167659	0.361787	-0.626925
2282	CD247	CD247 molecule	3.15735	0.00187194	0.00769425	0.698108	PDL1-up	19.7382	4.65941e-63	6.0895e-60	1.48751	PDL1-up	4.82692	3.30321e-05	0.00137381	1.4031	PDL1-up
3307	CD248	CD248 molecule, endosialin	2.3634	0.0191927	0.0522959	0.444002		-0.327973	0.743083	0.81359	-0.0207264		0.988908	0.328515	0.54136	0.269942
3005	CD27	CD27 molecule	2.60695	0.0099144	0.0304515	0.704353	PDL1-up	16.2324	4.74407e-47	1.12133e-44	1.44115	PDL1-up	4.20128	0.000171334	0.00426022	0.844657	PDL1-up
1	CD274	CD274 molecule	12.9085	2.71227e-27	5.56857e-23	1.80456	PDL1-up	32.0584	1.17028e-118	4.12955e-114	2.02282	PDL1-up	14.6502	1.08039e-25	1.57154e-21	1.99043	PDL1-up
6179	CD276	CD276 molecule	0.474235	0.635917	0.768618	0.0518423		-1.9049	0.0574246	0.111644	-0.111906		-1.78396	0.0814956	0.230495	-0.156123
2546	CD2AP	CD2-associated protein	2.95524	0.00354972	0.0130725	0.345491		-1.7093	0.0880788	0.157864	-0.12118		-2.65635	0.0117082	0.06619	-0.253771
10794	CD2BP2	CD2 (cytoplasmic tail) binding protein 2	-3.37485	0.000907575	0.0042138	-0.151175		-5.56164	4.57193e-08	5.09409e-07	-0.275341		-0.711855	0.480799	0.675959	-0.0408937
742	CD300A	CD300a molecule	4.71761	4.82533e-06	5.91103e-05	0.74899	PDL1-up	8.07845	5.98052e-15	1.62459e-13	0.483532		1.46386	0.151869	0.340225	0.590028
1359	CD300LB	CD300 molecule-like family member b	4.00721	9.03883e-05	0.000621252	0.827284	PDL1-up	-2.41657	0.016061	0.0388795	-0.0718462		-0.32014	0.750865	0.867796	-0.0223229
4382	CD300LG	CD300 molecule-like family member g	1.63583	0.103652	0.202782	0.543269		-1.67934	0.0937742	0.165923	-0.0529992		-0.252679	0.802049	0.896465	-0.0608137
10084	CD320	CD320 molecule	-2.47851	0.0141301	0.0407566	-0.327096		-3.11583	0.00195065	0.00654862	-0.172123		-1.58323	0.122377	0.297527	-0.191386
702	CD33	CD33 molecule	4.76239	3.96645e-06	5.06753e-05	0.933197	PDL1-up	5.07054	5.7901e-07	5.14001e-06	0.239903		4.81375	2.66212e-05	0.00118783	0.859786	PDL1-up
4733	CD34	CD34 molecule	1.40626	0.1614	0.285026	0.195542		-1.16603	0.244213	0.353005	-0.065342		-0.647607	0.520964	0.710877	-0.286661
2763	CD36	CD36 molecule (thrombospondin receptor)	2.77666	0.00608338	0.0204248	0.773486	PDL1-up	-1.50263	0.133629	0.219595	-0.297555		-0.337129	0.73811	0.859573	-0.0956732
3272	CD37	CD37 molecule	2.3862	0.0180785	0.0499621	0.58418		12.5326	3.78209e-31	2.67989e-29	1.17431	PDL1-up	3.74292	0.000676494	0.0106181	0.884179	PDL1-up
92	CD38	CD38 molecule	6.15298	4.93875e-09	3.72785e-07	1.68291	PDL1-up	21.6191	9.02207e-72	5.30603e-68	1.81166	PDL1-up	4.34342	0.000104346	0.00309608	1.11072	PDL1-up
2638	CD3D	CD3d molecule, delta (CD3-TCR complex)	2.87682	0.0045111	0.0160321	0.744352	PDL1-up	15.203	1.74999e-42	2.76914e-40	1.22239	PDL1-up	5.45097	4.83774e-06	0.000351849	1.54087	PDL1-up
1895	CD3E	CD3e molecule, epsilon (CD3-TCR complex)	3.4879	0.00061415	0.00304936	0.886445	PDL1-up	14.8065	9.48763e-41	1.37209e-38	1.16727	PDL1-up	4.0999	0.000249041	0.00557262	0.805482	PDL1-up
2758	CD3EAP	CD3e molecule, epsilon associated protein	2.77818	0.00605612	0.02036	0.189263		-0.833604	0.404943	0.519163	-0.0474644		-2.25078	0.0308188	0.123928	-0.265915
527	CD3G	CD3g molecule, gamma (CD3-TCR complex)	5.01718	1.26872e-06	2.07116e-05	1.3325	PDL1-up	14.8942	3.93607e-41	5.78716e-39	0.657906	PDL1-up	3.38311	0.00192233	0.0208985	0.945461	PDL1-up
217	CD4	CD4 molecule	5.67768	5.4996e-08	1.9535e-06	0.969972	PDL1-up	14.0325	2.07219e-37	2.32131e-35	0.820825	PDL1-up	4.01608	0.000301869	0.00639154	0.416888
3320	CD40	CD40 molecule, TNF receptor superfamily member 5	2.35044	0.0198529	0.0538441	0.420708		12.2619	4.71306e-30	3.17385e-28	0.717956	PDL1-up	4.83337	2.87347e-05	0.00125518	1.04409	PDL1-up
2881	CD40LG	CD40 ligand	2.68627	0.0079134	0.0253939	0.728049	PDL1-up	8.64792	9.12082e-17	2.79381e-15	0.2322		2.62329	0.012494	0.0691379	0.417642
1399	CD44	CD44 molecule (Indian blood group)	3.96494	0.000106423	0.000711483	0.48956		3.49144	0.000527435	0.00211519	0.286912		3.21355	0.00259817	0.0255014	0.565821
2746	CD47	CD47 molecule	2.78692	0.00590193	0.0199398	0.211226		7.2513	1.79422e-12	3.9203e-11	0.709711	PDL1-up	2.11532	0.040343	0.146634	0.263741
2409	CD48	CD48 molecule	3.06402	0.00252554	0.00986151	0.815781	PDL1-up	12.8774	1.46433e-32	1.14318e-30	1.18967	PDL1-up	5.04831	1.7759e-05	0.000903226	1.40491	PDL1-up
2560	CD5	CD5 molecule	2.94629	0.00364902	0.0133758	0.746354	PDL1-up	15.1995	1.81314e-42	2.85627e-40	0.734752	PDL1-up	3.57751	0.00106843	0.013951	0.685364	PDL1-up
3629	CD52	CD52 molecule	2.13535	0.0341075	0.0834012	0.525573		11.866	1.79627e-28	1.11397e-26	1.45565	PDL1-up	5.39814	6.38077e-06	0.000420443	1.70801	PDL1-up
615	CD53	CD53 molecule	4.89301	2.22251e-06	3.19094e-05	1.05106	PDL1-up	15.862	2.13292e-45	4.40141e-43	1.17442	PDL1-up	5.70598	1.99576e-06	0.000190989	1.26562	PDL1-up
8537	CD55	CD55 molecule, decay accelerating factor for complement (Cromer blood group)	-1.1119	0.267688	0.418225	-0.222991		-0.915271	0.360535	0.47549	-0.08358		2.40392	0.0226326	0.101234	0.645165	PDL1-up
6168	CD58	CD58 molecule	0.484109	0.628907	0.762855	0.0750728		4.09361	5.02798e-05	0.000274647	0.348903		-0.759713	0.451673	0.65289	-0.127503
5122	CD59	CD59 molecule, complement regulatory protein	1.13536	0.257759	0.406814	0.10751		-2.20378	0.0280412	0.0617434	-0.169985		1.11747	0.271112	0.485843	0.13468
2993	CD6	CD6 molecule	2.61552	0.00967807	0.0298573	0.553704		15.3563	3.70122e-43	6.13169e-41	0.706674	PDL1-up	4.42676	0.000110651	0.00321905	1.25118	PDL1-up
10618	CD63	CD63 molecule	-3.12843	0.00205547	0.00830071	-0.232608		-5.21225	2.83877e-07	2.69787e-06	-0.186127		3.14283	0.00340592	0.0304729	0.18265
1476	CD68	CD68 molecule	3.87568	0.000149612	0.000945102	0.587113	PDL1-up	7.42536	5.61268e-13	1.28858e-11	0.377301		3.01363	0.0044254	0.0357423	0.420122
1323	CD69	CD69 molecule	4.03859	7.99998e-05	0.000564231	1.07537	PDL1-up	11.9312	9.90092e-29	6.23882e-27	1.41948	PDL1-up	5.71773	2.1957e-06	0.000200993	1.8071	PDL1-up
4204	CD70	CD70 molecule	1.74288	0.0830908	0.170542	0.50949		2.9802	0.00303529	0.00953326	0.105043		1.42188	0.163937	0.356608	0.378496
2403	CD72	CD72 molecule	3.06868	0.00248839	0.00974054	0.670482	PDL1-up	15.1658	2.54822e-42	3.9612e-40	0.880047	PDL1-up	4.75789	2.59697e-05	0.00116591	0.812467	PDL1-up
2229	CD74	CD74 molecule, major histocompatibility complex, class II invariant chain	3.20941	0.00157935	0.0066733	0.518404		9.97331	2.58618e-21	1.03821e-19	0.972222	PDL1-up	6.19244	3.17476e-07	6.08312e-05	1.41332	PDL1-up
3991	CD79A	CD79a molecule, immunoglobulin-associated alpha	1.88468	0.0611117	0.133534	0.794414		14.6554	4.30856e-40	5.9622e-38	1.17723	PDL1-up	0.797854	0.431242	0.635941	0.13165
5819	CD79B	CD79b molecule, immunoglobulin-associated beta	0.706204	0.48099	0.635697	0.236705		8.75008	4.21704e-17	1.31804e-15	0.521986		-1.26803	0.213088	0.420208	-0.465544
79	CD80	CD80 molecule	6.21542	3.56708e-09	3.12973e-07	1.35201	PDL1-up	13.5492	2.32507e-35	2.24166e-33	0.765169	PDL1-up	2.2318	0.030956	0.124285	0.270632
7074	CD81	CD81 molecule	-0.0900089	0.928382	0.979844	-0.0109954		2.02387	0.043569	0.0890845	0.0910741		1.26106	0.216609	0.424121	0.153665
7842	CD82	CD82 molecule	-0.611467	0.541675	0.691483	-0.0818119		5.93499	5.8422e-09	7.66941e-08	0.288468		2.93144	0.00528918	0.0400502	0.617091	PDL1-up
2506	CD83	CD83 molecule	2.98673	0.00321968	0.0120473	0.553012		11.6696	1.06876e-27	6.3813e-26	0.676708	PDL1-up	2.11978	0.0418291	0.150048	0.41274
26	CD84	CD84 molecule	6.82793	1.32682e-10	3.53778e-08	1.70143	PDL1-up	10.9035	9.61201e-25	4.80424e-23	0.915148	PDL1-up	3.24364	0.0023575	0.0238804	0.696257	PDL1-up
[truncated: 10,094 more rows]
