# Supplementary material for: Prognostic value of PDL1 expression in pancreatic cancer
Source: Oncotarget. 2016 Aug 29;7(44):71198–210. doi: 10.18632/oncotarget.11685 (PMC5342072; doi:10.18632/oncotarget.11685)
Supplement: Supplementary file 7 [file oncotarget-07-71198-s007.xls]

## Sheet: SupplTable 6
Supplementary Table 6: Ontology analysis of the genes upregulated in the "PDL1-up" versus "PDL1-not-up" sample groups in pancreas cancers (present study), breast cancers (Sabatier et al, Oncotarget 2015) , and GISTs (Bertucci et al, Oncoimmunology 2015)
			Pancreatic cancers_upPDL1				Breast cancers_upPDL1				GISTs_upPDL1
Base	Terms_ID	Terms	N	Genes	p	q	N	Genes	p	q	N	Genes	p	q
GO_BP	GO:0006955	immune response	101	FASLG,AQP9,C1QC,C1R,C3,C5AR1,CD1A,CD1C,CD1E,CD4,CD8A,CD8B,CD27,CD86,CTSC,CCR1,CCR5,CCR7,CMKLR1,CTLA4,CTSG,CTSW,GPR183,ETS1,MS4A2,FCGR2B,FCGR3A,FCGR3B,FYB,GEM,GZMH,GZMA,HLA-DMB,HLA-DOA,HLA-DOB,HLA-DPA1,HLA-DPB1,HLA-DQA1,HLA-DQB1,HLA-DQB2,HLA-DRA,HLA-DRB1,IL1RAP,IL2RA,IL6,IL7R,IL16,TNFRSF9,CXCL10,LCP2,LY75,CIITA,MICB,CXCL9,OAS2,OAS3,TNFRSF11B,OSM,PTAFR,RGS1,CCL2,CCL4,CCL5,CCL13,CCL18,CCL23,CXCL11,C…	7.87316e-42	7.82592e-39	107	FAS,FASLG,C1QC,C3,CD1E,CD4,CD8A,CD27,CD86,CD74,CTSC,CCR1,CCR5,CCR7,CMKLR1,CTLA4,CTSS,CTSW,GPR183,ETS1,FCGR2B,FCGR3A,FCGR3B,FYB,GBP2,CXCL2,GZMH,GZMA,HLA-A,HLA-B,HLA-C,HLA-DMA,HLA-DMB,HLA-DOA,HLA-DOB,HLA-DPA1,HLA-DPB1,HLA-DQA1,HLA-DQB1,HLA-DRA,HLA-DRB1,HLA-E,HLA-F,HLA-G,IRF8,IL1RN,IL2RA,IL2RG,IL7R,IL15,IL16,TNFRSF9,IL18,CXCL10,LCP2,LTB,LY75,MBP,MICB,CXCL9,NCF4,NFIL3,OAS1,OAS2,OAS3,ENPP2,PTAFR,PTGER…	1.21005e-72	8.70027e-70	90	FASLG,B2M,C1QC,C1R,CD1C,CD8A,CD8B,CD27,CD74,CTSC,CCR1,CCR5,CCR7,CRIP1,CTSS,CTSW,GPR183,FCGR3A,FYB,IFI6,GBP2,GEM,GZMH,GZMA,HLA-A,HLA-B,HLA-C,HLA-DMA,HLA-DMB,HLA-DOA,HLA-DOB,HLA-DPA1,HLA-DPB1,HLA-DQA1,HLA-DQB1,HLA-DQB2,HLA-DRA,HLA-DRB1,HLA-E,HLA-F,HLA-G,IRF8,IL2RG,IL7R,IL15,IL16,IL18,CXCL10,LCP2,LTB,LY75,CXCL9,NCF4,OAS1,OAS2,OAS3,PTAFR,PTGER4,CCL4,CCL5,CCL13,CCL18,CCL19,CXCL11,SECTM1,TAPBP,TNFRSF1B…	6.38636e-37	2.9026e-34
GO_BP	GO:0006954	inflammatory response	86	AIF1,ANXA1,AOAH,AOX1,AXL,BMPR1B,C3,C3AR1,C5AR1,CAMK4,CD27,CD40LG,CHI3L1,CCR1,CCR5,CCR7,CSF1,CSF1R,CYBB,S1PR3,F2R,MS4A2,FOLR2,HCK,IFI16,IL1RAP,IL2RA,IL6,IL10,TNFRSF9,CXCL10,ITGAL,ITGB2,KIT,CD180,LY75,CIITA,CXCL9,NAIP,OLR1,TNFRSF11B,PIK3CD,PRKCQ,PTAFR,PTGS2,PTX3,REL,S100A8,S100A9,CCL2,CCL4,CCL5,CCL8,CCL11,CCL13,CCL18,CCL23,CXCL11,CXCL5,SELE,SIGLEC1,THBS1,TLR1,TLR2,TLR3,TNFAIP3,TNFAIP6,RPS6KA5,AIM2,…	1.12563e-28	5.59438e-26	66	AOAH,FAS,C3,CD14,CD27,CD40,CHI3L1,CCR1,CCR5,CCR7,CYBB,CXCR3,CXCL2,HCK,IFI16,IL2RA,IL15,TNFRSF9,IL18,CXCL10,ITGAL,ITGB2,LGALS9,LY75,LYZ,CXCL9,NFATC3,ORM1,PIK3CD,PRKCQ,PTAFR,PTX3,S100A8,S100A9,CCL2,CCL4,CCL5,CCL8,CCL13,CCL18,CCL19,CCL20,CXCL11,SELE,SIGLEC1,TLR1,TLR2,TNFAIP3,TNFRSF1B,CXCR4,TNFRSF25,IL18RAP,PSTPIP1,NMI,CHST2,AIM2,CXCL13,CXCR6,PLA2G2D,TNFRSF21,TLR7,TLR8,CLEC7A,APOL3,GBP5,NCF1	5.30559e-29	1.27157e-26	63	AOAH,AOX1,AXL,C3AR1,CD14,CD27,CD40,CDO1,CCR1,CCR5,CCR7,CSF1R,CYBB,ECM1,FOLR2,CXCR3,HCK,IGFBP4,IL15,IL18,CXCL10,ITGAL,ITGB2,CD180,LY75,LYZ,CXCL9,PIK3CD,PLP1,PTAFR,PTGDR,RXRA,CCL4,CCL5,CCL8,CCL13,CCL17,CCL18,CCL19,CXCL11,SELP,SIGLEC1,TLR3,TNFRSF1B,SCG2,PLA2G4C,IL18RAP,PLAA,AIM2,LY86,KLRG1,CXCR6,IL17B,BLNK,NOX4,TLR7,TLR8,NLRP2,CLEC7A,APOL3,GBP5,DAB2IP,NCF1	1.9386e-16	3.52437e-14
GO_BP	GO:0007155	cell adhesion	90	CD4,CD33,CD36,CD72,CDH2,CDH11,CCR1,CNTN1,COL4A3,COL4A6,COL6A3,COL8A1,COL12A1,COL15A1,CSF3R,VCAN,CX3CR1,CYP1B1,FAP,FER,FN1,HCK,TNC,ICAM1,ITGA4,ITGA9,ITGAL,ITGAM,ITGAV,ITGB2,ITGB3,ITGB7,L1CAM,LAMA2,LPP,LSAMP,MFAP4,DDR2,OMD,OLR1,RELN,ROBO1,CCL2,CCL4,CCL11,CXCL12,SELE,SELL,SPOCK1,TGFBI,THBS1,THBS2,TNFAIP6,VCAM1,ADAM12,SSPN,SRPX,ADAM23,MPDZ,NRP2,WISP1,SEMA5A,ITGBL1,EDIL3,PLXNC1,CD96,LAMC3,SPON1,GPNMB,…	3.28999e-22	1.09008e-19	31	CD4,CD47,CD72,CDH3,CCR1,COL4A3,CXCR3,HCK,ICAM1,ITGA4,ITGAL,ITGAM,ITGB2,ITGB7,PRKX,CCL2,CCL4,CX3CL1,SELE,SELL,SELPLG,VCAM1,PSTPIP1,IL32,LPXN,CD96,SEMA4D,CLEC4A,SLAMF7,SIGLEC10,HAPLN3	0.000856695	0.00867555	42	CD33,CD72,CCR1,CNTN1,COL6A2,COL15A1,CTNND2,CX3CR1,CYP1B1,DSC2,GAS6,CXCR3,HCK,TNC,ITGAL,ITGAM,ITGB2,ITGB7,LSAMP,MFAP4,DDR2,CCL4,SELL,SELP,SELPLG,VCAM1,ADAM23,NRP2,WISP3,FEZ1,EDIL3,CD96,SPON1,CHL1,PARVB,CLEC4A,CERCAM,FERMT1,PCDHB6,SLAMF7,SIGLEC10,IGSF11	0.00193354	0.0224599
GO_BP	GO:0030198	extracellular matrix organization	70	ADAM10,COL1A2,COL4A1,COL4A3,COL4A4,COL4A5,COL4A6,COL5A2,COL6A3,COL8A1,COL10A1,COL11A1,COL12A1,COL15A1,VCAN,CTSG,DMD,ECM2,FBLN1,FBN1,FBN2,EFEMP1,FGF2,FN1,TNC,ICAM1,ITGA1,ITGA4,ITGA9,ITGAL,ITGAM,ITGAV,ITGB2,ITGB3,ITGB7,LAMA2,LOX,LTBP1,LUM,MATN3,MFAP4,MMP2,MMP3,MMP13,MMP16,NID1,DDR2,TNFRSF11B,SERPINE1,PLOD2,TGFB2,TGFB3,TGFBI,THBS1,COL14A1,VCAM1,MFAP5,RECK,ITGA8,ADAMTS3,ADAMTS2,LAMC3,FBLN5,POSTN,NID2…	2.47074e-18	6.13979e-16	19	CD47,COL4A3,COL4A4,CTSS,ICAM1,ITGA4,ITGAL,ITGAM,ITGB2,ITGB7,MMP1,MMP3,MMP7,MMP9,MMP12,VCAM1,SPOCK2,ABI3BP,EGFL6	0.0482012	0.150681	28	COL4A4,COL6A2,COL13A1,COL15A1,CTSS,ELN,FBLN1,EFEMP1,TNC,ITGAL,ITGAM,ITGB2,ITGB7,LTBP1,MFAP4,MMP9,MMP10,DDR2,PDGFA,TGFB2,VCAM1,RECK,ADAMTSL2,ADAMTS5,ADAMTSL4,JAM2,JAM3,COL22A1	0.0401602	0.173196
GO_BP	GO:0002250	adaptive immune response	36	ANXA1,TNFRSF17,BTK,CAMK4,CD1A,CD1C,CD1E,CD4,CD8B,CD86,CTLA4,GPR183,IFNG,ITK,JAK2,LAIR1,PIK3CD,EOMES,LILRB2,CLEC10A,LILRB1,LILRB5,LILRB4,LILRA3,LILRA2,KLRK1,LILRA4,LAMP3,SIT1,CD209,TRAT1,CLEC4A,LAX1,ERAP2,LILRA6,BTLA	2.02995e-17	4.03554e-15	34	TNFRSF17,BTK,CD1E,CD4,CD86,CD79A,CTLA4,CTSS,GPR183,HLA-E,IFNG,ITK,JAK2,JAK3,LAIR1,LYN,PIK3CD,SYK,TAP1,TAP2,ZAP70,EOMES,LILRB2,LILRB1,LILRB4,BTN3A1,KLRK1,LAMP3,TNFRSF21,TRAT1,CLEC4A,LAX1,ERAP2,BTLA	2.07703e-23	3.73345e-21	34	TNFRSF17,BTK,CD1C,CD8B,CTSH,CTSS,GPR183,HLA-E,IFNG,ITK,JAK2,JAK3,LAIR1,PIK3CD,SYK,TAP1,TAP2,LAT2,ZAP70,EOMES,LILRB2,CLEC10A,LILRB1,LILRB5,BTN3A1,LAMP3,SIT1,CD209,TRAT1,CLEC4A,LAX1,VTCN1,JAM3,BTLA	2.87136e-17	6.52517e-15
GO_BP	GO:0030593	neutrophil chemotaxis	26	C5AR1,CSF3R,FCER1G,NCKAP1L,IFNG,ITGA1,ITGA9,ITGAM,ITGB2,PDE4B,PIK3CD,S100A8,S100A9,CCL2,CCL4,CCL5,CCL8,CCL11,CCL13,CCL18,CCL23,TGFB2,VAV1,TREM1,PREX1,AMICA1	8.35656e-17	1.3844e-14	20	FCER1G,NCKAP1L,IFNG,ITGAM,ITGB2,PDE4B,PIK3CD,S100A8,S100A9,CCL2,CCL4,CCL5,CCL8,CCL13,CCL18,CCL20,CX3CL1,SYK,VAV1,AMICA1	2.99087e-15	3.07205e-13	16	FCER1G,NCKAP1L,IFNG,ITGAM,ITGB2,PIK3CD,CCL4,CCL5,CCL8,CCL13,CCL17,CCL18,SYK,TGFB2,VAV1,AMICA1	6.43149e-08	3.89748e-06
GO_BP	GO:0071222	cellular response to lipopolysaccharide	32	ABCA1,AXL,CD80,CD86,CD36,CCR5,CSF2,CX3CR1,GFI1,ICAM1,IFNG,IL6,IL10,CXCL10,JAK2,CD180,MEF2C,SERPINE1,PDE4B,PLAU,CCL2,CCL5,TLR4,TNFAIP3,TNFSF4,WNT5A,LILRB2,LILRB1,IL24,STAP1,PLSCR4,CD300LB	6.71104e-14	9.52968e-12	22	CD14,CD80,CD86,CD40,CCR5,ICAM1,IRF8,IFNG,IL18,CXCL10,JAK2,LCN2,PDE4B,CCL2,CCL5,CCL20,TLR4,TNFAIP3,TNFRSF1B,LILRB2,LILRB1,STAP1	2.73892e-11	1.64107e-09	19	ASS1,AXL,B2M,CD14,CD40,CCR5,CX3CR1,IRF8,IFNG,IL18,CXCL10,JAK2,CD180,CCL5,TNFRSF1B,LILRB2,LILRB1,CXCL16,DAB2IP	8.53869e-06	0.000287469
GO_BP	GO:0006935	chemotaxis	31	C3AR1,C5AR1,CCR1,CCR5,CCR7,CMKLR1,CX3CR1,DOCK2,FER,FGF2,FPR1,FPR3,NCKAP1L,CXCL10,L1CAM,CXCL9,PLAU,PTAFR,CCL2,CCL5,CCL8,CCL11,CCL13,CCL18,CCL23,CXCL11,CXCL5,CXCL12,SPN,CXCR6,CMTM1	1.93422e-13	2.40326e-11	24	CCR1,CCR5,CCR7,CMKLR1,DOCK2,TYMP,FPR3,CXCR3,CXCL2,NCKAP1L,CXCL10,LGALS9,CXCL9,ENPP2,PTAFR,CCL2,CCL5,CCL8,CCL13,CCL18,CCL20,CXCL11,CX3CL1,CXCR6	2.39056e-13	1.96738e-11	22	C3AR1,CCR1,CCR5,CCR7,CX3CR1,DOCK2,TYMP,FPR3,CXCR3,NCKAP1L,CXCL10,CXCL9,PTAFR,CCL5,CCL8,CCL13,CCL17,CCL18,CXCL11,CXCR6,CXCL16,CMTM3	7.16757e-08	4.07207e-06
GO_BP	GO:0007165	signal transduction	138	ANK2,ANXA1,FASLG,AR,AXL,TNFRSF17,C3,C5AR1,CAMK4,CD4,CD33,CD38,CD48,CD53,CD69,CD72,CLIC2,COL15A1,CSF1R,CSF2RB,CSF3R,EDNRA,EGFR,ELK3,ESR1,EVI2A,FCGR2B,FGF2,FGF7,FPR1,FPR3,FYB,GABRP,GEM,GNAL,NR3C1,GUCY1A2,HIF1A,HIVEP2,HLA-DOA,HLA-DOB,HLA-DRB1,IGF1,IGFBP5,IL2RB,IL7R,IL12RB1,CXCL10,ITGAL,ITK,ITPR1,ITPR2,JAK2,KIT,MCC,MET,CXCL9,MYO9A,DDR2,TNFRSF11B,PDCD1,PDE1A,PGR,PIK3CD,PIK3R1,PLAU,PRKAR2A,PRKG1,RARB,R…	1.21145e-12	1.33798e-10	89	ADCY7,FAS,FASLG,ATM,TNFRSF17,C3,CASP1,CD4,CD38,CD48,CD53,CD69,CD72,CD74,CLIC2,CSF2RB,EGFR,EVI2A,FCGR2B,FPR3,FYB,GABRP,HLA-DOA,HLA-DOB,HLA-DRB1,SP110,IL2RB,IL2RG,IL7R,IL12RB1,IL15,IL15RA,CXCL10,INPP5D,ITGAL,ITK,JAK2,LTB,LYN,CXCL9,MX1,P2RX5,PIK3CD,PNOC,RAC2,RGS1,RPS6KA3,S100A9,CCL2,CCL4,CCL8,CCL13,CCL18,CCL20,CXCL11,SLAMF1,STAT1,STK4,TLR1,TLR2,LRP8,TNFRSF25,IL18R1,SH2D2A,PSTPIP1,CD83,LPXN,SPOCK2,AR…	3.64988e-11	2.01867e-09	116	ADCY5,ANK2,FASLG,AXL,TNFRSF17,CASP1,CCK,CD33,CD38,CD48,CD53,CD69,CD72,CD74,CHN2,CHRNA3,COL15A1,CSF1R,CTNND2,ECM1,ERBB4,EVI2A,FLT3LG,FPR3,FYB,GABRB1,GAS6,GATA3,GEM,GNG10,GNG11,HLA-DOA,HLA-DOB,HLA-DRB1,IGF1,IGFBP4,IGFBP5,IL2RB,IL2RG,IL7R,IL12RB1,IL15,CXCL10,INPP5D,IRS1,ITGAL,ITK,ITPR1,JAK2,LTB,CXCL9,NR3C2,MX1,NTF3,DDR2,PDE1C,PENK,PGR,PIK3CD,PIK3R1,PRKAR2B,RAC2,RARB,CCL4,CCL8,CCL13,CCL18,CXCL11,SECT…	2.35307e-09	2.13894e-07
GO_BP	GO:0007267	cell-cell signaling	42	ADAM10,FASLG,AR,BDNF,C1QA,CD80,CD86,CD33,CCR1,CCR5,EREG,IL10,IL11,INHBA,CXCL10,ITGB2,SH2D1A,CXCL9,PCSK5,PGR,PHEX,S100A9,CCL4,CCL5,CCL8,CCL13,CCL18,CCL23,CXCL11,CXCL5,TEK,TGFB2,TNFAIP6,WNT2,NRP1,WISP1,SEMA5A,GRAP2,LILRB2,MERTK,CXCL13,GREM1	3.40046e-11	3.38005e-09	24	FASLG,C1QA,CD80,CD86,CCR1,CCR5,IL15,IL18,CXCL10,ITGB2,LTB,SH2D1A,CXCL9,S100A9,CCL4,CCL5,CCL8,CCL13,CCL18,CCL20,CXCL11,NAMPT,LILRB2,CXCL13	7.17146e-07	1.56251e-05	37	ADRA2B,ADRB2,FASLG,BST2,C1QA,CD33,CCR1,CCR5,IL15,IL18,CXCL10,ITGB2,LTB,SH2D1A,CXCL9,NTF3,PCSK5,PDGFA,PGR,PTGIR,PTHLH,CCL4,CCL5,CCL8,CCL13,CCL17,CCL18,CXCL11,TGFB2,WNT9A,NRP1,WISP3,LILRB2,FJX1,GREM1,IL17B,BARX1	6.98102e-10	7.05083e-08
GO_BP	GO:0002504	antigen processing and presentation of peptide or polysaccharide antigen via MHC class II	9	HLA-DMB,HLA-DOB,HLA-DPA1,HLA-DPB1,HLA-DQA1,HLA-DQB1,HLA-DQB2,HLA-DRA,HLA-DRB1	6.6117e-11	5.97458e-09	9	HLA-DMA,HLA-DMB,HLA-DOB,HLA-DPA1,HLA-DPB1,HLA-DQA1,HLA-DQB1,HLA-DRA,HLA-DRB1	2.46264e-13	1.96738e-11	10	HLA-DMA,HLA-DMB,HLA-DOB,HLA-DPA1,HLA-DPB1,HLA-DQA1,HLA-DQB1,HLA-DQB2,HLA-DRA,HLA-DRB1	0	0
GO_BP	GO:0007186	G-protein coupled receptor signaling pathway	54	ABCA1,ADORA3,AVPR1A,C3,C3AR1,CD3E,CCR5,CCR7,CMKLR1,CX3CR1,GPR183,LPAR1,S1PR3,EDNRA,F2R,FCN1,FPR1,FPR3,GNAL,GNGT2,NPBWR1,GPR34,CXCL10,JAK2,KCNK2,CXCL9,PTAFR,PTGFR,CCL2,CCL4,CCL5,CCL8,CCL11,CCL13,CCL18,CCL23,CXCL11,CXCL5,CXCL12,VAV1,GPR65,P2RY14,CALCRL,CXCL13,CXCR6,PIK3R5,GPR171,P2RY13,GNG2,SUCNR1,GPR158,PREX1,RGS18,P2RY12	9.87305e-11	8.17817e-09	39	C3,CD3E,CCR5,CCR7,CMKLR1,GPR183,FCN1,FPR3,GABBR1,CXCR3,GPR18,CXCL2,CXCL10,JAK2,CXCL9,ENPP2,PTAFR,RAC2,CCL2,CCL4,CCL5,CCL8,CCL13,CCL18,CCL19,CCL20,CXCL11,CX3CL1,VAV1,CXCR4,GPR65,GABBR2,P2RY14,CXCL13,CXCR6,PIK3R5,GPR171,P2RY13,SUCNR1	6.12726e-11	3.14678e-09	52	ADORA3,ADRA2B,C3AR1,CD3E,CCR5,CCR7,CX3CR1,GPR183,LPAR1,FPR3,GABBR1,GNA15,GNG10,GNG11,CXCR3,GPR18,GPR20,GPR22,GPR34,CXCL10,JAK2,CXCL9,PTAFR,PTGDR,PTGER2,PTGIR,RAC2,CCL4,CCL5,CCL8,CCL13,CCL17,CCL18,CCL19,CXCL11,VAV1,GPR65,S1PR4,XPR1,P2RY14,LPAR6,RAMP3,NMUR1,CXCR6,GPR171,P2RY13,GPR88,SUCNR1,LPAR5,RGS18,P2RY12,GPBAR1	9.87152e-12	1.28189e-09
GO_BP	GO:0007166	cell surface receptor signaling pathway	47	ANXA1,BIRC3,FASLG,CD2,CD3D,CD3E,CD3G,CD4,CD8A,CD27,CD36,CD53,CCR1,CCR5,COL4A3,EDNRB,EGFR,GEM,IFNG,IL2RA,IL7R,IL12RB2,INHBA,CXCL10,KLRC1,KLRD1,L1CAM,LAG3,LEPR,MET,PTPRC,CCL2,SPN,TNFAIP3,DOK2,BAG4,TSPAN2,CALCRL,KLRG1,IGSF6,LILRB2,MERTK,CXCL13,LILRB5,LY96,CD274,CLEC4A	1.11951e-10	8.55997e-09	46	BIRC3,FAS,FASLG,CD2,CD3D,CD3E,CD3G,CD4,CD8A,CD14,CD19,CD27,CD37,CD53,CCR1,CCR5,COL4A3,CYLD,EGFR,CXCR3,IFNAR2,IFNG,IL2RA,IL7R,IL12RB2,CXCL10,KLRB1,KLRC1,KLRD1,LAG3,LY6E,PTPRC,CCL2,TNFAIP3,TRAF1,IFITM1,MARCO,TNFRSF25,IL18RAP,IL27RA,IGSF6,LILRB2,CXCL13,CLEC2D,CD274,CLEC4A	3.27866e-19	4.71471e-17	39	ADRB2,BIRC3,FASLG,CD2,CD3D,CD3E,CD3G,CD8A,CD14,CD27,CD37,CD53,CCR1,CCR5,GEM,GFRA1,CXCR3,IFNG,IL7R,CXCL10,CD82,KLRB1,KLRC1,LAG3,LY6E,PTPRC,TSPAN7,MARCO,IL18RAP,DOK2,KLRG1,IGSF6,LILRB2,LILRB5,IL17B,CD274,CLEC4A,KLRF1,GPR88	3.24079e-08	2.1042e-06
GO_BP	GO:0090026	positive regulation of monocyte chemotaxis	9	AIF1,CCR1,CXCL10,SERPINE1,CCL2,CCL5,CXCL12,PLA2G7,ANO6	6.64141e-10	4.7154e-08	5	CCR1,CXCL10,CCL2,CCL5,PLA2G7	1.00766e-05	0.000170533	3	CCR1,CXCL10,CCL5	0.0106455	0.0786727
GO_BP	GO:0006968	cellular defense response	17	C5AR1,CCR5,CX3CR1,ITK,SH2D1A,CXCL9,MNDA,NCF2,PRF1,SPN,KLRG1,LILRB2,GNLY,CLEC5A,LY96,TRAT1,NCF1	1.32478e-09	8.77889e-08	13	CD19,CCR5,HLA-G,ITK,SH2D1A,CXCL9,MNDA,NCF2,PRF1,LILRB2,GNLY,TRAT1,NCF1	3.97257e-09	1.50331e-07	15	CCR5,CX3CR1,HLA-G,ITK,SH2D1A,CXCL9,MNDA,NCF2,PRF1,TYROBP,KLRG1,LILRB2,GNLY,TRAT1,NCF1	1.5966e-08	1.1164e-06
GO_BP	GO:0030574	collagen catabolic process	21	ADAM10,COL1A2,COL4A1,COL4A3,COL4A4,COL4A5,COL4A6,COL5A2,COL6A3,COL8A1,COL10A1,COL11A1,COL12A1,COL15A1,MMP2,MMP3,MMP13,MMP16,COL14A1,ADAMTS3,ADAMTS2	3.09654e-09	1.92373e-07	8	COL4A3,COL4A4,CTSS,MMP1,MMP3,MMP7,MMP9,MMP12	0.00331906	0.023169	0		1	1
GO_BP	GO:0019221	cytokine-mediated signaling pathway	48	CCR1,CSF1R,CSF2RA,CSF2RB,CSF3R,EREG,FER,FLT3,GBP1,GHR,HCK,HLA-DPA1,HLA-DPB1,HLA-DQA1,HLA-DQB1,HLA-DQB2,HLA-DRA,HLA-DRB1,ICAM1,IFIT2,IFIT3,IFNG,IL1RAP,IL2RB,IL6,IL6ST,IL7R,IL10RA,IL12RB1,IL12RB2,IRF4,JAK2,KIT,LEPR,CIITA,OAS2,OAS3,PTAFR,CCL2,STAT1,STAT4,VCAM1,TRIM22,IFI30,SAMHD1,HERC5,XAF1,RSAD2	4.16702e-09	2.36829e-07	65	CCR1,CSF2RB,GBP1,GBP2,HCK,HLA-A,HLA-B,HLA-C,HLA-DPA1,HLA-DPB1,HLA-DQA1,HLA-DQB1,HLA-DRA,HLA-DRB1,HLA-E,HLA-F,HLA-G,ICAM1,IRF8,IFI27,IFIT2,IFIT3,IFNAR2,IFNG,IL2RB,IL2RG,IL6R,IL7R,IL10RA,IL12RB1,IL12RB2,IL15RA,IRF1,IRF4,IRF7,ISG20,JAK2,MID1,MX1,MX2,OAS1,OAS2,OAS3,PSMB8,PTAFR,CCL2,CX3CL1,STAT1,STAT4,VCAM1,LRP8,IL1R2,IFITM1,OASL,SOCS1,UBE2L6,ISG15,TRIM22,IFI30,TRIM38,USP18,SAMHD1,HERC5,XAF1,RSAD2	1.53508e-32	5.51861e-30	63	B2M,BST2,CISH,CCR1,CSF1R,CSF2RA,FLT3,IFI6,GBP1,GBP2,HCK,HLA-A,HLA-B,HLA-C,HLA-DPA1,HLA-DPB1,HLA-DQA1,HLA-DQB1,HLA-DQB2,HLA-DRA,HLA-DRB1,HLA-E,HLA-F,HLA-G,IRF8,IFI27,IFI35,IFIT2,IFIT3,IFNG,IL2RB,IL2RG,IL3RA,IL7R,IL10RA,IL12RB1,IRF1,IRF4,ISG20,JAK2,MX1,MX2,OAS1,OAS2,OAS3,PSMB8,PTAFR,STAT1,STAT4,VCAM1,OASL,UBE2L6,ISG15,EBI3,TRIM22,IFI30,USP18,NUP210,SAMHD1,HERC5,XAF1,RSAD2,EIF4E3	3.78993e-20	1.14835e-17
GO_BP	GO:0007596	blood coagulation	70	ANGPT1,C3,CAV1,CD2,CD36,CD48,COL1A2,F2R,F2RL2,F8,F13A1,FCER1G,FGR,FLNA,FN1,GUCY1A2,GUCY1A3,HGF,IGF1,ITGA1,ITGA4,ITGAL,ITGAM,ITGAV,ITGB2,ITGB3,ITPR1,ITPR2,JAK2,KIF5A,L1CAM,LCP2,NOS1,OLR1,SERPINE1,PDE1A,PIK3CA,PIK3R1,PLAU,PRKAR2A,PRKCQ,PRKG1,SELE,SELL,SLC8A1,SLC8A3,SPN,TEK,TGFB2,TGFB3,THBS1,VAV1,WAS,CD84,DOK2,SH2B3,RASGRP1,ABCC4,MERTK,ZFPM2,PIK3R5,TREM1,GNG2,APBB1IP,P2RY12,DOCK8,AMICA1,DOCK11,SIRPA…	4.28865e-09	2.36829e-07	40	SERPING1,C3,CD2,CD47,CD48,CENPE,FCER1G,FGR,INPP5D,IRF1,ITGA4,ITGAL,ITGAM,ITGB2,JAK2,LCK,LCP2,LYN,MMP1,PLA2G4A,PLCG2,PRKCQ,RAB27A,RAC2,SELE,SELL,SELPLG,SYK,VAV1,LRP8,SLC7A5,CD84,SLC7A7,RASGRP1,ABCC4,PIK3R5,APBB1IP,DOCK8,AMICA1,DOCK11	1.01988e-05	0.000170533	54	ADRA2B,ANGPT1,ATP2A3,CEACAM1,SERPING1,CAV1,CD2,CD48,CLU,F2RL2,F13A1,FCER1G,FGR,GAS6,GATA3,GNA15,IGF1,IGF2,INPP5D,IRF1,ITGAL,ITGAM,ITGB2,ITPR1,JAK2,KCNMB1,LCK,LCP2,PDGFA,PIK3R1,PLCG2,PRKAR2B,PTGIR,RAC2,SELL,SELP,SELPLG,SYK,TGFB2,VAV1,CD84,DOK2,SLC7A7,RASGRP1,PROCR,ENPP4,HABP4,APBB1IP,JAM2,P2RY12,DOCK8,JAM3,AMICA1,DOCK11	1.90221e-05	0.000557778
GO_BP	GO:0007169	transmembrane receptor protein tyrosine kinase signaling pathway	23	BDNF,BTK,CD3E,CD4,CD8A,CD8B,CSF1,CSF1R,EGFR,FGR,FLT3,HCK,ITK,LCP2,ROR1,PTPRG,TEK,DOK2,ANGPTL1,STAP1,PILRA,DOK5,SHC4	1.98411e-08	1.038e-06	15	BTK,CD3E,CD4,CD8A,EGFR,FGR,HCK,ITK,JAK3,LCK,LCP2,LYN,SYK,ZAP70,STAP1	1.15001e-06	2.43194e-05	22	BTK,CD3E,CD8A,CD8B,CSF1R,CSPG4,ERBB4,FGR,FLT3,HCK,ITK,JAK3,LCK,LCP2,MATK,NRTN,NTF3,NTRK2,SYK,ZAP70,DOK2,BLNK	9.83408e-09	8.12653e-07
GO_BP	GO:0001816	cytokine production	11	CD4,S1PR3,ITK,NFATC2,PIK3CD,PTAFR,REL,S100A8,S100A9,RASGRP1,FOXP3	3.63744e-08	1.80781e-06	8	CD4,ITK,NFATC2,PIK3CD,PTAFR,S100A8,S100A9,RASGRP1	4.37401e-07	1.0483e-05	5	ITK,MAF,PIK3CD,PTAFR,RASGRP1	0.0051662	0.0464958
GO_BP	GO:0006956	complement activation	10	C1QA,C1QB,C1QC,C1R,C1S,C2,C3,C7,FCN1,CFH	4.51622e-08	2.13767e-06	7	C1QA,C1QB,C1QC,C1S,C2,C3,FCN1	1.28936e-06	2.57514e-05	10	CFB,C1QA,C1QB,C1QC,C1R,C1S,C2,C6,C7,CLU	1.25519e-08	9.50806e-07
GO_BP	GO:0007159	leukocyte cell-cell adhesion	12	CD40LG,ICAM1,ITGA4,ITGAL,ITGB2,L1CAM,MSN,NT5E,CCL5,SELE,VCAM1,CD209	5.18953e-08	2.34472e-06	9	ICAM1,ITGA4,ITGAL,ITGB2,CCL5,SELE,SYK,VCAM1,FERMT3	2.37897e-07	6.57877e-06	8	ITGAL,ITGB2,CCL5,SELP,SYK,VCAM1,CD209,CERCAM	9.2449e-05	0.00210091
GO_BP	GO:0008360	regulation of cell shape	29	ANXA1,FMNL1,CSF1R,LPAR1,FGR,FN1,HCK,ICAM1,IL6,ITGB2,KIT,MSN,RDX,CCL2,CCL11,CCL13,WIPF1,LST1,GAS7,PDPN,FERMT2,BVES,EPB41L3,PALMD,FGD6,ARHGAP15,RHOJ,TTBK2,BRWD3	5.93631e-08	2.40582e-06	11	FGR,HCK,ICAM1,ITGB2,CCL2,CCL13,WIPF1,SEMA4D,CORO1A,ARHGAP15,FGD2	0.0158206	0.0706523	14	CSF1R,LPAR1,FGR,HCK,ITGB2,PALM,CCL13,LST1,SEMA3E,BVES,CORO1A,EPB41L3,ARHGAP15,FGD3	0.0403158	0.173196
GO_BP	GO:0010759	positive regulation of macrophage chemotaxis	7	C3AR1,C5AR1,CMKLR1,CSF1,CCL2,CCL5,THBS1	5.95378e-08	2.40582e-06	4	CMKLR1,CCL2,CCL5,CX3CL1	5.28806e-05	0.000717381	2	C3AR1,CCL5	0.0351276	0.156524
GO_BP	GO:0071346	cellular response to interferon-gamma	14	AIF1,HLA-DPA1,IL12RB1,CIITA,CCL2,CCL4,CCL5,CCL8,CCL11,CCL13,CCL18,CCL23,WNT5A,GBP5	6.05085e-08	2.40582e-06	14	DAPK1,HLA-DPA1,IL12RB1,LGALS9,CCL2,CCL4,CCL5,CCL8,CCL13,CCL18,CCL19,CCL20,CX3CL1,GBP5	2.70302e-11	1.64107e-09	11	ASS1,HLA-DPA1,IL12RB1,CCL4,CCL5,CCL8,CCL13,CCL17,CCL18,CCL19,GBP5	6.23892e-06	0.000226847
GO_BP	GO:0009615	response to virus	25	FGR,IFIT2,IFIT3,IFNG,MEF2C,OAS2,OAS3,EIF2AK2,CCL4,CCL5,CCL8,CCL11,CXCL12,TNFSF4,DDX21,DCLK1,TRIM22,IFI44,LILRB1,TBX21,FOXP3,TLR8,DDX60,IFIH1,RSAD2	9.02998e-08	3.45223e-06	30	CDK6,FGR,IFIT2,IFIT3,IFNAR2,IFNG,IRF7,ISG20,LCN2,MX1,MX2,OAS1,OAS2,OAS3,CCL4,CCL5,CCL8,CCL19,CXCR4,IFITM1,OASL,TRIM22,IFI44,LILRB1,PIM2,DDX58,TLR8,DDX60,IFIH1,RSAD2	9.50586e-18	1.13912e-15	31	BST2,CDK6,CLU,FGR,GATA3,IFIT2,IFIT3,IFNG,ISG20,MX1,MX2,OAS1,OAS2,OAS3,CCL4,CCL5,CCL8,CCL19,OASL,DCLK1,XPR1,TRIM22,IFI44,LILRB1,DDX58,TBX21,TLR8,BATF3,DDX60,IFIH1,RSAD2	2.40871e-13	3.6492e-11
GO_BP	GO:0007157	heterophilic cell-cell adhesion via plasma membrane cell adhesion molecules	14	CDH2,ICAM1,ITGA4,ITGAL,L1CAM,SELE,VCAM1,NLGN1,PVRL3,CD209,CRTAM,FAT4,AMICA1,TIGIT	1.64879e-07	6.07e-06	9	CD6,ICAM1,ITGA4,ITGAL,SELE,VCAM1,CRTAM,AMICA1,TIGIT	9.61481e-06	0.000168611	10	CD6,ITGAL,SELP,VCAM1,PVRL3,CD209,CRTAM,AMICA1,TIGIT,AMIGO2	7.46733e-05	0.00178626
GO_BP	GO:0002548	monocyte chemotaxis	12	ANXA1,FOLR2,IL6,PTPRO,CCL2,CCL4,CCL5,CCL8,CCL11,CCL13,CCL18,CCL23	1.79845e-07	6.38451e-06	10	IL6R,CCL2,CCL4,CCL5,CCL8,CCL13,CCL18,CCL19,CCL20,CX3CL1	4.81885e-08	1.64988e-06	8	FOLR2,CCL4,CCL5,CCL8,CCL13,CCL17,CCL18,CCL19	0.000188989	0.00350594
GO_BP	GO:0022617	extracellular matrix disassembly	25	ADAM10,COL1A2,COL4A1,COL4A3,COL4A4,COL4A5,COL4A6,COL5A2,COL6A3,COL8A1,COL10A1,COL11A1,COL12A1,COL15A1,CTSG,FBN1,FBN2,FN1,LCP1,MMP2,MMP3,MMP13,MMP16,NID1,COL14A1	1.91721e-07	6.57139e-06	9	COL4A3,COL4A4,CTSS,LCP1,MMP1,MMP3,MMP7,MMP9,MMP12	0.0262773	0.0984029	0		1	1
GO_BP	GO:0002544	chronic inflammatory response	7	BDNF,S100A8,S100A9,CCL5,CCL11,THBS1,CXCL13	2.72402e-07	9.02558e-06	4	S100A8,S100A9,CCL5,CXCL13	0.000100956	0.0012303	2	CCL5,PTGES	0.0470715	0.181305
GO_BP	GO:0007411	axon guidance	71	ADAM10,ANGPT1,ANK2,BDNF,CACNB4,CD72,CNTN1,COL4A1,COL4A3,COL4A4,COL4A5,COL5A2,COL6A3,CSF1R,CSF2,CSF2RA,CSF2RB,EGFR,EPHB1,EREG,ETV1,FGF2,FGF7,GLI3,GRIN2A,IL2RA,IL2RB,ITGA1,ITGA9,ITGAV,ITGB3,JAK2,KIF5A,KIT,L1CAM,LAMA2,MET,MMP2,PAK3,PDGFRA,PRKCQ,RELN,PTPRC,PTPRO,RASA2,RASGRF1,ROBO1,CXCL12,TEK,TGFB2,TIAM1,WNT5A,ST8SIA4,NR4A3,KLF7,UNC5C,NRP2,NRP1,SEMA5A,RPS6KA5,SLIT2,NRXN3,ROCK2,RASGRP1,PLXNC1,SEMA3A,S…	4.63442e-07	1.486e-05	0		1	1	48	ANGPT1,ANK2,CD72,CNTN1,COL4A4,COL6A2,CSF1R,CSF2RA,EPHA7,EPHB2,ERBB4,GATA3,GFRA1,IL2RB,IL2RG,IL3RA,IRS1,JAK2,JAK3,MMP9,NRCAM,NRTN,NTF3,PAK3,PDGFA,PSMB8,PSMB9,PSMB10,PSME1,PTPRC,RAC2,SLIT3,TGFB2,TYROBP,ST8SIA4,NRP2,NRP1,CACNA1H,LGI1,NTN1,FEZ1,SEMA3E,RASGRP1,CHL1,RGMA,RASAL3,UNC5D,DAB2IP	0.0118904	0.0844404
GO_BP	GO:0007160	cell-matrix adhesion	23	ECM2,ITGA1,ITGA4,ITGAL,ITGAV,ITGB2,ITGB3,ITGB7,LIMS1,NID1,SIGLEC1,TEK,TIAM1,VCAM1,PPFIA2,ITGA8,FBLN5,LYVE1,FERMT2,NID2,PARVG,ADAMTS12,FREM1	5.52965e-07	1.71765e-05	0		1	1	11	COL13A1,ITGAL,ITGB2,ITGB7,SIGLEC1,VCAM1,LYVE1,TNN,PARVG,JAM3,LYPD5	0.0481592	0.182237
GO_BP	GO:0071345	cellular response to cytokine stimulus	9	CD86,CCR7,CSF1R,FLT3,HCLS1,ITGA4,LEF1,PID1,NLRP12	6.81866e-07	2.05386e-05	5	CD86,CCR7,HCLS1,ITGA4,CXCR4	0.000202777	0.00235156	5	CCR7,CSF1R,FLT3,LEF1,PID1	0.00205866	0.022821
GO_BP	GO:0030199	collagen fibril organization	13	COL1A2,COL5A2,COL11A1,COL12A1,CYP1B1,LOX,LUM,DDR2,TGFB2,COL14A1,ADAMTS3,ADAMTS2,GREM1	7.70033e-07	2.25121e-05	0		1	1	0		1	1
GO_BP	GO:0008284	positive regulation of cell proliferation	57	ADAM10,FASLG,AR,AVPR1A,BNC1,CD86,CSF1,CSF1R,CSF2,S1PR3,EGFR,EREG,ETS1,F2R,FER,FGF2,FGF7,FLT3,FN1,FOLR2,HCK,HCLS1,HGF,HTR2A,TNC,IFNG,IGF1,IL6,IL6ST,IL11,IL12RB2,CXCL10,ITGAV,JAK2,KIT,OSM,PDGFRA,PLAU,PROX1,PTGFR,PTN,CXCL5,ST8SIA1,SLAMF1,TGFB2,TGFBR2,TNFSF4,WNT2,OSMR,KIF20B,KIF14,TNFSF13B,IL24,GREM1,LEF1,PDGFC,SHC4	8.69531e-07	2.46947e-05	26	FASLG,CD86,CD47,CDC20,EGFR,ETS1,CXCR3,HCK,HCLS1,IFNG,IL6R,IL12RB2,IL15,CXCL10,JAK2,LYN,RAC2,SFRP1,ST8SIA1,SLAMF1,SOX11,TTK,KIF14,NAMPT,TNFSF13B,PLAC8	0.0153858	0.0695749	42	ADRB2,FASLG,BNC1,CCK,CSF1R,CST3,CTSH,ERBB4,FLT3,FLT3LG,FOLR2,GCNT2,CXCR3,HCK,HTR2A,TNC,IFNG,IGF1,IGF2,IL15,CXCL10,IRS1,JAK2,MATK,MYC,NTF3,NTRK2,PDGFA,PTHLH,PTN,RAC2,SFRP1,SLAMF1,TGFA,TGFB2,NTN1,OPTN,TNFSF13B,GREM1,LEF1,PLAC8,PDGFC	0.00133371	0.0180286
GO_BP	GO:0006958	complement activation, classical pathway	9	C1QA,C1QB,C1QC,C1R,C1S,C2,C3,C7,CR1	1.40169e-06	3.87021e-05	7	SERPING1,C1QA,C1QB,C1QC,C1S,C2,C3	2.20889e-06	4.07229e-05	12	SERPING1,C1QA,C1QB,C1QC,C1R,C1S,C2,C6,C7,CLU,CR1,CD55	6.66488e-11	7.57297e-09
GO_BP	GO:0014068	positive regulation of phosphatidylinositol 3-kinase signaling	15	ANGPT1,F2R,FGR,FLT3,HCLS1,HGF,IGF1,JAK2,KIT,PDGFRA,RELN,CCL5,TEK,TGFB2,PIK3AP1	1.51449e-06	4.06867e-05	7	FGR,HCLS1,JAK2,CCL5,SEMA4D,HCST,PIK3AP1	0.00250329	0.0187486	13	ANGPT1,ERBB4,FGR,FLT3,IGF1,JAK2,NTRK2,PDGFA,CCL5,SELP,TGFB2,HCST,PIK3AP1	9.85027e-06	0.000319782
GO_BP	GO:0001938	positive regulation of endothelial cell proliferation	16	CAV1,FGF2,HIF1A,ITGB3,PROX1,CCL2,CCL11,CXCL12,TEK,WNT2,WNT5A,NRP2,NRP1,SEMA5A,PPP1R16B,VASH2	2.11607e-06	5.5352e-05	0		1	1	0		1	1
GO_BP	GO:0010811	positive regulation of cell-substrate adhesion	11	COL8A1,ECM2,JAK2,LIMS1,NID1,PTN,THBS1,EDIL3,ABI3BP,EGFL6,CCDC80	2.64429e-06	6.73954e-05	4	JAK2,SPOCK2,ABI3BP,EGFL6	0.0148258	0.068349	0		1	1
GO_BP	GO:0010628	positive regulation of gene expression	35	ANK2,AR,PRDM1,CAV1,CD3E,CNTN1,CSF1,CSF2,FBLN1,FGF2,FN1,TNC,IFNG,IL7R,INHBA,LIMS1,MEF2C,MSN,PIK3CD,PTGFR,RDX,CCL5,SFRP4,TGFB2,TLR2,TLR3,TLR4,QKI,ROCK2,RIMS2,LILRB1,PTPN22,STAP1,LEF1,PID1	2.76856e-06	6.87988e-05	23	PRDM1,CD3E,CDH3,CDK6,IFNG,IL7R,IL18,LCK,LCN2,LGALS9,NFIL3,PIK3CD,PLSCR1,RAB27A,CCL5,SOX11,TLR2,TLR4,VIM,LILRB1,DDX58,PTPN22,STAP1	1.49369e-05	0.00023347	30	ACTC1,ACTG2,ANK2,PRDM1,CAV1,CD3E,CDK6,CNTN1,CTSH,FBLN1,GAS6,TNC,IFNG,IL7R,IL18,LCK,NTRK2,PIK3CD,PLP1,PLSCR1,RLN2,CCL5,SFRP4,TGFB2,TLR3,LILRB1,DDX58,PTPN22,LEF1,PID1	2.70581e-05	0.000768618
GO_BP	GO:0007229	integrin-mediated signaling pathway	19	ADAM10,DAB2,FBLN1,FCER1G,FGR,HCK,ITGA1,ITGA4,ITGA9,ITGAL,ITGAM,ITGAV,ITGB2,ITGB3,ITGB7,VAV1,ITGA8,ADAMTS1,FERMT2	3.60309e-06	8.73528e-05	12	CD47,FCER1G,FGR,HCK,ITGA4,ITGAL,ITGAM,ITGB2,ITGB7,SYK,VAV1,FERMT3	7.37989e-05	0.000982619	15	CEACAM1,DAB2,FBLN1,FCER1G,FGR,FUT8,HCK,ITGAL,ITGAM,ITGB2,ITGB7,PLP1,SYK,TYROBP,VAV1	0.000145734	0.00294384
GO_BP	GO:0002675	positive regulation of acute inflammatory response	5	ALOX5AP,IL6,IL6ST,OSM,OSMR	5.06297e-06	0.000117037	0		1	1	0		1	1
GO_BP	GO:0010820	positive regulation of T cell chemotaxis	5	ADAM10,CCL5,WNT5A,TNFSF14,CXCL13	5.06297e-06	0.000117037	2	CCL5,CXCL13	0.00496138	0.030238	2	CCL5,TNFSF14	0.0166512	0.104386
GO_BP	GO:0010595	positive regulation of endothelial cell migration	12	ANGPT1,ETS1,FGF2,ITGB3,PROX1,TEK,THBS1,WNT5A,NRP2,NRP1,ROCK2,SASH1	5.20867e-06	0.000117669	0		1	1	0		1	1
GO_BP	GO:0071347	cellular response to interleukin-1	15	CHI3L1,HIF1A,ICAM1,IL6,PTGIS,RORA,CCL2,CCL4,CCL5,CCL8,CCL11,CCL13,CCL18,CCL23,ADAMTS12	5.65409e-06	0.000124892	13	CHI3L1,ICAM1,LCN2,CCL2,CCL4,CCL5,CCL8,CCL13,CCL18,CCL19,CCL20,CX3CL1,SFRP1	1.78045e-07	5.12059e-06	10	PTGIS,CCL4,CCL5,CCL8,CCL13,CCL17,CCL18,CCL19,SFRP1,DAB2IP	0.00195196	0.0224599
GO_BP	GO:0030217	T cell differentiation	11	RHOH,CD3D,CD4,IL7R,KIT,PIK3CD,PTPRC,IKZF1,PTPN22,TBX21,PREX1	6.57632e-06	0.000142106	12	CD3D,CD4,IL7R,LCK,NFATC3,PIK3CD,PTPRC,ZAP70,IKZF1,PTPN22,BCL11A,GIMAP1	1.17398e-09	4.6894e-08	11	RHOH,CD3D,IL7R,LCK,PIK3CD,PTPRC,ZAP70,IKZF1,PTPN22,TBX21,GIMAP1	1.82448e-06	7.21066e-05
GO_BP	GO:0010575	positive regulation of vascular endothelial growth factor production	9	C3,C3AR1,C5AR1,CYP1B1,HIF1A,IL6ST,PTGS2,RORA,SULF1	8.62033e-06	0.000182311	0		1	1	0		1	1
GO_BP	GO:0008015	blood circulation	11	AVPR1A,C3AR1,COL4A3,FLI1,GUCY1A3,HTR7,CXCL10,MEOX2,OLR1,CXCL12,STAT1	1.00049e-05	0.000207186	5	SERPING1,COL4A3,FLI1,CXCL10,STAT1	0.00526893	0.0318349	6	SERPING1,C3AR1,ELN,FLI1,CXCL10,STAT1	0.0114261	0.082906
GO_BP	GO:0071356	cellular response to tumor necrosis factor	17	BDNF,CHI3L1,ICAM1,IL6,RORA,CCL2,CCL4,CCL5,CCL8,CCL11,CCL13,CCL18,CCL23,BAG4,IL18BP,PID1,ADAMTS12	1.04399e-05	0.000211781	15	CHI3L1,ICAM1,LCN2,CCL2,CCL4,CCL5,CCL8,CCL13,CCL18,CCL19,CCL20,CX3CL1,SFRP1,IL18BP,TNFRSF21	1.22163e-07	3.81893e-06	13	ASS1,GATA3,CCL4,CCL5,CCL8,CCL13,CCL17,CCL18,CCL19,SFRP1,IL18BP,PID1,DAB2IP	0.000490525	0.00813003
GO_BP	GO:0030335	positive regulation of cell migration	28	ADAM10,CCR1,CSF1,CSF1R,DAB2,EGFR,F2R,FER,FGR,HGF,IGF1,ITGAV,JAK2,KIT,MYO1F,MYLK,PDGFRA,PIK3CD,PIK3R1,RDX,CCL5,CCL11,SNAI2,THBS1,SEMA5A,SEMA3C,CD274,LEF1	1.08133e-05	0.000214967	13	CCR1,EGFR,FGR,JAK2,LYN,MYO1F,PIK3CD,CCL5,ATP8A1,SEMA4D,CORO1A,CD274,FERMT3	0.0116992	0.0580118	23	CCR1,CSF1R,CTSH,DAB2,FGR,GCNT2,IGF1,IRS1,JAK2,MYO1F,MYLK,NTF3,PDGFA,PIK3CD,PIK3R1,CCL5,SEMA3E,ATP8A1,CORO1A,CD274,LEF1,CXCL16,WNT5B	0.000204918	0.00365235
GO_BP	GO:0030168	platelet activation	33	AXL,CD36,CD40LG,COL1A2,F2R,F2RL2,F8,F13A1,FCER1G,FLNA,FN1,HGF,IGF1,IL6,ITGB3,ITPR1,ITPR2,LCP2,SERPINE1,PIK3CA,PIK3R1,PRKCQ,TGFB2,TGFB3,THBS1,VAV1,RASGRP1,ABCC4,MERTK,PIK3R5,GNG2,APBB1IP,P2RY12	1.10425e-05	0.00021522	18	SERPING1,CD40,FCER1G,LCK,LCP2,LYN,PLA2G4A,PLCG2,PLSCR1,PRKCQ,RAC2,CX3CL1,SYK,VAV1,RASGRP1,ABCC4,PIK3R5,APBB1IP	0.00162469	0.013743	28	ADRA2B,AXL,SERPING1,CD40,CLU,F2RL2,F13A1,FCER1G,GAS6,GNA15,IGF1,IGF2,ITPR1,LCK,LCP2,PDGFA,PIK3R1,PLCG2,PLSCR1,RAC2,SELP,SYK,TGFB2,VAV1,RASGRP1,HABP4,APBB1IP,P2RY12	0.00010759	0.00238536
GO_BP	GO:0007202	activation of phospholipase C activity	14	AVPR1A,C5AR1,CAMK4,LPAR1,EDNRA,EGFR,MS4A2,HTR2A,ITK,ITPR1,ITPR2,PDE1A,PRKAR2A,SELE	1.4975e-05	0.000286254	0		1	1	10	ADCY5,LPAR1,GNA15,HTR2A,ITK,ITPR1,PDE1C,PRKAR2B,S1PR4,NMUR1	0.00134867	0.0180286
GO_BP	GO:0071230	cellular response to amino acid stimulus	12	COL1A2,COL4A1,COL4A6,COL5A2,EGFR,GRIN2A,MMP2,MMP3,CCL5,PDGFC,RRAGC,CPEB1	1.59515e-05	0.000299165	4	EGFR,MMP3,CCL5,SOCS1	0.0462125	0.146321	0		1	1
GO_BP	GO:0030101	natural killer cell activation	5	CD2,PIK3CD,KLRK1,IL21R,SLAMF7	1.85914e-05	0.00034222	7	CD2,IL18,PIK3CD,IL18R1,KLRK1,IL21R,SLAMF7	8.28748e-11	3.97247e-09	6	CD2,IL18,PIK3CD,IL18R1,IL21R,SLAMF7	2.37841e-07	1.2011e-05
GO_BP	GO:0007187	G-protein coupled receptor signaling pathway, coupled to cyclic nucleotide second messenger	8	ANXA1,CCR1,CNR1,NPBWR1,HTR7,CCL2,CALCRL,LPAR3	2.60901e-05	0.000471519	0		1	1	0		1	1
GO_BP	GO:0030890	positive regulation of B cell proliferation	10	BCL2,CD38,GPR183,NCKAP1L,MEF2C,NFATC2,PTPRC,TLR4,TNFSF13B,SASH3	2.88415e-05	0.000511938	12	ADA,CD38,CD40,CD74,GPR183,NCKAP1L,NFATC2,PTPRC,TLR4,TNFSF13B,SASH3,PELI1	6.81887e-10	3.06423e-08	11	ADA,BCL2,CD38,CD40,CD74,GPR183,NCKAP1L,PTPRC,TNFSF13B,SASH3,CARD11	1.15903e-06	5.01696e-05
GO_BP	GO:0006959	humoral immune response	11	BCL2,GPR183,IFNG,IL6,SH2D1A,MEF2C,PDCD1,POU2F2,CCL2,LY86,TREM1	4.40646e-05	0.000768424	10	GPR183,IFNG,LTF,SH2D1A,POU2AF1,POU2F2,PSMB10,CCL2,CD83,TNFRSF21	1.18888e-06	2.44231e-05	10	BCL2,BST2,GPR183,GATA3,IFNG,SH2D1A,PSMB10,LY86,EBI3,BLNK	7.46733e-05	0.00178626
GO_BP	GO:0001525	angiogenesis	34	ANGPT1,CAV1,COL8A1,COL15A1,CYP1B1,ELK3,EPHB1,EREG,FAP,FN1,HIF1A,HMOX1,ITGAV,MEOX2,MMP2,SERPINE1,PIK3CA,PLAU,PTGS2,RORA,CCL2,TEK,TGFB2,TGFBI,WARS,NRP2,NRP1,NRXN3,CALCRL,CLIC4,SRPX2,NOX5,RSPO3,THSD7A	4.49996e-05	0.0007712	0		1	1	27	ADRA2B,ANGPT1,CEACAM1,CAV1,COL15A1,CSPG4,CYP1B1,TYMP,ECM1,EPHB2,CXCR3,IL18,NRCAM,PDGFA,SYK,TGFA,TGFB2,TNFAIP2,SCG2,NRP2,NRP1,HS6ST1,RAMP3,ARHGAP22,JAM3,RSPO3,DAB2IP	0.00142874	0.0185552
GO_BP	GO:0018108	peptidyl-tyrosine phosphorylation	22	AXL,BTK,CSF1R,EGFR,EPHB1,EFEMP1,FER,FGR,FLT3,HCK,IL12RB1,IL12RB2,JAK2,KIT,MET,ROR1,DDR2,PDGFRA,EIF2AK2,RELN,TEK,MERTK	4.99106e-05	0.000840866	12	BTK,EGFR,FGR,HCK,IL12RB1,IL12RB2,JAK2,JAK3,LYN,TTK,ZAP70,MELK	0.00303251	0.022024	16	AXL,BTK,CSF1R,EPHA7,EPHB2,ERBB4,EFEMP1,FGR,FLT3,HCK,IL12RB1,JAK2,JAK3,NTRK2,DDR2,ZAP70	0.0039919	0.0390176
GO_BP	GO:0007204	positive regulation of cytosolic calcium ion concentration	17	AVPR1A,C3AR1,C5AR1,CD36,CD38,CCR1,CCR5,CCR7,LPAR1,S1PR3,EDNRA,ESR1,F2R,JAK2,PDGFRA,CXCL13,LPAR3	5.28471e-05	0.0008755	10	CD38,CD52,CCR1,CCR5,CCR7,CXCR3,JAK2,JAK3,CXCR4,CXCL13	0.00115032	0.0110278	14	ADCY5,C3AR1,CD38,CD52,CCR1,CCR5,CCR7,CD55,LPAR1,GNA15,CXCR3,JAK2,JAK3,S1PR4	0.000491916	0.00813003
GO_BP	GO:0009611	response to wounding	12	CCR1,CX3CR1,F2R,F2RL2,FGF7,FN1,GRIN2A,TNC,CCL2,SLC1A3,TGFB2,LYVE1	5.76168e-05	0.000923727	0		1	1	7	CCR1,CX3CR1,F2RL2,TNC,PDGFA,TGFB2,LYVE1	0.0178979	0.109927
GO_BP	GO:0016525	negative regulation of angiogenesis	12	FASLG,COL4A3,CX3CR1,CXCL10,SERPINF1,CCL2,STAT1,TEK,THBS1,THBS2,ROCK2,SULF1	5.76168e-05	0.000923727	7	FASLG,COL4A3,FOXC1,CXCR3,CXCL10,CCL2,STAT1	0.00131926	0.012066	9	ADRB2,FASLG,CX3CR1,CXCR3,HOXA5,CXCL10,STAT1,SEMA3E,DAB2IP	0.00153944	0.018658
GO_BP	GO:0007156	homophilic cell adhesion via plasma membrane adhesion molecules	19	CDH2,CDH11,L1CAM,PCDH7,PCDH9,ROBO1,CD84,PVRL3,PCDH17,CDH19,PCDH18,PCDHGA1,PCDHAC2,CRTAM,PCDH19,CLSTN2,FAT4,FAT3,TIGIT	6.11426e-05	0.000964694	0		1	1	11	CEACAM1,DSC2,CD84,PVRL3,PCDHB7,PCDHB6,CRTAM,PCDH10,PCDHB16,TIGIT,AMIGO2	0.0410288	0.173196
GO_BP	GO:0001782	B cell homeostasis	8	BCL2,NCKAP1L,MEF2C,PIK3CD,TNFSF13B,FOXP3,RC3H2,GAPT	6.94739e-05	0.00106242	4	NCKAP1L,LYN,PIK3CD,TNFSF13B	0.00490989	0.030238	4	BCL2,NCKAP1L,PIK3CD,TNFSF13B	0.0286779	0.146451
GO_BP	GO:2000352	negative regulation of endothelial cell apoptotic process	8	ANGPT1,ICAM1,IL10,IL11,SERPINE1,TEK,TNFAIP3,SEMA5A	6.94739e-05	0.00106242	0		1	1	4	ANGPT1,GAS6,GATA3,SCG2	0.0286779	0.146451
GO_BP	GO:0008037	cell recognition	7	CD5,VCAN,PVRL3,CRTAM,CLEC7A,CNTNAP3,TIGIT	7.92856e-05	0.00119409	4	CD5,CRTAM,CLEC7A,TIGIT	0.00179365	0.0144902	5	CD5,PVRL3,CRTAM,CLEC7A,TIGIT	0.00205866	0.022821
GO_BP	GO:0008285	negative regulation of cell proliferation	47	AR,BCHE,BMP5,CD33,COL4A3,CSF1R,CYP1B1,EREG,ETS1,ETV3,F2R,FGF2,FLT3,GLI3,IFIT3,IGF1,IL6,TNFRSF9,INHBA,ITGA1,JAK2,NOS1,NOTCH2,OSM,PKD2,EIF2AK2,PROX1,PTGS2,PTPN14,RARRES1,REST,CCL23,SFRP4,STRN,TGFB2,TGFB3,WARS,ZBTB16,SLIT2,ADAMTS1,GPNMB,IL24,ADAMTS8,FOXP3,ATP8A2,RERG,E2F7	8.24333e-05	0.00121081	0		1	1	32	CD33,CD37,CDK6,CDKN2A,CDKN2B,CSF1R,CYP1B1,ERBB4,FLT3,GATA3,IFIT3,IGF1,IRF1,JAK2,PTHLH,RARRES1,RARRES3,RXRA,SFRP1,SFRP4,SLIT3,TGFB2,WNT9A,PTGES,DLEC1,NOX4,BCL11B,WNK2,RASSF5,TWIST2,PODN,DAB2IP	0.0435021	0.179743
GO_BP	GO:0007162	negative regulation of cell adhesion	9	ADAM10,ANGPT1,FBLN1,MYO1F,SPN,TGFBI,SEMA5A,ADAMDEC1,ADAM22	8.28324e-05	0.00121081	4	MYO1F,LPXN,SEMA4D,ADAMDEC1	0.0126402	0.0609954	0		1	1
GO_BP	GO:0006952	defense response	13	CD48,CSF3R,INHBA,CXCL9,RNASE6,WAS,CD84,LILRB5,LILRA3,LILRA2,SP140,NOD2,COLEC12	8.86282e-05	0.00127676	17	CD48,CD74,HLA-B,KCNN4,CXCL9,MX1,MX2,PTPRCAP,RNASE6,CX3CL1,TAP1,CD84,IL32,CD83,HCP5,SP140,NOD2	1.81633e-11	1.30594e-09	16	CD48,CD74,CST3,GATA3,HLA-B,CXCL9,MX1,MX2,PTPRCAP,RNASE6,TAP1,TAPBP,CD84,HCP5,LILRB5,NOD2	1.35649e-07	7.25324e-06
GO_BP	GO:0030194	positive regulation of blood coagulation	5	CD36,F2R,SERPINE1,S100A9,THBS1	0.000117566	0.00164592	0		1	1	0		1	1
GO_BP	GO:2000406	positive regulation of T cell migration	5	AIF1,CXCL10,ITGA4,CCL5,CXCL12	0.000117566	0.00164592	4	CXCL10,ITGA4,CCL5,CCL20	0.000100956	0.0012303	2	CXCL10,CCL5	0.0470715	0.181305
GO_BP	GO:0016337	single organismal cell-cell adhesion	16	CD2,EGFR,ICAM1,LIMS1,SIGLEC1,TEK,COL14A1,VCAM1,ITGA8,SLIT2,PDPN,CD93,PVRL3,SRPX2,ICOS,KIRREL	0.000122507	0.00169127	8	CD2,CDH3,CSTA,EGFR,ICAM1,SIGLEC1,VCAM1,ICOS	0.00995733	0.0515059	10	CD2,COL13A1,CTNND2,NRCAM,SIGLEC1,VCAM1,NTN1,PVRL3,ICOS,JAM2	0.0228411	0.130582
GO_BP	GO:0006957	complement activation, alternative pathway	4	C3,C7,CFH,VSIG4	0.000146095	0.00196242	0		1	1	3	CFB,C7,VSIG4	0.00149013	0.0185552
GO_BP	GO:0021612	facial nerve structural organization	4	EGR2,NRP2,NRP1,SEMA3A	0.000146095	0.00196242	0		1	1	2	NRP2,NRP1	0.0166512	0.104386
GO_BP	GO:0007200	phospholipase C-activating G-protein coupled receptor signaling pathway	9	EDNRB,ESR1,F2R,FPR1,NPR3,P2RY6,TGM2,GPR84,CYSLTR2	0.00017108	0.00226738	0		1	1	0		1	1
GO_BP	GO:0006874	cellular calcium ion homeostasis	15	ANK2,CACNB4,CAV1,CCR1,HTR2A,CCL2,CCL5,CCL8,CCL11,CCL13,CCL23,CXCL12,SLC8A3,STC1,SLC24A2	0.000187928	0.0024579	7	CD40,CCR1,CCL2,CCL5,CCL8,CCL13,CCL19	0.0200792	0.0824968	13	ANK2,ATP2A3,CAV1,CD40,CCR1,HTR2A,RYR1,CCL5,CCL8,CCL13,CCL19,XK,SLC24A3	0.000584781	0.00949226
GO_BP	GO:0000187	activation of MAPK activity	18	C5AR1,LPAR1,EREG,FGF2,FPR1,GHR,HGF,ITGA1,KIT,PAK3,PTPRC,TGFB3,THBS1,TLR4,WNT5A,MAP3K2,LPAR3,NOD2	0.000192559	0.00248576	0		1	1	0		1	1
GO_BP	GO:0001503	ossification	14	BCL2,BMP5,RUNX3,CDH11,COL5A2,COL11A1,EGFR,GPM6B,DDR2,STC1,RASSF2,RSAD2,CHRDL1,IGSF10	0.000234536	0.00295164	8	RUNX3,EGFR,FOXC1,LTF,MMP9,IFITM1,RASSF2,RSAD2	0.00375317	0.0257003	0		1	1
GO_BP	GO:0002042	cell migration involved in sprouting angiogenesis	5	FGF2,ROBO1,NRP1,SLIT2,GREM1	0.000237556	0.00295164	0		1	1	0		1	1
GO_BP	GO:0002407	dendritic cell chemotaxis	5	CCR1,CCR5,CCR7,CCL5,ANO6	0.000237556	0.00295164	6	CCR1,CCR5,CCR7,CCL5,CCL19,CXCR4	4.11569e-07	1.02041e-05	5	CCR1,CCR5,CCR7,CCL5,CCL19	0.000120148	0.00248216
GO_BP	GO:0019835	cytolysis	6	C7,GZMH,GZMA,GZMB,MICB,PRF1	0.000242186	0.00297201	7	GZMH,GZMA,GZMB,LYZ,MICB,PRF1,APOL1	3.76809e-07	1.00343e-05	8	C6,C7,GZMH,GZMA,GZMB,LYZ,PRF1,APOL1	7.17083e-07	3.43067e-05
GO_BP	GO:0031124	mRNA 3-end processing	777	ABCA1,ADAM10,PLIN2,AIF1,ALDH1A3,ALOX5AP,AMPD1,ANGPT1,ANK2,ANXA1,AOAH,AOX1,BIRC3,FASLG,AQP9,AR,RHOH,ASPA,AVPR1A,AXL,BACH1,BARD1,BCAT1,BCHE,BCL2,BCL2A1,TNFRSF17,BDNF,BICD1,PRDM1,BNC1,BMP5,BMPR1B,BTK,C1QA,C1QB,C1QC,C1R,C1S,C2,C3,C3AR1,C5AR1,C7,CACNA2D1,CACNB4,CAMK4,CAV1,RUNX1T1,RUNX3,CCNT1,CD1D,CD2,CD3D,CD3E,CD3G,CD247,CD4,CD5,CD8A,CD8B,CD27,CD80,CD86,CD33,CD36,CD38,CD40LG,CD48,CD69,CDH2,CDH11,CTSC,…	0.000262266	0.00317918	483	ADA,ADCY7,ALOX5,AOAH,BIRC3,APOC1,FAS,FASLG,ATM,BCL2A1,TNFRSF17,PRDM1,BTK,BUB1,BUB1B,SERPING1,C1QA,C1QB,C1QC,C1S,C2,C3,CASP1,CASP4,RUNX3,CD2,CD3D,CD3E,CD3G,CD247,CD4,CD5,CD6,CD8A,CD14,CD19,CD27,CD80,CD86,CD37,CD38,CD40,CD47,CD48,CD69,CD74,CD79A,CDC20,CDH3,CDK6,CD52,CENPA,CENPE,CENPF,CTSC,CHEK1,CHI3L1,CLIC2,CCR1,CCR5,CCR7,CMKLR1,CP,CSF2RB,CSTA,CTLA4,CTSS,CTSW,CYBB,CYLD,DAPK1,DOCK2,GPR183,TYMP,EGFR,…	9.11857e-10	3.85662e-08	670	ACTC1,ADA,ADCY5,ADRA2B,ADRB2,ALOX5,ALOX5AP,ANGPT1,ANK2,AOAH,AOX1,BIRC3,FASLG,ABCC6,RHOH,ASS1,ATP2A3,AXL,B2M,BCL2,TNFRSF17,CFB,CEACAM1,PRDM1,BNC1,BST2,BTK,SERPING1,C1QA,C1QB,C1QC,C1R,C1S,C2,C3AR1,C6,C7,CA2,CA3,SLC25A20,CASP1,CASP4,CAV1,CAV2,RUNX1T1,RUNX3,CCK,CD2,CD3D,CD3E,CD3G,CD247,CD5,CD6,CD8A,CD8B,CD14,CD27,CD33,CD37,CD38,CD40,CD48,CD69,CD74,CDK6,CDKN2A,CDKN2B,CDO1,CD52,CETP,CTSC,CHN2,CHRNA3,CI…	0.0258661	0.137499
GO_BP	GO:0030097	hemopoiesis	13	ANGPT1,RUNX3,CSF1,CSF1R,FLT3,GFI1,IFI16,IL10,KIT,NOTCH2,TGFB2,ZBTB16,SH2B3	0.000290409	0.00347791	0		1	1	0		1	1
GO_BP	GO:0014911	positive regulation of smooth muscle cell migration	7	BCL2,IGF1,P2RY6,PLAU,CCL5,NRP1,DOCK4	0.000315716	0.00369202	0		1	1	6	BCL2,IGF1,P2RY6,CCL5,NRP1,NOX4	0.000922025	0.0142054
GO_BP	GO:0030206	chondroitin sulfate biosynthetic process	7	VCAN,CHST3,CHSY1,DSE,CHST11,CSGALNACT2,CHSY3	0.000315716	0.00369202	0		1	1	0		1	1
GO_BP	GO:0016358	dendrite development	8	BDNF,MAP1B,PAK3,PRKG1,RELN,STRN,LST1,NRP1	0.000338604	0.00391364	0		1	1	0		1	1
GO_BP	GO:0001886	endothelial cell morphogenesis	4	MET,STC1,CLIC4,HEG1	0.000358602	0.00400506	0		1	1	0		1	1
GO_BP	GO:0010001	glial cell differentiation	4	CDH2,FGF2,IGF1,RELN	0.000358602	0.00400506	0		1	1	0		1	1
GO_BP	GO:0010763	positive regulation of fibroblast migration	4	DDR2,SLC8A1,THBS1,BAG4	0.000358602	0.00400506	0		1	1	0		1	1
GO_BP	GO:0006910	phagocytosis, recognition	3	CD36,CLEC7A,COLEC12	0.000395125	0.00436394	1	CLEC7A	0.0272319	0.0993895	0		1	1
GO_BP	GO:0006911	phagocytosis, engulfment	5	ABCA1,AIF1,FCER1G,BIN2,CLEC7A	0.000436449	0.00476736	3	FCER1G,BIN2,CLEC7A	0.00319256	0.0225044	4	FCER1G,BIN2,GULP1,CLEC7A	0.00212289	0.0232495
GO_BP	GO:0030183	B cell differentiation	10	CD40LG,FLT3,IL10,IL11,ITGA4,PIK3R1,PTPRC,VCAM1,HDAC9,IKZF1	0.000510103	0.00551133	9	CD79A,ITGA4,JAK3,PLCG2,PTPRC,VCAM1,IKZF1,BCL11A,GIMAP1	2.19705e-05	0.0003291	9	FLT3,JAK3,PIK3R1,PLCG2,PTPRC,VCAM1,IKZF1,BLNK,GIMAP1	0.000799786	0.0125346
GO_BP	GO:0001501	skeletal system development	21	BMP5,BMPR1B,CDH11,CMKLR1,COL1A2,COL5A2,COL10A1,COL12A1,VCAN,EVC,FBN1,IGF1,MATN3,NPR3,TNFRSF11B,PHEX,TRPS1,TP63,RASSF2,POSTN,HAPLN3	0.000534858	0.00571665	0		1	1	0		1	1
GO_BP	GO:0030889	negative regulation of B cell proliferation	6	PRDM1,CTLA4,IL10,MNDA,CD300A,BTLA	0.000615834	0.00644357	8	ATM,PRDM1,CTLA4,INPP5D,LYN,MNDA,TNFRSF21,BTLA	7.35651e-08	2.40424e-06	5	PRDM1,CDKN2A,INPP5D,MNDA,BTLA	0.00205866	0.022821
GO_BP	GO:0090023	positive regulation of neutrophil chemotaxis	6	C3AR1,C5AR1,CCR7,NCKAP1L,SELL,CAMK1D	0.000615834	0.00644357	6	CD74,CCR7,NCKAP1L,RAC2,CCL19,SELL	1.81043e-05	0.000276958	7	C3AR1,CD74,CCR7,NCKAP1L,RAC2,CCL19,SELL	3.28014e-05	0.000903529
GO_BP	GO:0016049	cell growth	11	AR,BCL2,EMP1,IL6,IL7R,ITGAV,ITGB3,NOTCH2,TGFB2,TGFB3,RRAGC	0.000684875	0.00709131	0		1	1	0		1	1
GO_BP	GO:0001878	response to yeast	4	CD86,IL6,PTX3,NCF1	0.000742843	0.00725734	3	CD86,PTX3,NCF1	0.000928388	0.00927099	0		1	1
GO_BP	GO:0006569	tryptophan catabolic process	4	IDO1,TDO2,KMO,KYNU	0.000742843	0.00725734	4	IDO1,TDO2,KMO,KYNU	5.28806e-05	0.000717381	3	IDO1,KMO,KYNU	0.0046674	0.0428552
GO_BP	GO:0001779	natural killer cell differentiation	5	AXL,PIK3CD,IKZF1,MERTK,ZNF683	0.000744717	0.00725734	3	IL15,PIK3CD,IKZF1	0.00441207	0.0288729	5	AXL,IL15,PIK3CD,IKZF1,ZNF683	0.000384298	0.00671783
GO_BP	GO:0006939	smooth muscle contraction	5	EDNRA,HTR2A,HTR7,MYLK,ROCK2	0.000744717	0.00725734	0		1	1	3	HTR2A,MYLK,NMUR1	0.0201056	0.118675
GO_BP	GO:0007413	axonal fasciculation	5	CNR1,NRP1,SEMA5A,SEMA3A,CNTN4	0.000744717	0.00725734	0		1	1	3	EPHB2,NRCAM,NRP1	0.0201056	0.118675
GO_BP	GO:0010952	positive regulation of peptidase activity	5	CAV1,CTSC,FBLN1,FN1,PCOLCE2	0.000744717	0.00725734	0		1	1	4	CAV1,CTSC,CTSH,FBLN1	0.00320951	0.0320598
GO_BP	GO:0002040	sprouting angiogenesis	6	ANGPT1,TEK,THBS1,NRP1,LEF1,E2F7	0.000924553	0.00892238	0		1	1	4	ANGPT1,NRP1,SEMA3E,LEF1	0.0149352	0.0976697
GO_BP	GO:0001569	patterning of blood vessels	7	COL4A1,EDNRA,CXCL12,TGFBR2,NRP1,SEMA5A,LEF1	0.000945351	0.00903537	0		1	1	0		1	1
GO_BP	GO:0007566	embryo implantation	8	FBLN1,MMP2,PCSK5,PLAU,PTGIS,PTGS2,STC1,RECK	0.00116587	0.0109214	0		1	1	7	CST3,FBLN1,MMP9,PCSK5,PTGIS,RXRA,RECK	0.0022997	0.0244651
GO_BP	GO:0018149	peptide cross-linking	5	ANXA1,F13A1,FN1,TGM2,THBS1	0.00119762	0.0109214	2	CSTA,TGM2	0.0386619	0.129255	0		1	1
GO_BP	GO:0030318	melanocyte differentiation	5	BCL2,GLI3,KIT,MEF2C,MYO5A	0.00119762	0.0109214	0		1	1	0		1	1
GO_BP	GO:0071310	cellular response to organic substance	5	BCL2,CD68,EGR2,MAP2,TBX21	0.00119762	0.0109214	0		1	1	3	BCL2,CASP1,TBX21	0.0262895	0.138134
GO_BP	GO:1901741	positive regulation of myoblast fusion	5	CD53,CXCL9,NFATC2,CXCL12,TNFSF14	0.00119762	0.0109214	3	CD53,CXCL9,NFATC2	0.00591036	0.0351202	4	CD53,FLT3LG,CXCL9,TNFSF14	0.00464578	0.0428552
GO_BP	GO:0030041	actin filament polymerization	6	AIF1,HCLS1,JAK2,WAS,GAS7,PREX1	0.00134325	0.0117234	0		1	1	0		1	1
GO_BP	GO:0001771	immunological synapse formation	4	DOCK2,EPHB1,PRF1,DOCK8	0.00136812	0.0117234	6	CD6,DOCK2,PRF1,CCL19,CORO1A,DOCK8	1.57158e-07	4.70821e-06	6	CD6,DOCK2,PRF1,CCL19,CORO1A,DOCK8	3.0593e-06	0.000115871
GO_BP	GO:0007263	nitric oxide mediated signal transduction	4	CD36,FPR1,GUCY1A3,NOS1	0.00136812	0.0117234	0		1	1	0		1	1
GO_BP	GO:0010996	response to auditory stimulus	4	BDNF,IL6,CXCL10,ATP8A2	0.00136812	0.0117234	0		1	1	0		1	1
GO_BP	GO:0071498	cellular response to fluid shear stress	4	MEF2C,PKD2,PLAU,PTGS2	0.00136812	0.0117234	0		1	1	0		1	1
GO_BP	GO:0097028	dendritic cell differentiation	4	AXL,CSF2,FLT3,LILRB1	0.00136812	0.0117234	2	LYN,LILRB1	0.0150197	0.068349	5	AXL,FLT3,GAS6,LILRB1,BATF3	5.8863e-05	0.00152876
GO_BP	GO:2000484	positive regulation of interleukin-8 secretion	4	CD2,F2R,FCN1,WNT5A	0.00136812	0.0117234	3	CD2,FCN1,LGALS9	0.00148001	0.0128208	0		1	1
GO_BP	GO:0014823	response to activity	8	BDNF,IL10,NCF2,NOS1,PLAU,PTN,CCL2,CCL5	0.00152515	0.0128474	6	IL1RN,NCF2,CCL2,CCL5,SOD2,SCO2	0.00101063	0.00981953	0		1	1
GO_BP	GO:0071560	cellular response to transforming growth factor beta stimulus	8	CAV1,CX3CR1,FBN1,LIMS1,MEF2C,CCL5,WNT2,WNT5A	0.00152515	0.0128474	0		1	1	5	CAV1,CX3CR1,CCL5,SFRP1,NOX4	0.0381956	0.168708
GO_BP	GO:0009408	response to heat	9	IGF1,IL6,MICB,NOS1,OSM,PRKCQ,CCL2,CXCL12,DNAJB4	0.00162433	0.0135679	4	CD14,MICB,PRKCQ,CCL2	0.0462125	0.146321	0		1	1
GO_BP	GO:0008217	regulation of blood pressure	10	C3AR1,COL1A2,EDNRA,EDNRB,GUCY1A3,HMOX1,NPR3,PTGS2,CORIN,ERAP2	0.00200513	0.0166091	0		1	1	0		1	1
GO_BP	GO:0006816	calcium ion transport	12	CACNA2D1,CAV1,CCR1,CCR5,ITPR1,ITPR2,PKD2,CCL5,CCL8,SLC8A1,SLC8A3,CALCRL	0.00211525	0.0173765	6	CCR1,CCR5,KCNN4,CCL5,CCL8,CORO1A	0.0335262	0.118163	11	ATP2A3,CAV1,CCR1,CCR5,ITPR1,RYR1,CCL5,CCL8,RAMP3,NMUR1,CORO1A	0.00228268	0.0244651
GO_BP	GO:0021675	nerve development	4	BDNF,NRP2,NRP1,SEMA3A	0.00231026	0.0185193	0		1	1	4	NRTN,NTF3,NRP2,NRP1	0.00133126	0.0180286
GO_BP	GO:2000310	regulation of N-methyl-D-aspartate selective glutamate receptor activity	4	MEF2C,RELN,RASGRF1,NLGN1	0.00231026	0.0185193	0		1	1	0		1	1
GO_BP	GO:2000353	positive regulation of endothelial cell apoptotic process	4	FASLG,CD40LG,THBS1,ANO6	0.00231026	0.0185193	2	FASLG,CD40	0.0198178	0.082331	0		1	1
GO_BP	GO:0001774	microglial cell activation	3	AIF1,TLR7,TLR8	0.00235941	0.018762	3	CX3CL1,TLR7,TLR8	0.000281948	0.00311878	3	CLU,TLR7,TLR8	0.00149013	0.0185552
GO_BP	GO:0002063	chondrocyte development	5	BMPR1B,COL11A1,CHSY1,SULF1,CHST11	0.00269838	0.0209546	0		1	1	0		1	1
GO_BP	GO:0002690	positive regulation of leukocyte chemotaxis	5	IL6,CXCL10,CXCL9,CXCL11,CXCL5	0.00269838	0.0209546	5	CXCL2,IL6R,CXCL10,CXCL9,CXCL11	0.000137599	0.00162186	3	CXCL10,CXCL9,CXCL11	0.0417271	0.173196
GO_BP	GO:0030449	regulation of complement activation	5	C2,C3,C7,CR1,CFH	0.00269838	0.0209546	0		1	1	6	CFB,C2,C6,C7,CR1,CD55	0.000184351	0.00349115
GO_BP	GO:0030501	positive regulation of bone mineralization	7	BMPR1B,FBN2,GPM6B,MEF2C,SLC8A1,TGFB3,ANO6	0.00302255	0.0231108	0		1	1	0		1	1
GO_BP	GO:0030522	intracellular receptor signaling pathway	7	AR,NOTCH2,RORA,NR2F1,NR4A3,SLA2,DCBLD2	0.00302255	0.0231108	0		1	1	0		1	1
GO_BP	GO:0001837	epithelial to mesenchymal transition	8	FLNA,HGF,HIF1A,LIMS1,SNAI2,TGFB2,WNT5A,LEF1	0.00315899	0.0239697	0		1	1	0		1	1
GO_BP	GO:0015695	organic cation transport	2	SLC22A3,SLC47A1	0.0033073	0.024905	0		1	1	0		1	1
GO_BP	GO:1902042	negative regulation of extrinsic apoptotic signaling pathway via death domain receptors	6	BMP5,HGF,HMOX1,ICAM1,SERPINE1,TNFAIP3	0.00351577	0.0262757	4	DAPK1,ICAM1,TNFAIP3,CFLAR	0.00607027	0.0357748	0		1	1
GO_BP	GO:0007252	I-kappaB phosphorylation	4	TLR2,TLR3,TLR4,TLR7	0.00364869	0.0266676	3	TLR2,TLR4,TLR7	0.00319256	0.0225044	3	TLR3,TLR7,DAB2IP	0.0149068	0.0976697
GO_BP	GO:0010744	positive regulation of macrophage derived foam cell differentiation	4	CD36,CSF1,CSF2,MSR1	0.00364869	0.0266676	0		1	1	0		1	1
GO_BP	GO:1902043	positive regulation of extrinsic apoptotic signaling pathway via death domain receptors	4	BMPR1B,SKIL,THBS1,TRPS1	0.00364869	0.0266676	2	SFRP1,STK4	0.0253595	0.0975053	0		1	1
GO_BP	GO:0071407	cellular response to organic cyclic compound	9	CYP1B1,IGFBP5,SMAD9,MSR1,P2RY6,PAK3,CCL2,CCL5,P2RY13	0.00380125	0.0275799	0		1	1	7	CYP1B1,IGFBP5,IL18,P2RY6,PAK3,CCL5,P2RY13	0.0178979	0.109927
GO_BP	GO:0001892	embryonic placenta development	5	CSF2,EGFR,HIF1A,PKD2,SLC8A1	0.00383431	0.0276182	0		1	1	0		1	1
GO_BP	GO:0007257	activation of JUN kinase activity	7	ERN1,FCER1A,WNT5A,MAP3K2,MAP4K1,MDFIC,ZAK	0.0038803	0.0277484	0		1	1	0		1	1
GO_BP	GO:0002576	platelet degranulation	13	CD36,F8,F13A1,FLNA,FN1,HGF,IGF1,ITGB3,SERPINE1,TGFB2,TGFB3,THBS1,ABCC4	0.0041083	0.0287581	0		1	1	10	SERPING1,CLU,F13A1,GAS6,IGF1,IGF2,PDGFA,SELP,TGFB2,HABP4	0.0252993	0.135277
GO_BP	GO:0007517	muscle organ development	13	COL6A3,DMD,ETV1,EVC,IGF1,CXCL10,LAMA2,MEF2C,SGCD,UTRN,FAM65B,BVES,MRAS	0.0041083	0.0287581	0		1	1	0		1	1
GO_BP	GO:0030324	lung development	13	CHI3L1,FGF2,GLI3,HSD11B1,LOX,PROX1,PTN,WNT2,WNT5A,ADAMTS2,PDPN,ZFPM2,HEG1	0.0041083	0.0287581	0		1	1	0		1	1
GO_BP	GO:0008347	glial cell migration	3	VCAN,TGFB2,P2RY12	0.00436022	0.0288937	0		1	1	3	CSPG4,TGFB2,P2RY12	0.00277958	0.0283892
GO_BP	GO:0016045	detection of bacterium	3	CD1D,HLA-DRB1,NOD2	0.00436022	0.0288937	4	HLA-A,HLA-B,HLA-DRB1,NOD2	2.46226e-05	0.000361299	4	HLA-A,HLA-B,HLA-DRB1,NOD2	0.000200682	0.0036484
GO_BP	GO:0021785	branchiomotor neuron axon guidance	3	NRP1,PLXNC1,SEMA3A	0.00436022	0.0288937	0		1	1	0		1	1
GO_BP	GO:0030166	proteoglycan biosynthetic process	3	BMPR1B,IGF1,CSGALNACT2	0.00436022	0.0288937	0		1	1	0		1	1
GO_BP	GO:0030278	regulation of ossification	3	CSF1,EGR2,RSAD2	0.00436022	0.0288937	2	PTGER4,RSAD2	0.00761465	0.0421149	2	PTGER4,RSAD2	0.0249742	0.134329
GO_BP	GO:0030833	regulation of actin filament polymerization	3	HCLS1,PAK3,PREX1	0.00436022	0.0288937	2	HCLS1,CORO1A	0.00761465	0.0421149	3	ELN,PAK3,CORO1A	0.00277958	0.0283892
GO_BP	GO:0071360	cellular response to exogenous dsRNA	3	CAV1,CIITA,COLEC12	0.00436022	0.0288937	0		1	1	0		1	1
GO_BP	GO:0071625	vocalization behavior	3	NRXN3,CNTNAP2,SRPX2	0.00436022	0.0288937	0		1	1	0		1	1
GO_BP	GO:0021987	cerebral cortex development	9	CDH2,GRIN2A,HIF1A,KIF14,CNTNAP2,CDON,FAT4,FOXP2,ASPM	0.00460262	0.0301469	0		1	1	0		1	1
GO_BP	GO:0002053	positive regulation of mesenchymal cell proliferation	6	PRRX1,STAT1,TGFBR2,WNT2,WNT5A,TP63	0.00464032	0.0301469	0		1	1	4	IRS1,MYC,PDGFA,STAT1	0.0411962	0.173196
GO_BP	GO:0007259	JAK-STAT cascade	6	GHR,JAK2,PKD2,CCL2,STAT1,STAT4	0.00464032	0.0301469	8	IFNAR2,IL15RA,JAK2,CCL2,STAT1,STAT4,SOCS1,NMI	1.83182e-06	3.55966e-05	0		1	1
GO_BP	GO:0030838	positive regulation of actin filament polymerization	8	CCR7,FER,HCK,NCKAP1L,ICAM1,CCL11,BAG4,KIRREL	0.00485455	0.0313134	4	CCR7,HCK,NCKAP1L,ICAM1	0.0416088	0.13537	0		1	1
GO_BP	GO:0006468	protein phosphorylation	54	ADAM10,BMPR1B,BTK,CAMK4,RUNX3,CCNT1,CTSG,EPHB1,ERN1,FER,FGR,FYB,HCK,JAK2,SMAD9,MYLK,PAK3,CDK14,PIK3CA,PIK3CD,PIK3R1,PRKCQ,PRKG1,EIF2AK2,CCL2,CCL8,CCL11,STAT4,TGFB2,TGFBR2,DCLK1,RPS6KA5,STK17B,ROCK2,RASSF2,AKT3,HIPK3,MERTK,MAP3K2,MAP4K1,PRKD3,RPS6KA6,ZAK,PXK,BMP2K,CAMK1D,TAOK1,FNIP2,WNK3,NEXN,ALPK2,UHMK1,TTBK2,MAST4	0.00488871	0.0313134	35	ATM,BTK,BUB1,BUB1B,RUNX3,CDK6,CHEK1,DAPK1,FGR,FYB,HCK,JAK2,JAK3,LCK,LYN,PDK1,PIK3CD,PRKCQ,RPS6KA3,CCL2,CCL8,STAT4,STK4,SYK,TTK,ZAP70,STK17B,STK17A,GMFG,RASSF2,MELK,HCST,PIM2,MAP4K1,MLKL	0.00292843	0.0214851	0		1	1
GO_BP	GO:0071526	semaphorin-plexin signaling pathway	7	MET,NRP2,NRP1,SEMA5A,PLXNC1,SEMA3A,SEMA3C	0.00491437	0.0313134	0		1	1	0		1	1
GO_BP	GO:0002027	regulation of heart rate	5	ANK2,DMD,SLC8A1,SEMA3A,BVES	0.0052892	0.0332751	0		1	1	0		1	1
GO_BP	GO:0097296	activation of cysteine-type endopeptidase activity involved in apoptotic signaling pathway	5	FASLG,JAK2,TLR3,TLR4,LY96	0.0052892	0.0332751	6	FAS,FASLG,CD14,JAK2,TLR4,CFLAR	2.82196e-05	0.000405798	4	FASLG,CD14,JAK2,TLR3	0.0149352	0.0976697
GO_BP	GO:0010596	negative regulation of endothelial cell migration	4	SERPINF1,STC1,THBS1,SLIT2	0.00546367	0.0337322	0		1	1	0		1	1
GO_BP	GO:0010881	regulation of cardiac muscle contraction by regulation of the release of sequestered calcium ion	4	ANK2,CLIC2,DMD,SLC8A1	0.00546367	0.0337322	0		1	1	0		1	1
GO_BP	GO:0021772	olfactory bulb development	4	CSF1R,EOMES,KIF14,SEMA3A	0.00546367	0.0337322	2	EOMES,KIF14	0.0316437	0.112633	0		1	1
GO_BP	GO:0007612	learning	8	BCHE,BDNF,PTGS2,PTN,SLC8A3,NRXN3,SLC24A2,CNTNAP2	0.00593128	0.0363932	0		1	1	0		1	1
GO_BP	GO:0001932	regulation of protein phosphorylation	6	FER,FN1,TLR7,TLR8,CCDC88A,FNIP2	0.0060159	0.0366823	4	LYN,SOCS1,TLR7,TLR8	0.0089442	0.0479916	0		1	1
GO_BP	GO:0001764	neuron migration	14	AXL,GPM6A,MEF2C,PRKG1,RELN,CXCL12,SPOCK1,NR2F1,NRP1,DCLK1,SEMA3A,CHL1,FAT3,ASPM	0.00605221	0.0366823	0		1	1	13	ASTN1,AXL,CCK,GAS6,GATA3,GPM6A,NRCAM,NTRK2,NRP1,DCLK1,NTN1,KIAA0319,CHL1	0.00510399	0.0463953
GO_BP	GO:0008219	cell death	7	EMP1,HMOX1,HTR2A,PMP22,TGFB2,SNCAIP,ZAK	0.00614682	0.0370299	0		1	1	0		1	1
GO_BP	GO:0097191	extrinsic apoptotic signaling pathway	10	FASLG,CD27,IFNG,INHBA,JAK2,TGFB2,TLR3,TLR4,MLLT11,LY96	0.00698466	0.0414403	11	FAS,FASLG,CD14,CD27,DAPK1,IFNG,IL6R,JAK2,TLR4,TNFRSF1B,CFLAR	1.26696e-05	0.000202431	8	FASLG,CD14,CD27,IFNG,JAK2,TGFB2,TLR3,TNFRSF1B	0.0239	0.134105
GO_BP	GO:0006508	proteolysis	41	ADAM10,C1R,C1S,C2,CTSC,CPA3,CTSG,FAP,GZMK,HGF,MMP2,MMP3,MMP13,MMP16,OLR1,PAPPA,PCSK5,PHEX,PLAU,RELN,ADAM12,ADAM19,ADAM23,ECEL1,ADAMTS1,CORIN,ADAMTS8,PAMR1,ADAMDEC1,LAP3,ADAM22,CPVL,DPP8,ADAMTS9,ADAMTSL3,ERAP2,ADAMTS12,DDI2,ADAMTSL1,CPXM2,HTRA4	0.00709236	0.0414403	25	C1S,C2,CASP1,CASP4,CTSC,CTSS,GZMK,LTF,MMP1,MMP3,MMP7,MMP9,MMP12,SFRP1,LRP8,CFLAR,PCSK7,ADAM28,FBXO6,ADAMDEC1,LAP3,CPVL,STAMBPL1,ERAP2,PAPLN	0.0134391	0.0644181	35	CFB,C1R,C1S,C2,CASP1,CASP4,CTSC,CPE,CPM,CTSH,CTSO,CTSS,GAS6,GZMK,MMP9,MMP10,PAPPA,PCSK5,LGMN,HTRA1,SFRP1,UCHL1,ADAM23,ADAMTSL2,ADAMTS5,FBXL2,FBXO6,LAP3,CPVL,ADAMTSL4,DPP10,DPEP2,C9orf3,HTRA3,PIK3IP1	0.0197034	0.118612
GO_BP	GO:0031069	hair follicle morphogenesis	5	BCL2,FGF7,IGFBP5,TGFB2,TP63	0.0071104	0.0414403	0		1	1	0		1	1
GO_BP	GO:0001946	lymphangiogenesis	3	PROX1,PTPN14,PDPN	0.00725413	0.0414403	0		1	1	0		1	1
GO_BP	GO:0006693	prostaglandin metabolic process	3	PTGS2,PDPN,HPGDS	0.00725413	0.0414403	0		1	1	2	PTGES,HPGDS	0.0351276	0.156524
GO_BP	GO:0030502	negative regulation of bone mineralization	3	CCR1,HIF1A,GREM1	0.00725413	0.0414403	0		1	1	3	CCR1,ECM1,GREM1	0.0046674	0.0428552
GO_BP	GO:0071318	cellular response to ATP	3	PTGS2,CCL2,P2RY12	0.00725413	0.0414403	0		1	1	0		1	1
GO_BP	GO:0086004	regulation of cardiac muscle cell contraction	3	ANK2,PDE4B,STC1	0.00725413	0.0414403	0		1	1	0		1	1
GO_BP	GO:0097009	energy homeostasis	3	PIK3CA,NR4A3,MEX3C	0.00725413	0.0414403	0		1	1	0		1	1
GO_BP	GO:0030282	bone mineralization	6	MMP13,PHEX,PTGS2,PTN,GPNMB,ASPN	0.00767413	0.0423348	0		1	1	0		1	1
GO_BP	GO:2000379	positive regulation of reactive oxygen species metabolic process	6	CD36,PLAU,TGFBR2,THBS1,PID1,NOX5	0.00767413	0.0423348	0		1	1	0		1	1
GO_BP	GO:0007210	serotonin receptor signaling pathway	2	HTR2A,HTR7	0.00767556	0.0423348	0		1	1	0		1	1
GO_BP	GO:0021846	cell proliferation in forebrain	2	ZEB2,KIF14	0.00767556	0.0423348	2	ZEB2,KIF14	0.00154114	0.0131914	0		1	1
GO_BP	GO:0071542	dopaminergic neuron differentiation	2	HIF1A,WNT5A	0.00767556	0.0423348	0		1	1	0		1	1
GO_BP	GO:0002052	positive regulation of neuroblast proliferation	4	CX3CR1,GLI3,HIF1A,ASPM	0.0078337	0.0423348	2	CX3CL1,ASPM	0.0386619	0.129255	0		1	1
GO_BP	GO:0006801	superoxide metabolic process	4	CYBB,NCF2,PREX1,NCF1	0.0078337	0.0423348	4	CYBB,NCF2,SOD2,NCF1	0.000666363	0.0069437	4	CYBB,NCF2,NOX4,NCF1	0.00464578	0.0428552
GO_BP	GO:2000251	positive regulation of actin cytoskeleton reorganization	4	HCK,HCLS1,TEK,STAP1	0.0078337	0.0423348	3	HCK,HCLS1,STAP1	0.00591036	0.0351202	0		1	1
GO_BP	GO:2000811	negative regulation of anoikis	4	BCL2,CAV1,PIK3CA,SNAI2	0.0078337	0.0423348	0		1	1	0		1	1
GO_BP	GO:0007601	visual perception	16	COL11A1,CRYBB1,CYP1B1,EYA4,EYA3,EFEMP1,LUM,MYO5A,MYO9A,TGFBI,BEST1,SLC4A7,LAMC3,KERA,SLC24A2,HMCN1	0.00783661	0.0423348	0		1	1	0		1	1
GO_BP	GO:0007264	small GTPase mediated signal transduction	63	ANGPT1,AR,RHOH,FMNL1,CSF2,CSF2RA,CSF2RB,CYBB,DOCK2,EGFR,EREG,FGF2,FGF7,FLNA,GEM,GRIN2A,NCKAP1L,HMOX1,IL2RA,IL2RB,JAK2,KIF5A,KIT,MYLK,MYO9A,NCF2,PAK3,PDGFRA,RASA2,RASGRF1,TEK,TIAM1,VAV1,WAS,WIPF1,ARHGAP29,ARHGEF6,ROCK2,DOCK4,STARD8,KIF14,ARHGAP25,ARL4C,RASGRP1,MRAS,DAAM1,RGL1,DOCK10,ARHGAP15,CASC5,RHOJ,ARHGAP31,TAOK1,RRAGC,ARHGAP28,DOCK8,RERG,TAGAP,DOCK11,SGOL1,ARL5B,ARL10,NCF1	0.00861184	0.0462712	44	BUB1,BUB1B,CDC20,CENPA,CENPE,CENPF,CSF2RB,CYBB,DOCK2,EGFR,NCKAP1L,IL2RA,IL2RB,IL2RG,JAK2,JAK3,NCF2,NCF4,PSMB8,PSMB9,PSMB10,RAC2,VAV1,WIPF1,KIF14,ARHGAP25,ARL4C,RASGRP1,NDC80,RASGRP3,RHOF,DOCK10,CENPN,ARHGAP15,ARHGAP9,DOCK8,NUF2,FMNL2,ARAP2,TAGAP,DOCK11,RASGEF1A,FGD2,NCF1	0.000642662	0.00679695	52	ANGPT1,RHOH,CHN2,CSF2RA,CYBB,DOCK2,DOCK3,ERBB4,GEM,NCKAP1L,IL2RB,IL2RG,IL3RA,IRS1,JAK2,JAK3,MYLK,NCF2,NCF4,PAK3,PDGFA,PSMB8,PSMB9,PSMB10,PSME1,RAC2,RALGDS,VAV1,DIRAS3,ARHGEF6,ARHGAP44,ARL4C,RASGRP1,NET1,RHOBTB3,RGL1,RAB38,REM1,ARHGEF3,ARHGAP15,ARHGAP22,ARHGAP9,RASAL3,DOCK8,KNDC1,FGD3,ARAP2,TAGAP,ARL9,DOCK11,DAB2IP,NCF1	0.0484419	0.182237
GO_BP	GO:0007613	memory	9	CNR1,CX3CR1,GRIN2A,HTR2A,KCNK2,PTGS2,SLC8A3,ITGA8,SLC24A2	0.00921028	0.0490741	0		1	1	0		1	1
GO_BP	GO:0071456	cellular response to hypoxia	15	BCL2,HIF1A,HMOX1,ICAM1,KCND2,KCNK2,PLAU,PTGIS,PTGS2,PTN,RORA,SLC8A1,SLC8A3,STC1,CPEB1	0.00923224	0.0490741	0		1	1	0		1	1
GO_BP	GO:0001954	positive regulation of cell-matrix adhesion	5	CD36,CCR7,CSF1,DMD,UTRN	0.00934491	0.0491473	3	CDK6,CCR7,SFRP1	0.0219983	0.088362	0		1	1
GO_BP	GO:0097150	neuronal stem cell population maintenance	5	CDH2,PRRX1,PROX1,IGF2BP1,ASPM	0.00934491	0.0491473	0		1	1	0		1	1
GO_BP	GO:0001974	blood vessel remodeling	6	AXL,IGF1,ITGA4,MEF2C,TGFB2,SEMA3C	0.00964676	0.0502036	0		1	1	0		1	1
GO_BP	GO:0007193	adenylate cyclase-inhibiting G-protein coupled receptor signaling pathway	6	LPAR1,S1PR3,GNAL,NPR3,RGS1,P2RY12	0.00964676	0.0502036	0		1	1	0		1	1
GO_BP	GO:0007409	axonogenesis	11	BCL2,ECM2,LUM,MAP2,OMD,PAK3,KERA,NTNG1,ATP8A2,SLITRK4,CNTN4	0.0108318	0.0536766	0		1	1	0		1	1
GO_BP	GO:0006491	N-glycan processing	4	MAN1A1,MAN2A1,ST8SIA4,MAN1A2	0.0108333	0.0536766	0		1	1	3	FUT8,ST8SIA4,MAN1C1	0.0334908	0.156524
GO_BP	GO:0008361	regulation of cell size	4	IL7R,MSN,RDX,VAV1	0.0108333	0.0536766	2	IL7R,VAV1	0.0463993	0.146321	3	IL7R,VAV1,XK	0.0334908	0.156524
GO_BP	GO:0071380	cellular response to prostaglandin E stimulus	4	P2RY6,TNFSF4,ADAMTS1,GNG2	0.0108333	0.0536766	0		1	1	3	P2RY6,PTGER2,SFRP1	0.0334908	0.156524
GO_BP	GO:0002230	positive regulation of defense response to virus by host	14	CPA3,FCGR3B,FGF7,IL12RB1,MYLK,SLC1A3,AIM2,CHST3,LILRB1,CD93,PTPN22,TREM1,APOBEC3G,CD163L1	0.0108793	0.0536766	9	FCGR3B,IL12RB1,SLC1A3,AIM2,LILRB1,DDX58,PTPN22,APOBEC3G,APOBEC3F	0.0145102	0.068349	13	STOM,IL12RB1,MYLK,AIM2,CHST3,LILRB1,DDX58,PTPN22,REEP2,ASB2,APOBEC3G,APOBEC3F,CD163L1	0.0089882	0.0749566
GO_BP	GO:0002437	inflammatory response to antigenic stimulus	3	HLA-DRB1,IL2RA,RASGRP1	0.0111781	0.0536766	3	HLA-DRB1,IL2RA,RASGRP1	0.00148001	0.0128208	2	HLA-DRB1,RASGRP1	0.0470715	0.181305
GO_BP	GO:0002446	neutrophil mediated immunity	3	IL6,CXCL5,CD300LB	0.0111781	0.0536766	0		1	1	0		1	1
GO_BP	GO:0007158	neuron cell-cell adhesion	3	NRXN3,NLGN1,CNTN4	0.0111781	0.0536766	0		1	1	0		1	1
GO_BP	GO:0007178	transmembrane receptor protein serine/threonine kinase signaling pathway	3	BMPR1B,LTBP1,TRPS1	0.0111781	0.0536766	0		1	1	0		1	1
GO_BP	GO:0014912	negative regulation of smooth muscle cell migration	3	IGFBP5,SERPINE1,SLIT2	0.0111781	0.0536766	0		1	1	2	IGFBP5,NDRG4	0.0470715	0.181305
GO_BP	GO:0019371	cyclooxygenase pathway	3	PTGIS,PTGS2,HPGDS	0.0111781	0.0536766	0		1	1	5	PTGDS,PTGIS,PTGES,PTGR1,HPGDS	5.8863e-05	0.00152876
GO_BP	GO:0030208	dermatan sulfate biosynthetic process	3	VCAN,DSE,DSEL	0.0111781	0.0536766	0		1	1	0		1	1
GO_BP	GO:0030500	regulation of bone mineralization	3	DDR2,OMD,BMP2K	0.0111781	0.0536766	0		1	1	0		1	1
GO_BP	GO:0090280	positive regulation of calcium ion import	3	CCL2,CXCL12,STC1	0.0111781	0.0536766	0		1	1	0		1	1
GO_BP	GO:1902287	semaphorin-plexin signaling pathway involved in axon guidance	3	NRP1,PLXNC1,SEMA3A	0.0111781	0.0536766	0		1	1	0		1	1
GO_BP	GO:2000573	positive regulation of DNA biosynthetic process	3	C3AR1,HGF,PAK3	0.0111781	0.0536766	0		1	1	4	C3AR1,MYC,PAK3,NOX4	0.000780754	0.012451
GO_BP	GO:0007507	heart development	20	VCAN,EDNRA,FBN1,GLI3,ITGA4,MEF2C,PCSK5,PKD2,TEK,TGFB2,TGFBR2,TRPS1,ADAM19,NRP2,HDAC9,CALCRL,ZFPM2,ADAP2,HEG1,XIRP1	0.0114195	0.0544278	0		1	1	0		1	1
GO_BP	GO:0019886	antigen processing and presentation of exogenous peptide antigen via MHC class II	13	FCER1G,HLA-DMB,HLA-DOA,HLA-DOB,HLA-DPA1,HLA-DPB1,HLA-DQA1,HLA-DQB1,HLA-DQB2,HLA-DRA,HLA-DRB1,KIF5A,IFI30	0.0114441	0.0544278	15	CD74,CENPE,CTSS,FCER1G,HLA-DMA,HLA-DMB,HLA-DOA,HLA-DOB,HLA-DPA1,HLA-DPB1,HLA-DQA1,HLA-DQB1,HLA-DRA,HLA-DRB1,IFI30	2.49809e-06	4.49031e-05	16	CD74,CTSS,FCER1G,HLA-DMA,HLA-DMB,HLA-DOA,HLA-DOB,HLA-DPA1,HLA-DPB1,HLA-DQA1,HLA-DQB1,HLA-DQB2,HLA-DRA,HLA-DRB1,LGMN,IFI30	0.000149332	0.00295093
GO_BP	GO:0002224	toll-like receptor signaling pathway	16	BIRC3,BTK,CD36,ATF2,ITGAM,ITGB2,MEF2C,TLR1,TLR2,TLR3,TLR4,RPS6KA5,LY96,TLR7,TLR8,NOD2	0.0118242	0.0559677	15	BIRC3,BTK,CD14,CTSS,IRF7,ITGAM,ITGB2,RPS6KA3,TLR1,TLR2,TLR4,TLR7,TLR8,PELI1,NOD2	8.47106e-05	0.00108762	0		1	1
GO_BP	GO:0014065	phosphatidylinositol 3-kinase signaling	5	HTR2A,IGF1,PIK3CD,PIK3R1,PIK3R5	0.0120384	0.0564442	0		1	1	6	GATA3,HTR2A,IGF1,IRS1,PIK3CD,PIK3R1	0.00128228	0.0180286
GO_BP	GO:2000134	negative regulation of G1/S transition of mitotic cell cycle	5	BCL2,PKD2,DACT1,SLFN11,E2F7	0.0120384	0.0564442	0		1	1	4	BCL2,CDKN2B,DACT1,SLFN11	0.0286779	0.146451
GO_BP	GO:0030336	negative regulation of cell migration	12	BCL2,CX3CR1,CYP1B1,IGFBP5,SERPINE1,STC1,RECK,SLIT2,IL24,SULF1,CLIC4,OSBPL8	0.0134594	0.0628106	0		1	1	0		1	1
GO_BP	GO:0007191	adenylate cyclase-activating dopamine receptor signaling pathway	2	GNAL,GNG2	0.0142565	0.0653564	0		1	1	0		1	1
GO_BP	GO:0010389	regulation of G2/M transition of mitotic cell cycle	2	PRKCQ,KIF14	0.0142565	0.0653564	3	CENPF,PRKCQ,KIF14	0.000126363	0.00151425	2	CDKN2A,PKIA	0.0101536	0.0786727
GO_BP	GO:0019372	lipoxygenase pathway	2	ALOX5AP,PTGS2	0.0142565	0.0653564	1	ALOX5	0.0393699	0.129255	2	ALOX5,ALOX5AP	0.0101536	0.0786727
GO_BP	GO:0007249	I-kappaB kinase/NF-kappaB signaling	9	BIRC3,BTK,REL,TLR3,TLR4,ROCK2,LY96,TLR8,NLRC3	0.0145182	0.0653564	6	BIRC3,BTK,CD14,TLR4,TLR8,NLRC3	0.0155008	0.0696568	7	BIRC3,BTK,CD14,TLR3,RIPK3,TLR8,NLRC3	0.0483116	0.182237
GO_BP	GO:0001935	endothelial cell proliferation	4	ERN1,HMOX1,TEK,NOX5	0.0145309	0.0653564	0		1	1	0		1	1
GO_BP	GO:0002092	positive regulation of receptor internalization	4	ANGPT1,SELE,SFRP4,GREM1	0.0145309	0.0653564	3	PLCG2,SELE,SYK	0.00984143	0.0512753	6	ANGPT1,NTF3,PLCG2,SFRP4,SYK,GREM1	0.000184351	0.00349115
GO_BP	GO:0007154	cell communication	4	CCL18,SLC8A1,SLC8A3,FREM1	0.0145309	0.0653564	0		1	1	0		1	1
GO_BP	GO:0071549	cellular response to dexamethasone stimulus	4	IL6,JAK2,SERPINF1,CCL2	0.0145309	0.0653564	0		1	1	0		1	1
GO_BP	GO:0007585	respiratory gaseous exchange	5	CSF2RB,EDNRA,MAN2A1,MAN1A2,CHST11	0.0152344	0.0676026	0		1	1	0		1	1
GO_BP	GO:0009968	negative regulation of signal transduction	5	RGS1,RGS18,UBASH3B,NLRP12,DDIT4L	0.0152344	0.0676026	0		1	1	4	CISH,INPP5D,RGS10,RGS18	0.0345873	0.156524
GO_BP	GO:0030866	cortical actin cytoskeleton organization	5	FMNL1,EPB41L2,NCKAP1L,ROCK2,EPB41L3	0.0152344	0.0676026	0		1	1	0		1	1
GO_BP	GO:0002687	positive regulation of leukocyte migration	3	CCL8,SELE,TLR2	0.0162455	0.0699049	3	CCL8,SELE,TLR2	0.00222476	0.0170171	0		1	1
GO_BP	GO:0006809	nitric oxide biosynthetic process	3	CYP1B1,NOS1,RORA	0.0162455	0.0699049	0		1	1	0		1	1
GO_BP	GO:0007171	activation of transmembrane receptor protein tyrosine kinase activity	3	ANGPT1,GREM1,PDGFC	0.0162455	0.0699049	0		1	1	5	ADRB2,ANGPT1,CHRNA3,GREM1,PDGFC	0.000120148	0.00248216
GO_BP	GO:0010745	negative regulation of macrophage derived foam cell differentiation	3	ABCA1,ITGAV,ITGB3	0.0162455	0.0699049	0		1	1	0		1	1
GO_BP	GO:0016064	immunoglobulin mediated immune response	3	CD27,FCER1G,TLR8	0.0162455	0.0699049	7	CD27,CD74,FCER1G,HLA-DMA,INPP5D,IRF7,TLR8	1.1781e-08	4.23526e-07	6	CD27,CD74,FCER1G,HLA-DMA,INPP5D,TLR8	7.79186e-06	0.000272415
GO_BP	GO:0031103	axon regeneration	3	BCL2,JAK2,CHL1	0.0162455	0.0699049	0		1	1	5	BCL2,JAK2,RXRA,CHL1,JAM3	0.000120148	0.00248216
GO_BP	GO:0071385	cellular response to glucocorticoid stimulus	3	ANXA1,REST,STC1	0.0162455	0.0699049	0		1	1	0		1	1
GO_BP	GO:0030204	chondroitin sulfate metabolic process	8	VCAN,CHST3,CHSY1,DSE,CHST11,CSGALNACT2,DSEL,CHSY3	0.0166763	0.0714493	0		1	1	0		1	1
GO_BP	GO:0001666	response to hypoxia	19	BDNF,CAV1,CD38,EDNRA,ETS1,HIF1A,ITPR1,ITPR2,MMP2,MMP13,NOS1,PLOD2,PRKCQ,CCL2,CXCL12,TEK,TGFB2,TGFB3,THBS1	0.0173224	0.0738991	11	ADA,ATM,CASP1,CD38,ETS1,NFATC3,PRKCQ,CCL2,CX3CL1,SOD2,CXCR4	0.0455282	0.146321	0		1	1
GO_BP	GO:0010332	response to gamma radiation	6	BCL2,CAV1,CXCL10,PTPRC,CCL2,TP63	0.0177612	0.075447	5	IL6R,CXCL10,PTPRC,CCL2,SOD2	0.00441727	0.0288729	6	BCL2,CAV1,GATA3,CXCL10,MYC,PTPRC	0.00943795	0.0772891
GO_BP	GO:0030879	mammary gland development	4	CAV1,IGF1,TGFB3,LEF1	0.0189879	0.0803146	0		1	1	4	CAV1,IGF1,IRS1,LEF1	0.0115831	0.082906
GO_BP	GO:0010629	negative regulation of gene expression	15	AIF1,CD3E,CCR1,ESR1,IFNG,MEF2C,SERPINF1,PGR,REL,REST,SLIT2,ZNF281,PTPN22,SFMBT2,HAVCR2	0.020485	0.0862799	0		1	1	0		1	1
GO_BP	GO:0007568	aging	16	CD86,CTSC,CNR1,FGF2,HTR2A,IL6,IL10,CIITA,NCF2,NOS1,SERPINF1,PRKCQ,CCL2,CCL5,TGFB3,ATP8A2	0.0206215	0.0864885	13	ADA,SERPING1,CD86,CTSC,IL15,LCK,MMP7,NCF2,PRKCQ,CCL2,CCL5,CX3CL1,TNFRSF1B	0.00168084	0.0140526	0		1	1
GO_BP	GO:0007565	female pregnancy	10	BCL2,CD38,ETS1,IGFBP5,IDO1,NOS1,PAPPA,TGFB3,CORIN,CLIC5	0.0210169	0.0877765	7	CD38,ETS1,IL1RN,IDO1,LGALS9,PNOC,NAMPT	0.0137832	0.0656299	9	ADRA2B,ADRB2,BCL2,CD38,IGFBP5,IDO1,PAPPA,PTHLH,RLN2	0.0235597	0.133017
GO_BP	GO:0030326	embryonic limb morphogenesis	6	FBN2,PRRX1,TP63,DKK1,GREM1,LEF1	0.021296	0.0885699	0		1	1	0		1	1
GO_BP	GO:0007194	negative regulation of adenylate cyclase activity	3	EDNRB,NPR3,P2RY13	0.0225439	0.0899511	3	GABBR1,GABBR2,P2RY13	0.00319256	0.0225044	3	GABBR1,PALM,P2RY13	0.0149068	0.0976697
GO_BP	GO:0007520	myoblast fusion	3	NOS1,ADAM12,CDON	0.0225439	0.0899511	0		1	1	0		1	1
GO_BP	GO:0010613	positive regulation of cardiac muscle hypertrophy	3	IGF1,IL6ST,NR4A3	0.0225439	0.0899511	0		1	1	0		1	1
GO_BP	GO:0010633	negative regulation of epithelial cell migration	3	MCC,PTPRG,SEMA3A	0.0225439	0.0899511	0		1	1	0		1	1
GO_BP	GO:0019079	viral genome replication	3	CCL2,CXCR6,CD209	0.0225439	0.0899511	2	CCL2,CXCR6	0.0253595	0.0975053	3	GAS6,CXCR6,CD209	0.0149068	0.0976697
GO_BP	GO:0019228	neuronal action potential	3	KCND2,SCN3A,SCN7A	0.0225439	0.0899511	0		1	1	0		1	1
GO_BP	GO:0021537	telencephalon development	3	AVPR1A,SLC8A1,SLC8A3	0.0225439	0.0899511	0		1	1	0		1	1
GO_BP	GO:0030225	macrophage differentiation	3	CSF1,CSF1R,GAB3	0.0225439	0.0899511	2	MMP9,GAB3	0.0253595	0.0975053	3	CSF1R,MMP9,GAB3	0.0149068	0.0976697
GO_BP	GO:2000045	regulation of G1/S transition of mitotic cell cycle	3	KIF14,PDPN,PID1	0.0225439	0.0899511	0		1	1	0		1	1
GO_BP	GO:0001736	establishment of planar polarity	2	WNT5A,TP63	0.0231793	0.0899511	0		1	1	0		1	1
GO_BP	GO:0002218	activation of innate immune response	2	IFI16,AIM2	0.0231793	0.0899511	2	IFI16,AIM2	0.00496138	0.030238	0		1	1
GO_BP	GO:0002286	T cell activation involved in immune response	2	CD1C,LCP1	0.0231793	0.0899511	0		1	1	2	CD1C,LCP1	0.0166512	0.104386
GO_BP	GO:0008593	regulation of Notch signaling pathway	2	IL6ST,POSTN	0.0231793	0.0899511	0		1	1	0		1	1
GO_BP	GO:0021854	hypothalamus development	2	ETS1,LEF1	0.0231793	0.0899511	0		1	1	0		1	1
GO_BP	GO:0030431	sleep	2	GRIN2A,HTR2A	0.0231793	0.0899511	0		1	1	3	HTR2A,IL18,PTGDR	0.00149013	0.0185552
GO_BP	GO:1990001	inhibition of cysteine-type endopeptidase activity involved in apoptotic process	2	BIRC3,NAIP	0.0231793	0.0899511	0		1	1	0		1	1
GO_BP	GO:0001656	metanephros development	5	BCL2,FBN1,GLI3,ITGA8,SLIT2	0.0232927	0.0899511	0		1	1	0		1	1
GO_BP	GO:0010718	positive regulation of epithelial to mesenchymal transition	5	DAB2,TGFB2,TGFB3,LEF1,GLIPR2	0.0232927	0.0899511	0		1	1	5	DAB2,GCNT2,TGFB2,LEF1,GLIPR2	0.0133793	0.0942777
GO_BP	GO:0002755	MyD88-dependent toll-like receptor signaling pathway	12	BTK,CD36,ATF2,MEF2C,TLR1,TLR2,TLR4,RPS6KA5,LY96,TLR7,TLR8,NOD2	0.0233475	0.0899511	10	BTK,CD14,RPS6KA3,TLR1,TLR2,TLR4,TLR7,TLR8,PELI1,NOD2	0.00232503	0.0175968	0		1	1
GO_BP	GO:0010976	positive regulation of neuron projection development	10	CNR1,CNTN1,DMD,SERPINF1,RELN,PTN,WNT5A,ADAMTS1,ATP8A2,CAMK1D	0.0236626	0.0908134	0		1	1	0		1	1
GO_BP	GO:0007173	epidermal growth factor receptor signaling pathway	34	ADAM10,ANGPT1,CAMK4,CD80,CD86,CSF2,CSF2RA,CSF2RB,EGFR,EREG,EFEMP1,FGF2,FGF7,GRIN2A,IL2RA,IL2RB,ITPR1,ITPR2,JAK2,KIT,PDE1A,PDGFRA,PIK3CA,PIK3CD,PIK3R1,PRKAR2A,RASA2,RASGRF1,TEK,VAV1,ADAM12,RPS6KA5,RASGRP1,TRAT1	0.0247675	0.0943474	21	ADCY7,CD19,CD80,CD86,CSF2RB,EGFR,IL2RA,IL2RB,IL2RG,JAK2,JAK3,LCK,PIK3CD,PSMB8,PSMB9,PSMB10,VAV1,RASGRP1,RASGRP3,TRAT1,RASGEF1A	0.0293958	0.106124	0		1	1
GO_BP	GO:0016485	protein processing	9	CTSG,GLI3,GZMH,GZMB,PCSK5,ADAMTS3,ADAMTS2,CPXM1,CPXM2	0.0247733	0.0943474	0		1	1	0		1	1
GO_BP	GO:0008543	fibroblast growth factor receptor signaling pathway	31	ANGPT1,CAMK4,CD80,CD86,CSF2,CSF2RA,CSF2RB,EGFR,EREG,FGF2,FGF7,GRIN2A,IL2RA,IL2RB,ITPR1,ITPR2,JAK2,KIT,PDE1A,PDGFRA,PIK3CA,PIK3CD,PIK3R1,PRKAR2A,RASA2,RASGRF1,TEK,VAV1,RASGRP1,FLRT2,TRAT1	0.0251438	0.0952228	22	ADCY7,CD19,CD80,CD86,CSF2RB,EGFR,IL2RA,IL2RB,IL2RG,JAK2,JAK3,LCK,PIK3CD,PSMB8,PSMB9,PSMB10,VAV1,RASGRP1,RASGRP3,TRAT1,SHCBP1,RASGEF1A	0.00492978	0.030238	0		1	1
GO_BP	GO:0000165	MAPK cascade	28	ANGPT1,CAV1,CCR5,CSF2,CSF2RA,CSF2RB,EGFR,EREG,FGF2,FGF7,GRIN2A,IL2RA,IL2RB,JAK2,KIT,MEF2C,PAK3,PDGFRA,RASA2,RASGRF1,CCL2,CCL5,TEK,RASGRP1,MAP3K2,MAP4K1,DOK5,TAOK1	0.0252019	0.0952228	19	CCR5,CSF2RB,EGFR,IL2RA,IL2RB,IL2RG,IL18,JAK2,JAK3,PSMB8,PSMB9,PSMB10,CCL2,CCL5,STK4,RASGRP1,MAP4K1,RASGRP3,RASGEF1A	0.0105285	0.0540714	26	ADRA2B,ANGPT1,CAV1,CCR5,CSF2RA,ERBB4,IL2RB,IL2RG,IL3RA,IL18,IRS1,JAK2,JAK3,MYC,NRTN,PAK3,PDGFA,PSMB8,PSMB9,PSMB10,PSME1,CCL5,SCG2,RASGRP1,RASAL3,DAB2IP	0.0171446	0.106743
GO_BP	GO:0071320	cellular response to cAMP	6	AQP9,IGFBP5,ITPR2,SLC8A1,SLC8A3,STC1	0.0252905	0.0952228	0		1	1	0		1	1
GO_BP	GO:0006851	mitochondrial calcium ion transport	1	SLC8A3	0.0260199	0.0972321	0		1	1	0		1	1
GO_BP	GO:0014059	regulation of dopamine secretion	1	HTR2A	0.0260199	0.0972321	0		1	1	1	HTR2A	0.0205522	0.119756
GO_BP	GO:0007275	multicellular organismal development	35	TNFRSF17,CLC,CSF1R,VCAN,DAB2,EMP1,EYA4,EYA3,HIVEP2,TNFRSF9,LEPR,MEOX1,MEOX2,NOTCH2,OSM,PDCD1,SERPINF1,SFRP4,GPR65,EDIL3,MRAS,EGFL6,DKK2,TBX21,CECR1,MBNL3,OLFML3,ADAMTS9,TSHZ3,FAT3,TSHZ2,SLC2A14,SPESP1,PRTG,IGSF10	0.0276385	0.102894	0		1	1	0		1	1
GO_BP	GO:0006928	movement of cell or subcellular component	11	CALD1,FPR1,FPR3,IFNG,IGF1,ITGAL,JAK2,MSN,PTGS2,CCL4,LYVE1	0.0277567	0.102948	9	FPR3,CXCR3,IFNG,ITGAL,JAK2,ENPP2,CCL4,VIM,CORO1A	0.00392147	0.0265994	13	FPR3,CXCR3,IFNG,IGF1,ITGAL,JAK2,PALM,CCL4,VNN2,SPINT2,LYVE1,CORO1A,CERCAM	0.00153341	0.018658
GO_BP	GO:0030334	regulation of cell migration	9	LAMA2,MMP3,UNC5C,KIF14,PLXNC1,DOCK10,NEXN,MYSM1,SPATA13	0.0279928	0.103438	6	MMP3,ENPP2,PRKX,KIF14,DDX58,DOCK10	0.0256457	0.0980688	0		1	1
GO_BP	GO:0001541	ovarian follicle development	5	BCL2,FGF7,ICAM1,INHBA,KIT	0.0282248	0.103526	0		1	1	0		1	1
GO_BP	GO:1901215	negative regulation of neuron death	5	GHR,IL6,SERPINF1,REL,CCL5	0.0282248	0.103526	0		1	1	0		1	1
GO_BP	GO:0001658	branching involved in ureteric bud morphogenesis	6	BCL2,FGF2,GLI3,PKD2,GREM1,FAT4	0.0297686	0.10698	0		1	1	0		1	1
GO_BP	GO:0071333	cellular response to glucose stimulus	6	ERN1,ICAM1,NPTX1,SERPINF1,PIK3CA,PLAU	0.0297686	0.10698	0		1	1	0		1	1
GO_BP	GO:0001502	cartilage condensation	3	BMPR1B,COL11A1,TGFB2	0.0301351	0.10698	0		1	1	0		1	1
GO_BP	GO:0007214	gamma-aminobutyric acid signaling pathway	3	BDNF,CACNB4,PLCL1	0.0301351	0.10698	4	GABBR1,GABRE,GABBR2,PLCL2	0.000448646	0.00488753	0		1	1
GO_BP	GO:0019674	NAD metabolic process	3	PTGIS,PTGS2,KMO	0.0301351	0.10698	3	LDHB,KMO,NAMPT	0.00441207	0.0288729	0		1	1
GO_BP	GO:0030279	negative regulation of ossification	3	BCL2,MEF2C,CHSY1	0.0301351	0.10698	0		1	1	3	ADRB2,BCL2,SFRP1	0.0201056	0.118675
GO_BP	GO:0086010	membrane depolarization during action potential	3	SCN3A,SCN7A,NALCN	0.0301351	0.10698	0		1	1	4	KCNH2,SCN3A,CACNA1H,NALCN	0.00320951	0.0320598
GO_BP	GO:2000463	positive regulation of excitatory postsynaptic potential	3	RELN,RIMS2,NLGN1	0.0301351	0.10698	0		1	1	0		1	1
GO_BP	GO:2001241	positive regulation of extrinsic apoptotic signaling pathway in absence of ligand	3	INHBA,TGFB2,SRPX	0.0301351	0.10698	0		1	1	0		1	1
GO_BP	GO:0001975	response to amphetamine	4	GNAL,GRIN2A,ICAM1,HDAC9	0.0303802	0.107466	0		1	1	0		1	1
GO_BP	GO:0010862	positive regulation of pathway-restricted SMAD protein phosphorylation	5	BMP5,DAB2,INHBA,TGFB2,TGFB3	0.0337983	0.116149	0		1	1	0		1	1
GO_BP	GO:0030032	lamellipodium assembly	5	KIT,PTPRO,ARHGEF6,CCDC88A,SPATA13	0.0337983	0.116149	0		1	1	0		1	1
GO_BP	GO:0007399	nervous system development	26	BDNF,EDNRB,FGF2,GPM6B,INHBA,L1CAM,LSAMP,MAP1B,MEF2C,NAIP,NOTCH2,PTN,ROBO1,SPOCK1,ST8SIA4,SEMA5A,DCLK1,ZEB2,NLGN1,PCDH18,DOK5,PCDHAC2,TTLL7,CHRDL1,CNTN4,KIAA2022	0.0341665	0.116149	0		1	1	0		1	1
GO_BP	GO:0002003	angiotensin maturation	2	CPA3,CTSG	0.0344707	0.116149	0		1	1	0		1	1
GO_BP	GO:0006182	cGMP biosynthetic process	2	GUCY1A2,GUCY1A3	0.0344707	0.116149	0		1	1	0		1	1
GO_BP	GO:0009651	response to salt stress	2	CCL5,KMO	0.0344707	0.116149	2	CCL5,KMO	0.00761465	0.0421149	2	CCL5,KMO	0.0249742	0.134329
GO_BP	GO:0009888	tissue development	2	TRPS1,POSTN	0.0344707	0.116149	0		1	1	0		1	1
GO_BP	GO:0010469	regulation of receptor activity	2	SERPINE1,PLAU	0.0344707	0.116149	0		1	1	0		1	1
GO_BP	GO:0010717	regulation of epithelial to mesenchymal transition	2	GREM1,PHLDB2	0.0344707	0.116149	0		1	1	0		1	1
GO_BP	GO:0021795	cerebral cortex cell migration	2	CX3CR1,EGFR	0.0344707	0.116149	0		1	1	0		1	1
GO_BP	GO:0030902	hindbrain development	2	SMAD9,PTN	0.0344707	0.116149	0		1	1	2	EN1,PTN	0.0249742	0.134329
GO_BP	GO:0090129	positive regulation of synapse maturation	2	RELN,NRXN3	0.0344707	0.116149	0		1	1	0		1	1
GO_BP	GO:0090303	positive regulation of wound healing	2	ANXA1,MYLK	0.0344707	0.116149	0		1	1	0		1	1
GO_BP	GO:2000179	positive regulation of neural precursor cell proliferation	2	PROX1,CDON	0.0344707	0.116149	0		1	1	0		1	1
GO_BP	GO:0021766	hippocampus development	6	GLI3,GRIN2A,RELN,NR4A3,ZEB2,KIF14	0.0347511	0.116698	0		1	1	0		1	1
GO_BP	GO:0002088	lens development in camera-type eye	4	PROX1,WNT2,WNT5A,CDON	0.037392	0.125144	0		1	1	0		1	1
GO_BP	GO:0008045	motor neuron axon guidance	3	EGR2,CXCL12,SLIT2	0.0390557	0.128975	0		1	1	0		1	1
GO_BP	GO:0030048	actin filament-based movement	3	MYO5A,WAS,WIPF1	0.0390557	0.128975	0		1	1	0		1	1
GO_BP	GO:0030224	monocyte differentiation	3	CSF1R,IFI16,MEF2C	0.0390557	0.128975	0		1	1	0		1	1
GO_BP	GO:0071354	cellular response to interleukin-6	3	PTGIS,CCL2,PID1	0.0390557	0.128975	2	CCL2,SELPLG	0.0386619	0.129255	3	PTGIS,SELPLG,PID1	0.0262895	0.138134
GO_BP	GO:0071260	cellular response to mechanical stimulus	9	CAV1,NOS1,PTGS2,TLR3,TLR4,TNFSF14,MAP3K2,TLR7,TLR8	0.0438453	0.144312	10	FAS,CASP1,CD40,CHEK1,IRF1,MMP7,PTGER4,TLR4,TLR7,TLR8	0.000240208	0.00269858	11	CASP1,CAV1,CD40,IRF1,KCNJ2,PTGER4,TLR3,TNFSF14,HABP4,TLR7,TLR8	0.00267197	0.0279174
GO_BP	GO:0009967	positive regulation of signal transduction	7	CD80,SH2D1A,SLA,GRAP2,HOMER1,SH2B3,SLA2	0.0444742	0.145899	5	CD80,SH2D1A,SLA,SH2D2A,SLA2	0.0266606	0.099321	0		1	1
GO_BP	GO:0007050	cell cycle arrest	16	BARD1,ERN1,GAS1,IFNG,INHBA,NOTCH2,PKD2,SKIL,TGFB2,THBS1,GAS7,KIF20B,ZAK,RRAGC,UHMK1,GAS2L3	0.045313	0.148162	0		1	1	0		1	1
GO_BP	GO:0001755	neural crest cell migration	6	HIF1A,SEMA5A,ZEB2,SEMA3A,SEMA3C,LEF1	0.0462998	0.148553	0		1	1	0		1	1
GO_BP	GO:0007519	skeletal muscle tissue development	6	CAV1,CSF1R,DMD,MEF2C,MEOX2,SKIL	0.0462998	0.148553	0		1	1	0		1	1
GO_BP	GO:0007498	mesoderm development	5	BTK,HCK,JAK2,IKZF1,IKZF3	0.046957	0.148553	5	BTK,HCK,JAK2,IKZF1,IKZF3	0.00367156	0.0253832	6	BTK,HCK,JAK2,MATK,SECTM1,IKZF1	0.00771492	0.0674314
GO_BP	GO:0001916	positive regulation of T cell mediated cytotoxicity	2	IL12RB1,PTPRC	0.048079	0.148553	5	HLA-A,HLA-B,HLA-E,IL12RB1,PTPRC	2.01621e-06	3.81487e-05	6	B2M,HLA-A,HLA-B,HLA-E,IL12RB1,PTPRC	9.91061e-07	4.50437e-05
GO_BP	GO:0002087	regulation of respiratory gaseous exchange by neurological system process	2	NLGN1,TSHZ3	0.048079	0.148553	0		1	1	0		1	1
GO_BP	GO:0002726	positive regulation of T cell cytokine production	2	TNFSF4,SASH3	0.048079	0.148553	2	HLA-A,SASH3	0.0109578	0.0550954	3	B2M,HLA-A,SASH3	0.0046674	0.0428552
GO_BP	GO:0003323	type B pancreatic cell development	2	BMP5,WNT5A	0.048079	0.148553	0		1	1	0		1	1
GO_BP	GO:0006518	peptide metabolic process	2	CPXM1,CPXM2	0.048079	0.148553	0		1	1	0		1	1
GO_BP	GO:0008154	actin polymerization or depolymerization	2	WAS,WIPF1	0.048079	0.148553	0		1	1	0		1	1
GO_BP	GO:0008354	germ cell migration	2	KIT,CXCL12	0.048079	0.148553	0		1	1	0		1	1
GO_BP	GO:0021819	layer formation in cerebral cortex	2	GLI3,RELN	0.048079	0.148553	0		1	1	0		1	1
GO_BP	GO:0030705	cytoskeleton-dependent intracellular transport	2	KIF5A,KIF14	0.048079	0.148553	0		1	1	0		1	1
GO_BP	GO:0030857	negative regulation of epithelial cell differentiation	2	CAV1,IFNG	0.048079	0.148553	0		1	1	2	CAV1,IFNG	0.0351276	0.156524
GO_BP	GO:0070997	neuron death	2	MEOX2,PLAU	0.048079	0.148553	0		1	1	0		1	1
GO_BP	GO:0071257	cellular response to electrical stimulus	2	CIITA,REST	0.048079	0.148553	0		1	1	0		1	1
GO_BP	GO:1900025	negative regulation of substrate adhesion-dependent cell spreading	2	FBLN1,GBP1	0.048079	0.148553	0		1	1	2	FBLN1,GBP1	0.0351276	0.156524
GO_BP	GO:2001275	positive regulation of glucose import in response to insulin stimulus	2	PIK3R1,OSBPL8	0.048079	0.148553	0		1	1	2	IRS1,PIK3R1	0.0351276	0.156524
GO_BP	GO:0007342	fusion of sperm to egg plasma membrane	1	SPESP1	0.0487324	0.148553	0		1	1	0		1	1
GO_BP	GO:0031017	exocrine pancreas development	1	IGF1	0.0487324	0.148553	0		1	1	2	IGF1,IGF2	0.00231463	0.0244651
GO_BP	GO:0072488	ammonium transmembrane transport	1	SLC22A3	0.0487324	0.148553	0		1	1	1	SLC12A2	0.0387898	0.168708
GO_BP	GO:1900004	negative regulation of serine-type endopeptidase activity	1	CR1	0.0487324	0.148553	0		1	1	1	CR1	0.0387898	0.168708
GO_BP	GO:0007417	central nervous system development	12	VCAN,DRP2,NPTX1,RELN,TIMP4,ZBTB16,ADAM23,DCLK1,RPS6KA6,ADAM22,PDGFC,HAPLN3	0.0490454	0.148553	0		1	1	0		1	1
GO_BP	GO:0006919	activation of cysteine-type endopeptidase activity involved in apoptotic process	10	FASLG,CTSC,COL4A3,F2R,JAK2,ROBO1,S100A8,S100A9,TNFSF15,NLRP12	0.0492857	0.148553	11	FAS,FASLG,CASP1,CTSC,COL4A3,IFI27,JAK2,LCK,S100A8,S100A9,CFLAR	0.000228434	0.00260704	10	FASLG,CASP1,CCK,CDKN2A,CTSC,CTSH,IFI27,JAK2,LCK,IFT57	0.0228411	0.130582
GO_BP	GO:0001819	positive regulation of cytokine production	3	EREG,IFI16,EIF2AK2	0.0493184	0.148553	2	IFI16,PELI1	0.0463993	0.146321	0		1	1
GO_BP	GO:0030534	adult behavior	3	NR4A3,NRXN3,CNTNAP2	0.0493184	0.148553	0		1	1	0		1	1
GO_BP	GO:1900087	positive regulation of G1/S transition of mitotic cell cycle	3	AIF1,ANXA1,RDX	0.0493184	0.148553	0		1	1	0		1	1
GO_CC	GO:0005886	plasma membrane	398	ABCA1,ADAM10,PLIN2,ADORA3,ANGPT1,ANK2,ANXA1,FASLG,AQP9,AR,RHOH,ART4,AVPR1A,AXL,TNFRSF17,BMPR1B,BTK,C3,C3AR1,C5AR1,FMNL1,CACNB4,CALD1,CAV1,CD1A,CD1C,CD1E,CD2,CD3D,CD3E,CD3G,CD247,CD4,CD5,CD8A,CD8B,CD27,CD80,CD86,CD33,CD36,CD38,CD40LG,CD48,CD53,CD68,CD72,CDH2,CDH11,CCR1,CCR5,CCR7,CMKLR1,CNR1,CNTN1,CR1,CSF1,CSF1R,CSF2RA,CSF2RB,CTLA4,CTSG,CX3CR1,CYBB,DAB2,DIO2,DMD,DRP2,GPR183,LPAR1,S1PR3,EDNRA,EDNRB,…	2.05426e-43	6.28604e-41	213	ADA,ADCY7,FAS,FASLG,TNFRSF17,BTK,C3,CD1E,CD2,CD3D,CD3E,CD3G,CD247,CD4,CD5,CD8A,CD14,CD19,CD27,CD80,CD86,CD38,CD40,CD47,CD48,CD53,CD72,CD74,CD79A,CDH3,CCR1,CCR5,CCR7,CMKLR1,CSF2RB,CTLA4,CYBB,DAPK1,GPR183,EGFR,FCER1G,FCGR2B,FCGR3A,FCGR3B,FGR,FPR3,FYB,GABBR1,GABRP,GBP1,CXCR3,GPR18,HLA-A,HLA-B,HLA-C,HLA-DOA,HLA-DPA1,HLA-DPB1,HLA-DQA1,HLA-DQB1,HLA-DRA,HLA-DRB1,HLA-E,HLA-F,HLA-G,ICAM1,IFNAR2,IL1RN,IL2R…	7.88939e-19	9.78284e-17	334	ADA,ADCY5,ADORA3,ADRA2B,ADRB2,ANGPT1,ANK2,ANXA13,FASLG,ABCC6,RHOH,AXL,B2M,TNFRSF17,CFB,CEACAM1,BST2,BTK,C3AR1,CA2,CAV1,CAV2,CD1C,CD2,CD3D,CD3E,CD3G,CD247,CD5,CD8A,CD8B,CD14,CD27,CD33,CD38,CD40,CD48,CD53,CD72,CD74,CHRNA3,CISH,CCR1,CCR5,CCR7,CNTN1,COL13A1,CPE,CPM,CR1,CSF1R,CSF2RA,CX3CR1,CYBB,DAB2,CD55,DSC2,GPR183,LPAR1,EPHA7,EPHB2,ERBB4,F2RL2,FCER1A,FCER1G,FCGR3A,FGR,FPR3,FYB,IFI6,GABBR1,GABRB1,GBP…	7.74278e-31	1.11883e-28
GO_CC	GO:0005576	extracellular region	178	PLIN2,ANGPT1,ANXA1,AOAH,FASLG,BCHE,C1QA,C1QB,C1QC,C1R,C1S,C2,C3,C7,CD2,CD8A,CD8B,CD27,CHI3L1,CHI3L2,COL1A2,COL4A1,COL4A3,COL4A4,COL4A5,COL4A6,COL5A2,COL6A3,COL8A1,COL10A1,COL11A1,COL12A1,COL15A1,CPA3,CSF2,CSF2RA,CSF3R,VCAN,CTSG,EPHB1,EREG,F2R,F2RL2,F8,F13A1,FBLN1,FBN1,FBN2,EFEMP1,FCN1,FGF2,FGF7,FLNA,FN1,FOLR2,GBP1,GHR,CFH,HGF,TNC,IFNG,IGF1,IGFBP5,IL1RAP,IL6,IL6ST,IL7R,IL11,INHBA,CXCL10,LAMA2,LEPR…	1.03756e-33	1.58747e-31	88	AOAH,APOC1,FASLG,SERPING1,C1QA,C1QB,C1QC,C1S,C2,C3,CASP1,CD2,CD8A,CD14,CD27,CHI3L1,COL4A3,COL4A4,CP,CTSS,FCN1,GABBR1,GBP1,CXCL2,HLA-C,IFNAR2,IFNG,IL6R,IL7R,IL15,IL18,CXCL10,LCN2,LTF,LYZ,CXCL9,MMP1,MMP3,MMP7,MMP9,MMP12,OAS1,ORM1,PNOC,PTGDS,PTX3,RNASE6,S100A8,S100A9,CCL2,CCL4,CCL5,CCL13,CCL19,CCL20,CXCL11,CX3CL1,SFRP1,SIGLEC1,TNFRSF1B,LRP8,IL1R2,PLA2G7,CST7,APOL1,TNFRSF25,CD163,ISG15,IL18BP,IFI30,C…	1.01795e-12	4.52655e-11	136	ANGPT1,AOAH,FASLG,B2M,CFB,SERPING1,C1QA,C1QB,C1QC,C1R,C1S,C2,C6,C7,CASP1,CCK,CD2,CD8A,CD8B,CD14,CD27,CETP,CHGB,CLU,COL4A4,COL6A2,COL13A1,COL15A1,CSF2RA,CSPG4,CST3,CTSS,CD55,ELN,EPHB2,ERBB4,F2RL2,F13A1,FBLN1,EFEMP1,FOLR2,GABBR1,GAS6,GBP1,HLA-C,TNC,IFNG,IGF1,IGF2,IGFBP4,IGFBP5,IL7R,IL15,IL18,CXCL10,LTBP1,LYZ,MFAP4,CXCL9,MMP9,MMP10,NELL1,NRCAM,NRTN,NTF3,OAS1,PAPPA,PDGFA,PENK,PRELP,PTGDS,PTHLH,RLN2,R…	2.65736e-19	1.91994e-17
GO_CC	GO:0009897	external side of plasma membrane	68	ABCA1,FASLG,CD2,CD3E,CD4,CD5,CD8A,CD8B,CD27,CD80,CD86,CD33,CD36,CD40LG,CD48,CD69,CCR1,CCR5,CCR7,CTLA4,FCER1A,MS4A2,FCER1G,FCGR3A,FLT3,HLA-DRB1,ICAM1,IFNG,IL2RA,IL2RB,IL6,IL6ST,IL7R,IL12RB1,IL12RB2,TNFRSF9,CXCL10,ITGA1,ITGA4,ITGAL,ITGAM,ITGAV,KCNJ5,KIT,KLRD1,L1CAM,LAG3,CXCL9,PDCD1,PTPRC,CXCL12,SELL,SLAMF1,SPN,TGFBR2,THBS1,TLR2,TLR4,VCAM1,PDPN,LILRB1,NLGN1,CD274,ICOS,HEG1,CLEC7A,P2RY12,BTLA	3.62552e-30	3.69803e-28	53	ADA,FAS,FASLG,CD2,CD3E,CD4,CD5,CD8A,CD19,CD27,CD80,CD86,CD40,CD48,CD69,CD74,CD79A,CCR1,CCR5,CCR7,CTLA4,FCER1G,FCGR3A,CXCR3,HLA-DRB1,ICAM1,IFNG,IL2RA,IL2RB,IL2RG,IL7R,IL12RB1,IL12RB2,TNFRSF9,CXCL10,ITGA4,ITGAL,ITGAM,KLRD1,LAG3,CXCL9,PTPRC,SELL,SLAMF1,TLR2,TLR4,VCAM1,CD83,LILRB1,CD274,ICOS,CLEC7A,BTLA	1.58603e-29	3.93335e-27	50	ADA,FASLG,ASTN1,B2M,CD2,CD3E,CD5,CD8A,CD8B,CD27,CD33,CD40,CD48,CD69,CD74,CCR1,CCR5,CCR7,FCER1A,FCER1G,FCGR3A,FLT3,CXCR3,HLA-DRB1,IFNG,IL2RB,IL2RG,IL7R,IL12RB1,CXCL10,ITGAL,ITGAM,LAG3,CXCL9,NRCAM,PTPRC,SCNN1A,SELL,SELP,SLAMF1,VCAM1,DLK1,LILRB1,CD274,ICOS,C10orf54,CLEC7A,P2RY12,VTCN1,BTLA	4.52444e-18	2.61512e-16
GO_CC	GO:0005887	integral component of plasma membrane	164	ABCA1,ANK2,FASLG,AQP9,AVPR1A,AXL,BMPR1B,C3AR1,C5AR1,CAV1,CD1A,CD1C,CD1D,CD1E,CD2,CD3E,CD3G,CD5,CD8A,CD8B,CD27,CD33,CD36,CD40LG,CD48,CD53,CD69,CD72,CCR1,CCR5,CMKLR1,CNR1,SLC31A2,CR1,CSF1R,CSF2RA,CSF2RB,CSF3R,CTLA4,CX3CR1,CYBB,GPR183,LPAR1,S1PR3,EDNRA,EDNRB,EPHB1,EREG,EVI2B,F2R,F2RL2,FCER1A,MS4A2,FCER1G,FLT3,GABRP,GHR,NPBWR1,GPR34,GRIN2A,NCKAP1L,HLA-DPA1,HLA-DQA1,HLA-DRA,HLA-DRB1,HTR2A,HTR7,ICAM1,I…	4.08646e-25	3.12614e-23	98	FAS,FASLG,CD1E,CD2,CD3E,CD3G,CD5,CD6,CD8A,CD19,CD27,CD37,CD40,CD47,CD48,CD53,CD69,CD72,CD52,CCR1,CCR5,CMKLR1,CSF2RB,CTLA4,CYBB,GPR183,EVI2B,FCER1G,GABBR1,GABRE,GABRP,CXCR3,NCKAP1L,HLA-A,HLA-B,HLA-C,HLA-DPA1,HLA-DQA1,HLA-DRA,HLA-DRB1,ICAM1,IFNAR2,IL2RB,IL2RG,IL12RB2,IL15,TNFRSF9,KLRC1,LRMP,LY6E,LY75,NKG7,P2RX5,ENPP2,PLSCR1,PTAFR,PTPRC,SELL,SELPLG,SLC15A2,VAMP1,TLR1,TLR2,TLR4,TNFRSF1B,LAPTM5,SLC7A5…	2.6714e-16	2.20836e-14	151	ADRA2B,ADRB2,ANK2,FASLG,ATP2A3,AXL,CEACAM1,BST2,C3AR1,CAV1,CAV2,CD1C,CD2,CD3E,CD3G,CD5,CD6,CD8A,CD8B,CD27,CD33,CD37,CD40,CD48,CD53,CD69,CD72,CD52,CCR1,CCR5,SLC31A2,CR1,CSF1R,CSF2RA,CSPG4,CX3CR1,CYBB,CD55,GPR183,LPAR1,STOM,EPHA7,EPHB2,EVI2B,F2RL2,FCER1A,FCER1G,FLT3,GABBR1,GABRB1,GPC3,GLRB,CXCR3,GPR20,GPR22,GPR34,NCKAP1L,HLA-A,HLA-B,HLA-C,HLA-DPA1,HLA-DQA1,HLA-DRA,HLA-DRB1,HTR2A,IL2RB,IL2RG,IL15,CD…	7.42874e-25	7.15636e-23
GO_CC	GO:0031012	extracellular matrix	50	COL1A2,COL4A1,COL5A2,COL6A3,COL8A1,COL12A1,COL15A1,VCAN,CTSG,FBLN1,FBN1,FBN2,EFEMP1,FN1,TNC,KRT1,LAMA2,LTBP1,LUM,MFAP4,MMP2,MMP13,MMP16,NID1,OGN,SERPINE1,SERPINF1,TGFB2,TGFB3,TGFBI,THBS1,THBS2,COL14A1,WNT2,CILP,ADAMTS3,SPON1,FBLN5,POSTN,ADAMTS8,NID2,ABI3BP,CDON,ASPN,ADAMTS9,COL21A1,ADAMTS12,HMCN1,EMILIN2,CPXM2	1.28617e-19	7.87135e-18	0		1	1	17	CLU,COL6A2,COL15A1,ECM1,FBLN1,EFEMP1,TNC,LTBP1,MFAP4,MMP10,PLSCR1,PRELP,HTRA1,SFRP1,TGFB2,SPON1,ADAMTSL4	0.0272098	0.157273
GO_CC	GO:0009986	cell surface	93	ADAM10,ANXA1,AXL,C5AR1,CAV1,CD1D,CD2,CD80,CD86,CD36,CD38,CD53,CCR5,CCR7,CR1,CSF1R,CTSG,DMD,LPAR1,EGFR,F2R,FAP,FCER1A,FCER1G,FOLR2,GHR,GRIN2A,HLA-DPA1,HLA-DPB1,HLA-DRA,HLA-DRB1,ICAM1,ITGA1,ITGA4,ITGAL,ITGAM,ITGAV,ITGB2,ITGB3,ITGB7,KCNK2,L1CAM,MET,CIITA,MICB,MMP16,NOTCH2,NT5E,PLAU,PTPRC,ROBO1,SFRP4,SLAMF1,SLC1A3,SPN,TEK,TGFB3,THBS1,TLR2,TLR3,TLR4,TNFSF4,VCAM1,WNT5A,SRPX,PPFIA2,ITGA8,SLIT2,LILRB2,CO…	1.88911e-19	9.63447e-18	52	ADA,FAS,CD2,CD80,CD86,CD38,CD40,CD53,CD74,CCR5,CCR7,EGFR,FCER1G,FUT4,HLA-A,HLA-B,HLA-C,HLA-DMA,HLA-DPA1,HLA-DPB1,HLA-DRA,HLA-DRB1,HLA-E,HLA-F,ICAM1,IL6R,IL15,ITGA4,ITGAL,ITGAM,ITGB2,ITGB7,LTF,MICB,MMP7,PTPRC,CX3CL1,SFRP1,SLAMF1,SLC1A3,VAMP1,TLR2,TLR4,VCAM1,CXCR4,PROM1,LILRB2,HCST,KLRK1,CLEC2D,NOD2,TIGIT	9.59438e-11	2.97426e-09	66	ADA,AXL,BST2,CAV1,CD2,CD38,CD40,CD53,CD74,CLU,CCR5,CCR7,CPM,CR1,CSF1R,CSPG4,CD55,LPAR1,FCER1A,FCER1G,FOLR2,HLA-A,HLA-B,HLA-C,HLA-DMA,HLA-DPA1,HLA-DPB1,HLA-DRA,HLA-DRB1,HLA-E,HLA-F,IL15,ITGAL,ITGAM,ITGB2,ITGB7,KCNH2,PDGFA,PTPRC,SFRP1,SFRP4,SLAMF1,TGFA,TLR3,TYROBP,VCAM1,RAMP3,LILRB2,PROCR,HCST,ERP44,GREM1,CD209,MXRA8,SULF2,PDGFC,RGMA,ISLR2,TNN,NOD2,P2RY12,WNT5B,HAVCR2,ERP27,UNC5D,TIGIT	1.52068e-09	4.39476e-08
GO_CC	GO:0005615	extracellular space	157	ANGPT1,ANXA1,FASLG,AXL,BDNF,BMP5,C1QC,C2,C3,CD36,CD40LG,CTSC,CHI3L1,CHI3L2,COL1A2,COL6A3,COL12A1,COL15A1,CPA3,CSF1,CSF2,VCAN,CTSG,CTSW,ECM2,EGFR,EREG,F8,FAP,FBLN1,FBN1,EFEMP1,FGF2,FGF7,FN1,GHR,GZMA,GZMK,CFH,HGF,HLA-DRB1,HMOX1,TNC,ICAM1,IFNG,IGF1,IGFBP5,IL6,IL6ST,IL10,IL11,IL16,TNFRSF9,INHBA,CXCL10,ITGAM,KIT,KRT1,LCP1,LOX,LUM,CXCL9,MMP2,MMP3,MMP13,MSN,NELL2,OAS3,OMD,OGN,TNFRSF11B,OSM,SERPINE1,PCSK…	2.31416e-19	1.01162e-17	83	ADA,ALOX5,FASLG,SERPING1,C1QC,C2,C3,CD14,CD40,CTSC,CHEK1,CHI3L1,CP,CSTA,CTSS,CTSW,EGFR,CXCL2,GZMA,GZMK,HLA-DRB1,ICAM1,IFNAR2,IFNG,IL1RN,IL6R,IL15,IL15RA,IL16,TNFRSF9,IL18,CXCL10,ITGAM,KRT81,LCN2,LCP1,LGALS9,LTB,LTF,LYZ,MFNG,CXCL9,MMP3,MMP7,MMP9,OAS3,ORM1,ENPP2,PRF1,PTGDS,PTX3,S100A8,S100A9,CCL2,CCL4,CCL5,CCL8,CCL13,CCL18,CCL19,CCL20,CXCL11,CX3CL1,SELE,SFRP1,TNFAIP2,VCAM1,APOL1,PROM1,IL32,IL18BP,N…	7.13779e-09	1.77017e-07	131	ACTC1,ACTG2,ADA,ALOX5,AMY1A,ANGPT1,ANXA13,FASLG,AXL,B2M,CFB,SERPING1,C1QC,C2,CA2,CCK,CD14,CD40,CETP,CTSC,CLU,COL6A2,COL15A1,CPE,CPM,CST3,CTSH,CTSO,CTSS,CTSW,ECM1,STOM,FBLN1,EFEMP1,FLT3LG,GAS6,GCNT1,GPC3,GZMA,GZMK,HLA-DRB1,TNC,IFNG,IGF1,IGF2,IGFBP4,IGFBP5,IL15,IL16,IL18,CXCL10,ITGAM,LCP1,LTB,LYZ,MFNG,CXCL9,MMP9,MMP10,NELL2,OAS3,PCSK5,PDGFA,SERPINI1,PIGR,PRELP,PRF1,HTRA1,PTGDS,PTGIS,PTHLH,PTN,S100A…	4.16191e-14	1.71828e-12
GO_CC	GO:0005578	proteinaceous extracellular matrix	55	CHI3L1,COL1A2,COL4A6,COL5A2,COL6A3,COL10A1,COL15A1,VCAN,ECM2,FBLN1,FBN1,FBN2,EFEMP1,LOX,LTBP1,LUM,MATN3,MMP2,MMP3,MMP16,OMD,OGN,TNFRSF11B,RELN,SPOCK1,TGFB3,TGFBI,TIMP4,COL14A1,WNT2,WNT5A,CILP,WISP1,SLIT2,ADAMTS3,ADAMTS2,LAMC3,SPON1,FBLN5,POSTN,CHL1,KERA,ADAMTS8,FLRT2,OLFML2B,EGFL6,ASPN,ADAMTS9,ADAMTSL3,COL21A1,ADAMTS12,EMILIN2,ADAMTSL1,HAPLN3,MAMDC2	2.68181e-17	1.02579e-15	0		1	1	25	COL6A2,COL15A1,ECM1,ELN,FBLN1,EFEMP1,GPC3,LTBP1,MMP9,MMP10,PRELP,SFRP1,SLIT3,WNT9A,WISP3,ADAMTSL2,SPON1,CHL1,KERA,ADAMTS5,TNN,WNT5B,PODN,COL22A1,GLDN	0.00244449	0.0252306
GO_CC	GO:0016021	integral component of membrane	337	ADAM10,ADORA3,ALOX5AP,AQP9,AVPR1A,AXL,TNFRSF17,C3AR1,FMNL1,CAV1,CD3D,CD3E,CD247,CD4,CD8A,CD8B,CD80,CD86,CD33,CD36,CD38,CD40LG,CD68,CD69,CD72,CDH2,CDH11,CCR7,CMKLR1,CNR1,COL15A1,CR1,CSF1,CSF1R,CSF2RB,CSF3R,CX3CR1,CYP1B1,DIO2,LPAR1,EDNRB,EGFR,EMP1,EPHB1,ESR1,EVC,EVI2A,ACSL4,FAP,FCER1A,FCER1G,FCGR2A,FCGR2B,FCGR3A,FCGR3B,FLT3,FMO1,FMO2,FMO3,FPR1,FPR3,GABRP,GAS1,GHR,GPM6A,GPM6B,NPBWR1,GPR34,GRIN2A,GUC…	1.87717e-15	6.38238e-14	183	ADCY7,TNFRSF17,CD3D,CD3E,CD247,CD4,CD6,CD8A,CD19,CD80,CD86,CD37,CD38,CD47,CD69,CD72,CD74,CD79A,CDH3,CCR7,CMKLR1,CSF2RB,EGFR,EVI2A,FCER1G,FCGR2B,FCGR3A,FCGR3B,FPR3,FUT4,GABBR1,GABRP,GPR18,HLA-A,HLA-B,HLA-C,HLA-DMA,HLA-DMB,HLA-DOA,HLA-DOB,HLA-DPA1,HLA-DPB1,HLA-DQA1,HLA-DQB1,HLA-DRA,HLA-DRB1,HLA-E,HLA-F,HLA-G,HSD11B1,ICAM1,IFI27,IFNAR2,IL2RA,IL6R,IL7R,IL10RA,IL15RA,TNFRSF9,ITGAL,ITGAM,ITGB7,KCNN4,KL…	5.34168e-07	9.80785e-06	312	ADCY5,ADORA3,ADRA2B,ALOX5AP,ABCC6,ASTN1,ATP2A3,AXL,TNFRSF17,CEACAM1,C3AR1,SLC25A20,CAV1,CAV2,CD3D,CD3E,CD247,CD6,CD8A,CD8B,CD33,CD37,CD38,CD69,CD72,CD74,CLGN,CHRNA3,CLCN4,CLN5,CCR7,COL15A1,CPM,CR1,CSF1R,CX3CR1,CYB561,CYP1B1,DSC2,LPAR1,EPHB2,ERBB4,EVI2A,FCER1A,FCER1G,FCGR3A,FLT3,FLT3LG,FPR3,FUT8,IFI6,GABBR1,GABRB1,GCNT1,GCNT2,GPM6A,GPR18,GPR34,HLA-A,HLA-B,HLA-C,HLA-DMA,HLA-DMB,HLA-DOA,HLA-DOB,HLA-…	2.47429e-17	1.19178e-15
GO_CC	GO:0042613	MHC class II protein complex	10	HLA-DMB,HLA-DOA,HLA-DOB,HLA-DPA1,HLA-DPB1,HLA-DQA1,HLA-DQB1,HLA-DQB2,HLA-DRA,HLA-DRB1	6.91476e-11	2.11592e-09	11	CD74,HLA-DMA,HLA-DMB,HLA-DOA,HLA-DOB,HLA-DPA1,HLA-DPB1,HLA-DQA1,HLA-DQB1,HLA-DRA,HLA-DRB1	7.27297e-16	4.50924e-14	12	CD74,HLA-DMA,HLA-DMB,HLA-DOA,HLA-DOB,HLA-DPA1,HLA-DPB1,HLA-DQA1,HLA-DQB1,HLA-DQB2,HLA-DRA,HLA-DRB1	0	0
GO_CC	GO:0005581	collagen trimer	18	C1QA,C1QB,C1QC,COL1A2,COL4A5,COL4A6,COL5A2,COL10A1,COL15A1,FCN1,LOX,MMP13,MSR1,COL14A1,COLEC12,COL21A1,EMILIN2,C1QTNF7	7.70433e-10	2.14321e-08	5	C1QA,C1QB,C1QC,FCN1,MARCO	0.0213931	0.120579	11	C1QA,C1QB,C1QC,COL6A2,COL15A1,MARCO,C1QL1,C1QTNF2,C1QTNF7,COL22A1,GLDN	8.13763e-05	0.00130654
GO_CC	GO:0042101	T cell receptor complex	9	CD3D,CD3E,CD3G,CD247,CD4,CD8A,CD8B,TRAT1,APBB1IP	6.81866e-07	1.73876e-05	11	CD3D,CD3E,CD3G,CD247,CD4,CD6,CD8A,SYK,ZAP70,TRAT1,APBB1IP	3.48196e-12	1.23361e-10	12	CD3D,CD3E,CD3G,CD247,CD6,CD8A,CD8B,SYK,ZAP70,TRAT1,APBB1IP,CARD11	2.00816e-11	6.44842e-10
GO_CC	GO:0005604	basement membrane	18	COL4A1,COL4A3,FBLN1,FBN1,TNC,LAMA2,NID1,SERPINF1,SPN,TGFBI,THBS2,ADAMTS1,LAMC3,NID2,EGFL6,HMCN1,CCDC80,FREM1	1.02787e-06	2.41944e-05	0		1	1	0		1	1
GO_CC	GO:0008305	integrin complex	10	ITGA1,ITGA4,ITGA9,ITGAL,ITGAM,ITGAV,ITGB2,ITGB3,ITGB7,ITGA8	4.81749e-06	0.000105296	5	ITGA4,ITGAL,ITGAM,ITGB2,ITGB7	0.00158327	0.015102	4	ITGAL,ITGAM,ITGB2,ITGB7	0.0485164	0.212443
GO_CC	GO:0005788	endoplasmic reticulum lumen	30	BCHE,CD4,CTSC,COL1A2,COL4A1,COL4A3,COL4A4,COL4A5,COL4A6,COL5A2,COL6A3,COL8A1,COL10A1,COL11A1,COL12A1,COL15A1,F8,FLT3,FMO1,PTGS2,THBS1,COL14A1,WNT5A,SPON1,FKBP14,PDGFC,ERAP2,ARSJ,COL21A1,ADAMTSL1	8.80101e-06	0.000179541	0		1	1	19	B2M,CTSC,COL4A4,COL6A2,COL13A1,COL15A1,FLT3,GAS6,PDGFA,PTPRN2,SPON1,ADAMTS5,ERP44,CERCAM,ADAMTSL4,PDGFC,WNT5B,ERP27,COL22A1	0.0162658	0.109322
GO_CC	GO:0001527	microfibril	5	FBN1,FBN2,LTBP1,MFAP4,MFAP5	1.85914e-05	0.000345064	0		1	1	2	LTBP1,MFAP4	0.0249742	0.150365
GO_CC	GO:0043198	dendritic shaft	10	LPAR1,FLNA,HTR2A,MAP2,SLC8A1,HOMER1,LZTS1,NLGN1,KIRREL,PREX1	1.91702e-05	0.000345064	0		1	1	0		1	1
GO_CC	GO:0043197	dendritic spine	18	LPAR1,GPM6A,KCND2,LAMA2,MAP1B,NOS1,PDE4B,PTPRO,SLC1A3,SLC8A1,SLC8A3,STRN,IGF2BP1,LZTS1,NLGN1,DNM3,ASAP1,PALMD	2.24609e-05	0.000381836	0		1	1	10	ADRB2,LPAR1,GPM6A,KCNJ2,PALM,PRKAR2B,ARHGAP44,DNM3,ANKS1B,CTTNBP2	0.0338185	0.181283
GO_CC	GO:0030666	endocytic vesicle membrane	13	CAV1,CD36,HLA-DPA1,HLA-DPB1,HLA-DQA1,HLA-DQB1,HLA-DQB2,HLA-DRA,HLA-DRB1,MSR1,WNT5A,CD163,COLEC12	8.86282e-05	0.00142738	9	CD74,HLA-DPA1,HLA-DPB1,HLA-DQA1,HLA-DQB1,HLA-DRA,HLA-DRB1,MARCO,CD163	0.000198019	0.00223221	12	CAV1,CD74,HLA-DPA1,HLA-DPB1,HLA-DQA1,HLA-DQB1,HLA-DQB2,HLA-DRA,HLA-DRB1,MARCO,CD163,WNT5B	0.000105172	0.00159972
GO_CC	GO:0043235	receptor complex	19	BMPR1B,EGFR,GHR,ITGB2,ITGB3,ITGB7,ITPR2,KLRC1,KLRD1,LEPR,NOTCH2,ROR1,OLR1,TGFBR2,NRP1,TLR7,GPR84,FCRL5,CD200R1	0.000105726	0.0016176	9	EGFR,ITGB2,ITGB7,KLRC1,KLRD1,LRP8,TLR7,GPR84,FCRL5	0.016985	0.108007	16	ADRB2,ERBB4,GPR20,ITGB2,ITGB7,KLRC1,NR3C2,NTRK2,PIGR,PTPRN2,RXRA,NRP1,RAMP3,TLR7,LRP1B,CD200R1	0.000619677	0.00716346
GO_CC	GO:0031258	lamellipodium membrane	6	FAP,ITGAV,ITGB3,PDPN,FERMT2,ANTXR1	0.000140847	0.00205234	0		1	1	0		1	1
GO_CC	GO:0071556	integral component of lumenal side of endoplasmic reticulum membrane	8	HLA-DPA1,HLA-DPB1,HLA-DQA1,HLA-DQB1,HLA-DQB2,HLA-DRA,HLA-DRB1,PKD2	0.000161711	0.00224925	13	CD74,HLA-A,HLA-B,HLA-C,HLA-DPA1,HLA-DPB1,HLA-DQA1,HLA-DQB1,HLA-DRA,HLA-DRB1,HLA-E,HLA-F,HLA-G	1.09513e-12	4.52655e-11	15	CD74,HLA-A,HLA-B,HLA-C,HLA-DPA1,HLA-DPB1,HLA-DQA1,HLA-DQB1,HLA-DQB2,HLA-DRA,HLA-DRB1,HLA-E,HLA-F,HLA-G,TAPBP	9.58897e-13	3.46402e-11
GO_CC	GO:0030175	filopodium	13	DMD,GPM6A,LCP1,MSN,RDX,UTRN,VCAM1,FAM65B,ARL4C,PDPN,IGF2BP1,MYO1G,SPATA13	0.000184856	0.00245939	0		1	1	0		1	1
GO_CC	GO:0031226	intrinsic component of plasma membrane	7	KCND2,PDGFRA,SLC8A3,TGM2,TLR2,TLR4,LY96	0.000206787	0.00255907	5	CD6,TGM2,TLR2,TLR4,TNFRSF21	0.000404284	0.0041776	0		1	1
GO_CC	GO:0005911	cell-cell junction	24	CD2,CD3E,CD53,CDH2,ITGA4,ITGAL,ITK,KIT,LCP2,LIMS1,MYLK,PIK3R1,PKD2,TEK,TIAM1,VAV1,WAS,LIN7A,ARHGEF6,EPB41L3,FLRT2,CLIC4,KIRREL,HEG1	0.000209075	0.00255907	11	CD2,CD3E,CD53,ITGA4,ITGAL,ITK,LCK,LCP2,VAV1,ZAP70,CORO1A	0.0369281	0.188754	16	CD2,CD3E,CD53,COL13A1,ITGAL,ITK,LCK,LCP2,MYLK,PIK3R1,VAV1,ZAP70,ARHGEF6,CORO1A,EPB41L3,TMEM47	0.0295839	0.167642
GO_CC	GO:0005614	interstitial matrix	5	ECM2,TNC,COL14A1,ABI3BP,CCDC80	0.000237556	0.00274478	0		1	1	0		1	1
GO_CC	GO:0031527	filopodium membrane	6	DMD,ITGAV,ITGB3,UTRN,PDPN,ANTXR1	0.000242186	0.00274478	0		1	1	0		1	1
GO_CC	GO:0045121	membrane raft	27	ABCA1,ANGPT1,BTK,CAV1,CD4,CD36,CD48,CNR1,DMD,EGFR,EPHB1,MS4A2,GPM6B,ICAM1,ITGA1,ITGB2,JAK2,NOS1,OLR1,PTPRC,SELE,TEK,TLR1,TLR2,SULF1,LAX1,KIRREL	0.000411049	0.00449218	24	FAS,BTK,CD4,CD14,CD48,CD79A,EGFR,ICAM1,ITGB2,JAK2,KCNN4,LCK,LDHB,LYN,PLSCR1,PTPRC,SELE,TLR1,TLR2,TNFRSF1B,ZAP70,CFLAR,RFTN1,LAX1	5.53669e-07	9.80785e-06	21	ANGPT1,ANXA13,BST2,BTK,CAV1,CAV2,CD14,CD48,CD55,STOM,ITGB2,JAK2,LCK,PLSCR1,PRKAR2B,PTPRC,TNFRSF1B,LAT2,ZAP70,LAX1,CARD11	0.0076936	0.0650999
GO_CC	GO:0030669	clathrin-coated endocytic vesicle membrane	8	HLA-DPA1,HLA-DPB1,HLA-DQA1,HLA-DQB1,HLA-DQB2,HLA-DRA,HLA-DRB1,WNT5A	0.000650879	0.0068679	7	CD74,HLA-DPA1,HLA-DPB1,HLA-DQA1,HLA-DQB1,HLA-DRA,HLA-DRB1	7.19214e-05	0.000938764	9	CD74,HLA-DPA1,HLA-DPB1,HLA-DQA1,HLA-DQB1,HLA-DQB2,HLA-DRA,HLA-DRB1,TYRP1	4.25184e-05	0.000722813
GO_CC	GO:0042629	mast cell granule	5	ANXA1,KIT,PIK3CD,NR4A3,RASGRP1	0.000744717	0.00759611	3	LYN,PIK3CD,RASGRP1	0.00441207	0.0377308	3	PIK3CD,LAT2,RASGRP1	0.0201056	0.126315
GO_CC	GO:0045211	postsynaptic membrane	21	ANK2,DMD,F2R,GABRP,GRIN2A,KCND2,STRN,UTRN,SSPN,MPDZ,LIN7A,HOMER1,LZTS1,NLGN1,SYNE1,PVRL3,LRRC4C,CLSTN2,CPEB1,KCTD12,SHC4	0.0007901	0.00765527	0		1	1	0		1	1
GO_CC	GO:0005901	caveola	13	FASLG,CAV1,F2R,HCK,HMOX1,HTR2A,JAK2,NOS1,PTGIS,PTGS2,SELE,TGFBR2,P2RY12	0.000800551	0.00765527	0		1	1	10	FASLG,CAV1,CAV2,HCK,HTR2A,IRS1,JAK2,PTGIS,CACNA1H,P2RY12	0.00788407	0.0650999
GO_CC	GO:0001772	immunological synapse	8	RHOH,CD3E,CD53,GZMA,GZMB,ICAM1,ITGAL,PRKCQ	0.00152515	0.0141423	12	CD3E,CD6,CD37,CD53,GZMA,GZMB,ICAM1,ITGAL,LCK,PRKCQ,ZAP70,CORO1A	1.96792e-09	5.42273e-08	12	RHOH,CD3E,CD6,CD37,CD53,GZMA,GZMB,ITGAL,LCK,ZAP70,CORO1A,CARD11	3.52081e-07	7.82703e-06
GO_CC	GO:0042383	sarcolemma	14	ANK2,ANXA1,COL6A3,DMD,KCND3,LAMA2,NOS1,PRKCQ,SGCD,SLC8A1,SLC8A3,UTRN,SSPN,DYSF	0.00172457	0.0153165	0		1	1	0		1	1
GO_CC	GO:0030658	transport vesicle membrane	7	HLA-DPA1,HLA-DPB1,HLA-DQA1,HLA-DQB1,HLA-DQB2,HLA-DRA,HLA-DRB1	0.00175189	0.0153165	7	CD74,HLA-DPA1,HLA-DPB1,HLA-DQA1,HLA-DQB1,HLA-DRA,HLA-DRB1	3.86593e-05	0.000532639	10	CD74,CPE,HLA-DPA1,HLA-DPB1,HLA-DQA1,HLA-DQB1,HLA-DQB2,HLA-DRA,HLA-DRB1,PTPRN2	2.38244e-06	4.91803e-05
GO_CC	GO:0005884	actin filament	10	AIF1,FLNA,HCK,LCP1,MYO5A,TEK,WIPF1,GAS7,RCSD1,FMN1	0.00200513	0.0170436	6	HCK,LCP1,RAC2,WIPF1,CORO1A,RCSD1	0.0085956	0.0645972	8	ACTC1,HCK,LCP1,RAC2,CORO1A,PALLD,COBL,RCSD1	0.00916824	0.0716114
GO_CC	GO:0060076	excitatory synapse	4	PDE4B,HOMER1,NLGN1,SRPX2	0.00231026	0.0186807	0		1	1	0		1	1
GO_CC	GO:0009925	basal plasma membrane	7	CAV1,ITGA9,MET,PKD2,TEK,SHROOM4,P2RY12	0.00231983	0.0186807	0		1	1	0		1	1
GO_CC	GO:0032588	trans-Golgi network membrane	9	HLA-DPA1,HLA-DPB1,HLA-DQA1,HLA-DQB1,HLA-DQB2,HLA-DRA,HLA-DRB1,RAB31,MARCH1	0.00253012	0.0196596	8	CD74,HLA-DPA1,HLA-DPB1,HLA-DQA1,HLA-DQB1,HLA-DRA,HLA-DRB1,MARCH1	0.000173286	0.00204642	10	CD74,HLA-DPA1,HLA-DPB1,HLA-DQA1,HLA-DQB1,HLA-DQB2,HLA-DRA,HLA-DRB1,RAB31,MARCH1	0.00022872	0.00287392
GO_CC	GO:0005856	cytoskeleton	38	ANK2,BICD1,CALD1,DMD,DOCK2,DRP2,EPB41L2,FGR,JAK2,KRT1,MSN,NOS1,PTPN7,PTPN13,PTPN14,RDX,S100A8,S100A9,SGCD,UTRN,PSTPIP2,FAM65B,BASP1,FERMT2,EPB41L3,SYNE1,FILIP1,KLHL5,APBB1IP,FGD6,PARVG,NOD2,NEXN,TRIM9,FRMD6,TBCEL,FRMD3,GAS2L3	0.00259542	0.0196596	0		1	1	0		1	1
GO_CC	GO:0001891	phagocytic cup	5	AIF1,ANXA1,LCP1,BIN2,MYO1G	0.00269838	0.0196596	4	LCP1,CORO1A,BIN2,MYO1G	0.00132574	0.0131514	3	LCP1,CORO1A,BIN2	0.0417271	0.197691
GO_CC	GO:0005605	basal lamina	5	COL4A4,COL4A5,FN1,LAMA2,NID1	0.00269838	0.0196596	0		1	1	0		1	1
GO_CC	GO:0001518	voltage-gated sodium channel complex	2	SCN3A,SCN7A	0.0033073	0.0235357	0		1	1	1	SCN3A	0.0387898	0.190004
GO_CC	GO:0097481	neuronal postsynaptic density	10	ANK2,GRIN2A,MAP1B,MAP2,DCLK1,HOMER1,DNAJC6,NLGN1,EPB41L3,CLSTN2	0.00425087	0.0295629	0		1	1	0		1	1
GO_CC	GO:0043020	NADPH oxidase complex	3	CYBB,NCF2,NCF1	0.00436022	0.0296495	4	CYBB,NCF2,NCF4,NCF1	2.46226e-05	0.000359201	5	CYBB,NCF2,NCF4,NOX4,NCF1	9.12097e-06	0.000175731
GO_CC	GO:0031093	platelet alpha granule lumen	9	F8,F13A1,FN1,HGF,IGF1,SERPINE1,TGFB2,TGFB3,THBS1	0.00460262	0.0306175	0		1	1	8	SERPING1,CLU,F13A1,GAS6,IGF1,IGF2,PDGFA,TGFB2	0.00663907	0.059959
GO_CC	GO:0034707	chloride channel complex	6	CLIC2,GABRP,BEST1,CLIC4,CLIC5,ANO6	0.0060159	0.0391673	3	CLIC2,GABRE,GABRP	0.0405749	0.193511	4	GABRB1,GLRB,CLIC6,ANO2	0.0485164	0.212443
GO_CC	GO:0043204	perikaryon	9	AIF1,BDNF,ITGA1,KCND2,NAIP,NELL2,CCL2,ITGA8,TTLL7	0.00659952	0.0420719	0		1	1	0		1	1
GO_CC	GO:0030027	lamellipodium	21	AIF1,CDH2,FAP,FER,MCC,MYLK,PIK3CA,PKD2,PTPN13,PTPRO,RDX,DYSF,ARHGEF6,PDPN,IGF2BP1,APBB1IP,CCDC88A,FGD6,ARHGAP31,MYO1G,SPATA13	0.00679763	0.0424505	0		1	1	0		1	1
GO_CC	GO:0002116	semaphorin receptor complex	3	NRP2,NRP1,PLXNC1	0.00725413	0.0443953	0		1	1	2	NRP2,NRP1	0.0351276	0.181283
GO_CC	GO:0017146	NMDA selective glutamate receptor complex	2	GRIN2A,NLGN1	0.00767556	0.0451677	0		1	1	0		1	1
GO_CC	GO:0044224	juxtaparanode region of axon	2	EPB41L3,CNTNAP2	0.00767556	0.0451677	0		1	1	0		1	1
GO_CC	GO:0046658	anchored component of plasma membrane	4	CD2,CD48,GAS1,NTNG1	0.0078337	0.0452285	2	CD2,CD48	0.0386619	0.191446	3	CD2,CD48,GPC3	0.0262895	0.155054
GO_CC	GO:0016010	dystrophin-associated glycoprotein complex	4	DMD,SGCD,UTRN,SSPN	0.0108333	0.0602724	0		1	1	0		1	1
GO_CC	GO:0031528	microvillus membrane	4	ITGAV,ITGB3,MSN,PDPN	0.0108333	0.0602724	0		1	1	0		1	1
GO_CC	GO:0005942	phosphatidylinositol 3-kinase complex	3	PIK3CA,PIK3CD,PIK3R1	0.0111781	0.0610805	0		1	1	2	PIK3CD,PIK3R1	0.0470715	0.212443
GO_CC	GO:0030315	T-tubule	6	ANK2,KCNJ5,NOS1,SLC8A1,TGFB3,DYSF	0.0119652	0.0642344	0		1	1	0		1	1
GO_CC	GO:0032420	stereocilium	4	RDX,SLC4A7,DOCK4,CLIC5	0.0145309	0.0766632	0		1	1	0		1	1
GO_CC	GO:0016020	membrane	181	ADAM10,ALOX5AP,ART4,BCHE,BCL2,BICD1,BMPR1B,FMNL1,CAV1,CD3D,CD3G,CD5,CD36,CD38,CD48,CD68,CDH2,CDH11,CTSC,CNTN1,CSF1,CSF1R,CSF2RA,VCAN,CTLA4,CTSW,DIO2,DOCK2,EGFR,EMP1,ESR1,ACSL4,FKBP5,FLNA,FMO2,FOLR2,GEM,GZMH,GZMB,HCLS1,NCKAP1L,HGF,HLA-DPB1,HLA-DQA1,HLA-DQB1,HLA-DRB1,HMOX1,HSD11B1,TNC,ICAM1,IFI16,IL1RAP,IL2RB,IL6ST,IL7R,IL12RB2,IRF4,ITGA1,ITGA4,ITGAL,ITGAV,ITGB2,ITGB7,ITPR1,ITPR2,KIF5A,KRT1,MAN1A1,…	0.0158369	0.0776738	122	ADA,FAS,BUB1,CD3D,CD3G,CD5,CD6,CD37,CD38,CD48,CD74,CDH3,CD52,CENPE,CTSC,CTLA4,CTSS,CTSW,DOCK2,EGFR,FUT4,GZMH,GZMB,HCLS1,NCKAP1L,HLA-A,HLA-B,HLA-C,HLA-DMA,HLA-DPB1,HLA-DQA1,HLA-DQB1,HLA-DRB1,HLA-F,HLA-G,HSD11B1,ICAM1,IFI16,IL2RB,IL2RG,IL6R,IL7R,IL12RB2,IL15,INPP5D,IRF4,ITGA4,ITGAL,ITGB2,ITGB7,LDHB,LRMP,MFNG,NCF4,OAS2,PLSCR1,PRF1,PTAFR,PTPRC,RAC2,SELPLG,SLC1A3,SOAT1,TAP1,TAP2,TLR1,TTK,LRP8,SLC7A5,I…	0.000141464	0.00175416	0		1	1
GO_CC	GO:0009898	cytoplasmic side of plasma membrane	7	CACNB4,CD2,GEM,KIT,PTPN7,PTPN22,SHROOM4	0.0160827	0.0776738	0		1	1	0		1	1
GO_CC	GO:0030673	axolemma	3	ROBO1,EPB41L3,CNTNAP2	0.0162455	0.0776738	0		1	1	0		1	1
GO_CC	GO:0032433	filopodium tip	3	EPHB1,MYO5A,NLGN1	0.0162455	0.0776738	0		1	1	0		1	1
GO_CC	GO:0036020	endolysosome membrane	3	TLR3,TLR7,TLR8	0.0162455	0.0776738	2	TLR7,TLR8	0.0198178	0.117019	3	TLR3,TLR7,TLR8	0.0106455	0.0769136
GO_CC	GO:0045178	basal part of cell	3	FAP,ITGA1,CLDN11	0.0162455	0.0776738	0		1	1	0		1	1
GO_CC	GO:0045335	phagocytic vesicle	6	ABCA1,FMNL1,CD36,ITGAV,SLAMF1,RAB31	0.0177612	0.0836141	0		1	1	0		1	1
GO_CC	GO:0005902	microvillus	7	ANGPT1,MSN,RDX,TEK,VCAM1,CLIC4,MYO1G	0.0189831	0.0867207	0		1	1	0		1	1
GO_CC	GO:0031941	filamentous actin	4	MYO1F,PKD2,FERMT2,SHROOM4	0.0189879	0.0867207	0		1	1	0		1	1
GO_CC	GO:0019898	extrinsic component of membrane	11	ANXA1,EPB41L2,GHR,MSN,RDX,EPB41L3,WDFY4,NBEAL1,JAKMIP1,FRMD3,NCF1	0.0200095	0.0900427	0		1	1	0		1	1
GO_CC	GO:0072562	blood microparticle	12	BCHE,C1QB,C1QC,C1R,C1S,C3,F13A1,FN1,CFH,KRT1,MSN,ZBTB38	0.0210348	0.0932849	8	SERPING1,C1QB,C1QC,C1S,C3,CP,ORM1,APOL1	0.018605	0.115351	12	ACTC1,ACTG2,CFB,SERPING1,C1QB,C1QC,C1R,C1S,CLU,STOM,F13A1,APOL1	0.00815673	0.0654804
GO_CC	GO:0043296	apical junction complex	2	PVRL3,FRMD6	0.0231793	0.101326	0		1	1	0		1	1
GO_CC	GO:0016323	basolateral plasma membrane	18	ANK2,ANXA1,AQP9,C5AR1,CAV1,CDH2,EGFR,MSN,NAIP,P2RY6,SLC1A3,SLC8A1,TEK,BEST1,LIN7A,SLC4A7,ABCC4,NOD2	0.0279723	0.11897	0		1	1	16	ANK2,ANXA13,ABCC6,CA2,CAV1,ERBB4,MYO1D,P2RY6,PALM,SLC12A2,TGFA,SLC7A7,HEPH,SLC40A1,NOD2,NDRG4	0.0339521	0.181283
GO_CC	GO:0045177	apical part of cell	9	C5AR1,FAP,MSN,VCAM1,ITGA8,HOMER1,CHL1,CLIC4,FAT4	0.0279928	0.11897	0		1	1	0		1	1
GO_CC	GO:0042734	presynaptic membrane	6	GRIN2A,L1CAM,SYT1,SNCAIP,RIMS2,KCTD12	0.0297686	0.123601	0		1	1	0		1	1
GO_CC	GO:1903561	extracellular vesicle	7	COL6A3,COL12A1,GPM6A,ITGB2,OGN,EDIL3,OLFML3	0.0298904	0.123601	0		1	1	6	COL6A2,GPM6A,ITGB2,PRELP,SLC12A2,EDIL3	0.0444069	0.206993
GO_CC	GO:0043034	costamere	4	ANK2,DMD,HOMER1,CMYA5	0.0303802	0.123951	0		1	1	0		1	1
GO_CC	GO:0010008	endosome membrane	21	CD1A,CD1C,CD1D,CD68,EGFR,HLA-DOA,HLA-DOB,HLA-DPA1,HLA-DPB1,HLA-DQA1,HLA-DQB1,HLA-DQB2,TLR3,TLR4,LY96,GOLIM4,TLR7,TLR8,LEPROT,ANTXR1,SLA2	0.0341438	0.135231	14	CD14,EGFR,HLA-DOA,HLA-DOB,HLA-DPA1,HLA-DPB1,HLA-DQA1,HLA-DQB1,IRF7,NCF4,TLR4,TLR7,TLR8,SLA2	0.020755	0.119704	19	CD1C,CD14,CLCN4,HLA-DOA,HLA-DOB,HLA-DPA1,HLA-DPB1,HLA-DQA1,HLA-DQB1,HLA-DQB2,NCF4,NTRK2,TLR3,TYRP1,PARM1,TLR7,TLR8,SLA2,STEAP2	0.0336819	0.181283
GO_CC	GO:0012507	ER to Golgi transport vesicle membrane	7	HLA-DPA1,HLA-DPB1,HLA-DQA1,HLA-DQB1,HLA-DQB2,HLA-DRA,HLA-DRB1	0.0343225	0.135231	13	CD74,HLA-A,HLA-B,HLA-C,HLA-DPA1,HLA-DPB1,HLA-DQA1,HLA-DQB1,HLA-DRA,HLA-DRB1,HLA-E,HLA-F,HLA-G	1.2933e-08	2.9158e-07	16	B2M,CD74,HLA-A,HLA-B,HLA-C,HLA-DPA1,HLA-DPB1,HLA-DQA1,HLA-DQB1,HLA-DQB2,HLA-DRA,HLA-DRB1,HLA-E,HLA-F,HLA-G,TGFA	7.79889e-09	2.04898e-07
GO_CC	GO:0031904	endosome lumen	2	JAK2,PRF1	0.0344707	0.135231	2	JAK2,PRF1	0.00761465	0.0590135	2	JAK2,PRF1	0.0249742	0.150365
GO_CC	GO:0031234	extrinsic component of cytoplasmic side of plasma membrane	8	BTK,FER,FGR,HCK,ITK,JAK2,TIAM1,FERMT2	0.0374138	0.144919	11	BTK,CYLD,FGR,HCK,ITK,JAK2,JAK3,LCK,LYN,SYK,ZAP70	8.0486e-06	0.00013307	11	BTK,CAV2,FGR,HCK,ITK,JAK2,JAK3,LCK,MATK,SYK,ZAP70	0.000536647	0.00646213
GO_CC	GO:0005796	Golgi lumen	9	VCAN,LUM,MMP16,OMD,OGN,PCSK5,WNT5A,KERA,GOLIM4	0.0438453	0.167708	0		1	1	0		1	1
GO_CC	GO:0031988	membrane-bounded vesicle	2	BMP5,SLC47A1	0.048079	0.179664	0		1	1	0		1	1
GO_CC	GO:0014069	postsynaptic density	13	ADAM10,ITPR1,NOS1,PDE4B,SPOCK1,STRN,ITGA8,MPDZ,LIN7A,LZTS1,NLGN1,DNM3,CPEB1	0.048396	0.179664	0		1	1	0		1	1
GO_CC	GO:0000124	SAGA complex	1	USP51	0.0487324	0.179664	0		1	1	0		1	1
GO_BP	GO:0002479	antigen processing and presentation of exogenous peptide antigen via MHC class I, TAP-dependent	0		1	1	15	CYBB,HLA-A,HLA-B,HLA-C,HLA-E,HLA-F,HLA-G,NCF2,NCF4,PSMB8,PSMB9,PSMB10,TAP1,TAP2,NCF1	3.97865e-07	1.02041e-05	18	B2M,CYBB,HLA-A,HLA-B,HLA-C,HLA-E,HLA-F,HLA-G,NCF2,NCF4,PSMB8,PSMB9,PSMB10,PSME1,TAP1,TAP2,TAPBP,NCF1	1.46702e-06	6.06148e-05
GO_BP	GO:0002474	antigen processing and presentation of peptide antigen via MHC class I	0		1	1	17	CTSS,CYBB,HLA-A,HLA-B,HLA-C,HLA-E,HLA-F,HLA-G,NCF2,NCF4,PSMB8,PSMB9,PSMB10,TAP1,TAP2,ERAP2,NCF1	5.51808e-07	1.27984e-05	19	B2M,CTSS,CYBB,HLA-A,HLA-B,HLA-C,HLA-E,HLA-F,HLA-G,NCF2,NCF4,PSMB8,PSMB9,PSMB10,PSME1,TAP1,TAP2,TAPBP,NCF1	1.86704e-05	0.000557778
GO_BP	GO:0006915	apoptotic process	0		1	1	51	FAS,FASLG,BUB1,BUB1B,CASP1,CASP4,CD2,CD14,CHI3L1,DAPK1,CXCR3,GZMH,GZMA,GZMB,IFNG,IL2RA,TNFRSF9,INPP5D,IRF1,ITGB2,JAK2,MX1,PLSCR1,PRF1,PRKCQ,PSMB8,PSMB9,PSMB10,STAT1,STK4,TLR2,TLR4,TNFAIP3,TRAF1,VIM,CXCR4,GPR65,TNFRSF25,CFLAR,STK17B,STK17A,AIM2,MELK,TPX2,TNFRSF21,XAF1,EAF2,BCL2L14,RASSF5,CDCA7,TRIM69	6.16957e-07	1.38622e-05	49	ACTC1,FASLG,BCL2,CASP1,CASP4,CD2,CD14,CDKN2A,CST3,DAB2,CXCR3,GZMH,GZMA,GZMB,IFNG,INPP5D,IRF1,ITGB2,JAK2,MX1,PLAGL1,PLSCR1,PRF1,PSMB8,PSMB9,PSMB10,PSME1,STAT1,TLR3,GPR65,TNFSF14,NTN1,AIM2,LY86,ARHGEF6,UNC13B,EPB41L3,GREM1,GULP1,ADAMTSL4,XAF1,IFT57,RFK,BCAP29,RASSF5,CARD6,UNC5D,PRUNE2,SIAH3	0.0447878	0.181305
GO_BP	GO:0019882	antigen processing and presentation	0		1	1	6	CD8A,CD74,CTSS,HLA-C,IFNG,RAB27A	1.11805e-05	0.0001827	7	CD8A,CD74,CTSH,CTSS,HLA-C,IFNG,CD209	1.87657e-05	0.000557778
GO_BP	GO:0097300	programmed necrotic cell death	0		1	1	6	BIRC3,FAS,FASLG,CASP1,CFLAR,MLKL	4.25627e-05	0.00060005	4	BIRC3,FASLG,CASP1,RIPK3	0.0188789	0.115174
GO_BP	GO:0097190	apoptotic signaling pathway	0		1	1	15	FAS,FASLG,BTK,CD3E,CD5,CD38,CD40,DAPK1,IFI27,TNFRSF1B,VAV1,TNFRSF25,CFLAR,TNFRSF21,FGD2	8.47106e-05	0.00108762	16	FASLG,BTK,CAV1,CD3E,CD5,CD38,CD40,IFI27,PTGIS,TNFRSF1B,VAV1,ARHGEF6,NET1,RIPK3,ARHGEF3,FGD3	0.00358324	0.0354039
GO_BP	GO:0001817	regulation of cytokine production	0		1	1	4	LTF,LYN,CD83,UBASH3A	0.000100956	0.0012303	0		1	1
GO_BP	GO:0008283	cell proliferation	0		1	1	28	TNFRSF17,BUB1,BUB1B,CD5,CD74,CENPF,COL4A3,EGFR,FOXC1,IFI16,IFNAR2,IL2RA,IL15RA,ISG20,PDK1,STAT4,SYK,SH2D2A,DLGAP5,MELK,TNFSF13B,PIM2,MAP4K1,TPX2,LAMP3,MCM10,FAM83D,NCF1	0.000642827	0.00679695	0		1	1
GO_BP	GO:0019722	calcium-mediated signaling	0		1	1	6	BTK,CCR5,CXCR3,PLCG2,SELE,CXCR4	0.000813003	0.0083507	8	BTK,CCR5,CXCR3,PLCG2,LAT2,NMUR1,MCTP1,NCALD	0.000479556	0.00813003
GO_BP	GO:0006953	acute-phase response	0		1	1	5	IL1RN,IL6R,ORM1,PLSCR1,CD163	0.000964584	0.00950049	4	ASS1,PLSCR1,CD163,APOL2	0.0345873	0.156524
GO_BP	GO:0014070	response to organic cyclic compound	0		1	1	7	ICAM1,LYN,MMP12,PRKCQ,SFRP1,CD83,NAMPT	0.00131926	0.012066	0		1	1
GO_BP	GO:0008631	intrinsic apoptotic signaling pathway in response to oxidative stress	0		1	1	4	JAK2,PDK1,SOD2,MELK	0.00132574	0.012066	4	BCL2,CYP1B1,JAK2,ARL6IP5	0.00878182	0.0739136
GO_BP	GO:1902041	regulation of extrinsic apoptotic signaling pathway via death domain receptors	0		1	1	4	FAS,FASLG,CFLAR,TMC8	0.00132574	0.012066	0		1	1
GO_BP	GO:0071361	cellular response to ethanol	0		1	1	3	ADCY7,CCL5,SOD2	0.00148001	0.0128208	0		1	1
GO_BP	GO:2000648	positive regulation of stem cell proliferation	0		1	1	3	PTPRC,SOX11,TAF4B	0.00148001	0.0128208	0		1	1
GO_BP	GO:0010939	regulation of necrotic cell death	0		1	1	4	BIRC3,FAS,FASLG,CFLAR	0.00179365	0.0144902	0		1	1
GO_BP	GO:0071375	cellular response to peptide hormone stimulus	0		1	1	4	FGR,HCK,LCK,LYN	0.00179365	0.0144902	4	CAV1,FGR,HCK,LCK	0.0115831	0.082906
GO_BP	GO:0010803	regulation of tumor necrosis factor-mediated signaling pathway	0		1	1	5	BIRC3,CYLD,SYK,TNFAIP3,TRAF1	0.00198736	0.0158768	0		1	1
GO_BP	GO:0007094	mitotic spindle assembly checkpoint	0		1	1	6	ATM,BUB1,BUB1B,CDC20,CENPF,TTK	0.00220413	0.0170171	0		1	1
GO_BP	GO:0009395	phospholipid catabolic process	0		1	1	3	ENPP2,PLA2G4A,PLCG2	0.00222476	0.0170171	0		1	1
GO_BP	GO:0014032	neural crest cell development	0		1	1	3	FOXC1,SOX11,RDH10	0.00222476	0.0170171	0		1	1
GO_BP	GO:0007059	chromosome segregation	0		1	1	8	BUB1,CENPE,CENPF,TOP2A,NDC80,CENPN,NUF2,CDCA2	0.00292544	0.0214851	0		1	1
GO_BP	GO:0090382	phagosome maturation	0		1	1	5	CYBB,LTF,NCF2,NCF4,NCF1	0.00441727	0.0288729	5	CYBB,NCF2,NCF4,RAB31,NCF1	0.0328417	0.156524
GO_BP	GO:0009435	NAD biosynthetic process	0		1	1	2	KYNU,NAMPT	0.00496138	0.030238	0		1	1
GO_BP	GO:0090399	replicative senescence	0		1	1	2	ATM,CHEK1	0.00496138	0.030238	0		1	1
GO_BP	GO:1902475	L-alpha-amino acid transmembrane transport	0		1	1	2	SLC7A5,SLC7A7	0.00496138	0.030238	0		1	1
GO_BP	GO:0030155	regulation of cell adhesion	0		1	1	6	ICAM1,IL18,PRKX,CYTIP,KIF14,CYTH4	0.00496257	0.030238	0		1	1
GO_BP	GO:0006461	protein complex assembly	0		1	1	11	FAS,CD3E,CD3G,CD40,CD74,NCKAP1L,IL2RB,TRAF1,WIPF1,SLC7A7,LPXN	0.00698343	0.0408218	0		1	1
GO_BP	GO:0012501	programmed cell death	0		1	1	14	BIRC3,FAS,FASLG,CD14,DAPK1,GZMB,PRKCQ,PSMB8,PSMB9,PSMB10,TLR4,VIM,CFLAR,MLKL	0.00750412	0.0421149	0		1	1
GO_BP	GO:0001841	neural tube formation	0		1	1	2	SOX11,STK4	0.00761465	0.0421149	0		1	1
GO_BP	GO:0007051	spindle organization	0		1	1	2	TTK,ASPM	0.00761465	0.0421149	0		1	1
GO_BP	GO:0098586	cellular response to virus	0		1	1	2	LGALS9,CCL19	0.00761465	0.0421149	0		1	1
GO_BP	GO:0030218	erythrocyte differentiation	0		1	1	5	HCLS1,JAK2,JAK3,LYN,IKZF1	0.00854279	0.0468875	0		1	1
GO_BP	GO:0021527	spinal cord association neuron differentiation	0		1	1	1	LMO4	0.00879924	0.0479292	1	LMO4	0.0205522	0.119756
GO_BP	GO:2001238	positive regulation of extrinsic apoptotic signaling pathway	0		1	1	4	CYLD,PTPRC,SIGLEC1,BCL2L14	0.0089442	0.0479916	4	CAV1,PTPRC,SIGLEC1,ITM2C	0.0485164	0.182237
GO_BP	GO:0002376	immune system process	0		1	1	3	IDO1,KCNN4,LRMP	0.00984143	0.0512753	3	IDO1,LRMP,TAPBPL	0.0417271	0.173196
GO_BP	GO:0006401	RNA catabolic process	0		1	1	3	ISG20,OAS2,RNASE6	0.00984143	0.0512753	3	ISG20,OAS2,RNASE6	0.0417271	0.173196
GO_BP	GO:0010499	proteasomal ubiquitin-independent protein catabolic process	0		1	1	3	PSMB8,PSMB9,PSMB10	0.00984143	0.0512753	3	PSMB8,PSMB9,PSMB10	0.0417271	0.173196
GO_BP	GO:0008585	female gonad development	0		1	1	2	SFRP1,TOX2	0.0109578	0.0550954	0		1	1
GO_BP	GO:0019752	carboxylic acid metabolic process	0		1	1	2	IL1RN,LDHB	0.0109578	0.0550954	0		1	1
GO_BP	GO:0008625	extrinsic apoptotic signaling pathway via death domain receptors	0		1	1	5	FAS,FASLG,CD27,DAPK1,TNFRSF9	0.0114062	0.0569517	0		1	1
GO_BP	GO:0002223	stimulatory C-type lectin receptor signaling pathway	0		1	1	11	FCER1G,LYN,NFATC2,NFATC3,PLCG2,PSMB8,PSMB9,PSMB10,SYK,CLEC4A,CLEC7A	0.0119571	0.0588849	14	FCER1G,ITPR1,PAK3,PLCG2,PSMB8,PSMB9,PSMB10,PSME1,SYK,CLEC4E,CD209,CLEC4A,CLEC7A,CARD11	0.0300728	0.152716
GO_BP	GO:0019731	antibacterial humoral response	0		1	1	3	HLA-A,HLA-E,LTF	0.0123177	0.0598405	0		1	1
GO_BP	GO:0030099	myeloid cell differentiation	0		1	1	3	IRF8,IFI16,PRKX	0.0123177	0.0598405	0		1	1
GO_BP	GO:0001829	trophectodermal cell differentiation	0		1	1	2	ADA,EOMES	0.0150197	0.068349	2	ADA,EOMES	0.0470715	0.181305
GO_BP	GO:0010466	negative regulation of peptidase activity	0		1	1	2	CSTA,PTTG1	0.0150197	0.068349	3	CST3,ECM1,GPC3	0.00725849	0.0640579
GO_BP	GO:0014002	astrocyte development	0		1	1	2	CDK6,VIM	0.0150197	0.068349	2	CDK6,PLP1	0.0470715	0.181305
GO_BP	GO:0080111	DNA demethylation	0		1	1	2	APOBEC3A,APOBEC3F	0.0150197	0.068349	2	APOBEC2,APOBEC3F	0.0470715	0.181305
GO_BP	GO:0000712	resolution of meiotic recombination intermediates	0		1	1	1	TOP2A	0.0169556	0.0747918	0		1	1
GO_BP	GO:0009813	flavonoid biosynthetic process	0		1	1	1	UGT8	0.0169556	0.0747918	0		1	1
GO_BP	GO:0010043	response to zinc ion	0		1	1	4	LCK,S100A8,S100A9,SOD2	0.0172507	0.075563	0		1	1
GO_BP	GO:0016032	viral process	0		1	1	36	BUB1,CD247,CD4,CENPA,CCR5,DOCK2,FCGR2B,HCK,HLA-A,HLA-B,HLA-C,HLA-DRA,SP110,IL2RB,IL2RG,IL16,LCK,LYN,MICB,MMP1,PSMB8,PSMB9,PSMB10,STAT1,SYK,TAF4B,VCAM1,VIM,CXCR4,CFLAR,ISG15,TRIM22,DDX58,APOBEC3G,IFIH1,RSAD2	0.0173406	0.075563	0		1	1
GO_BP	GO:0001516	prostaglandin biosynthetic process	0		1	1	2	CD74,PTGDS	0.0198178	0.082331	4	CD74,PTGDS,PTGIS,PTGES	0.00133126	0.0180286
GO_BP	GO:0002227	innate immune response in mucosa	0		1	1	2	LTF,NOD2	0.0198178	0.082331	0		1	1
GO_BP	GO:0002526	acute inflammatory response	0		1	1	2	ALOX5,S100A8	0.0198178	0.082331	0		1	1
GO_BP	GO:0006691	leukotriene metabolic process	0		1	1	2	ALOX5,NCF1	0.0198178	0.082331	4	ALOX5,ALOX5AP,PTGR1,NCF1	0.00133126	0.0180286
GO_BP	GO:0008340	determination of adult lifespan	0		1	1	2	ATM,INPP5D	0.0198178	0.082331	0		1	1
GO_BP	GO:0097503	sialylation	0		1	1	2	ST8SIA1,ST8SIA4	0.0198178	0.082331	0		1	1
GO_BP	GO:2000147	positive regulation of cell motility	0		1	1	2	CCR7,CCL19	0.0198178	0.082331	4	CCR7,CSF1R,CCL19,NTN1	0.00133126	0.0180286
GO_BP	GO:2001244	positive regulation of intrinsic apoptotic signaling pathway	0		1	1	4	BUB1,LCK,S100A8,S100A9	0.0199243	0.082331	5	BCL2,CAV1,CLU,LCK,RIPK3	0.0328417	0.156524
GO_BP	GO:0006811	ion transport	0		1	1	10	CYBB,GABRP,LCN2,LTF,SLC1A3,SLC15A2,SLC7A5,SLC7A7,LRRC8C,TMC8	0.0203631	0.083188	0		1	1
GO_BP	GO:0002244	hematopoietic progenitor cell differentiation	0		1	1	6	PTPRC,SFRP1,TOP2A,ANLN,HERC6,SAMD9L	0.0211603	0.0859561	0		1	1
GO_BP	GO:0003333	amino acid transmembrane transport	0		1	1	3	SLC7A5,SLC7A7,SLC6A16	0.0219983	0.088362	0		1	1
GO_BP	GO:0009612	response to mechanical stimulus	0		1	1	5	CHI3L1,ETS1,LCK,PTGER4,CCL2	0.02393	0.0955869	0		1	1
GO_BP	GO:0006164	purine nucleotide biosynthetic process	0		1	1	2	OAS1,OAS2	0.0253595	0.0975053	0		1	1
GO_BP	GO:0006825	copper ion transport	0		1	1	2	CP,SCO2	0.0253595	0.0975053	0		1	1
GO_BP	GO:0071285	cellular response to lithium ion	0		1	1	2	FAS,NFATC3	0.0253595	0.0975053	0		1	1
GO_BP	GO:0097284	hepatocyte apoptotic process	0		1	1	2	FAS,STK4	0.0253595	0.0975053	0		1	1
GO_BP	GO:0000077	DNA damage checkpoint	0		1	1	3	ATM,CHEK1,FBXO6	0.0260191	0.0980688	0		1	1
GO_BP	GO:0001895	retina homeostasis	0		1	1	3	CDH3,LTF,LYZ	0.0260191	0.0980688	0		1	1
GO_BP	GO:0090630	activation of GTPase activity	0		1	1	4	CCR7,GPR65,RASGRP1,CXCL13	0.0260517	0.0980688	0		1	1
GO_BP	GO:0008406	gonad development	0		1	1	1	RDH10	0.0272319	0.0993895	0		1	1
GO_BP	GO:0009607	response to biotic stimulus	0		1	1	1	CCL18	0.0272319	0.0993895	0		1	1
GO_BP	GO:0071435	potassium ion export	0		1	1	1	KCNN4	0.0272319	0.0993895	0		1	1
GO_BP	GO:0006898	receptor-mediated endocytosis	0		1	1	9	CD5,CD6,CD14,EGFR,ENPP2,LRP8,APOL1,MARCO,CD163	0.0281222	0.102121	14	ADRB2,CD5,CD6,CD14,CETP,DAB2,FOLR2,PRSS12,APOL1,MARCO,CD163,LRP1B,CXCL16,CD163L1	0.00965974	0.0783992
GO_BP	GO:0006909	phagocytosis	0		1	1	4	CD14,HCK,IRF8,CORO1A	0.0295199	0.106124	6	AXL,CD14,GAS6,HCK,IRF8,CORO1A	0.0162811	0.104386
GO_BP	GO:0006796	phosphate-containing compound metabolic process	0		1	1	2	INPP5D,ENPP2	0.0316437	0.112633	0		1	1
GO_BP	GO:0006887	exocytosis	0		1	1	7	CCR1,RAB27A,CCL5,CCL8,VAMP1,TNFAIP2,MYO1G	0.0329941	0.116861	0		1	1
GO_BP	GO:0097192	extrinsic apoptotic signaling pathway in absence of ligand	0		1	1	4	FAS,BCL2A1,DAPK1,LCN2	0.0372941	0.129255	0		1	1
GO_BP	GO:0009617	response to bacterium	0		1	1	2	CD47,CCL2	0.0386619	0.129255	0		1	1
GO_BP	GO:0014003	oligodendrocyte development	0		1	1	2	LYN,SOX11	0.0386619	0.129255	0		1	1
GO_BP	GO:0019370	leukotriene biosynthetic process	0		1	1	2	ALOX5,SYK	0.0386619	0.129255	6	ALOX5,ALOX5AP,FCER1A,MGST2,SYK,C9orf3	6.44162e-05	0.00162651
GO_BP	GO:0001580	detection of chemical stimulus involved in sensory perception of bitter taste	0		1	1	1	RTP4	0.0393699	0.129255	2	PIGR,RTP4	0.0101536	0.0786727
GO_BP	GO:0007019	microtubule depolymerization	0		1	1	1	KIF14	0.0393699	0.129255	0		1	1
GO_BP	GO:0007130	synaptonemal complex assembly	0		1	1	1	HORMAD1	0.0393699	0.129255	0		1	1
GO_BP	GO:0007600	sensory perception	0		1	1	1	PNOC	0.0393699	0.129255	0		1	1
GO_BP	GO:0019725	cellular homeostasis	0		1	1	1	CCL2	0.0393699	0.129255	0		1	1
GO_BP	GO:0019732	antifungal humoral response	0		1	1	1	LTF	0.0393699	0.129255	0		1	1
GO_BP	GO:0071391	cellular response to estrogen stimulus	0		1	1	1	SFRP1	0.0393699	0.129255	0		1	1
GO_BP	GO:0010634	positive regulation of epithelial cell migration	0		1	1	3	IFNG,ENPP2,GLIPR2	0.0405749	0.132606	4	CTSH,IFNG,TGFB2,GLIPR2	0.0485164	0.182237
GO_BP	GO:0000132	establishment of mitotic spindle orientation	0		1	1	2	CENPA,NDC80	0.0463993	0.146321	0		1	1
GO_BP	GO:0071353	cellular response to interleukin-4	0		1	1	2	NFIL3,CORO1A	0.0463993	0.146321	3	GATA3,CORO1A,LEF1	0.0334908	0.156524
GO_BP	GO:0016042	lipid catabolic process	0		1	1	5	PLCG2,PLA2G7,PLCL2,PLA2G2D,PLA1A	0.0473641	0.148711	7	IRS1,PLCG2,RARRES3,PLCL2,PLA1A,HRASLS,PLBD1	0.0483116	0.182237
GO_CC	GO:0042612	MHC class I protein complex	0		1	1	6	HLA-A,HLA-B,HLA-C,HLA-E,HLA-F,HLA-G	4.95111e-08	1.02323e-06	7	B2M,HLA-A,HLA-B,HLA-C,HLA-E,HLA-F,HLA-G	2.26353e-08	5.45133e-07
GO_CC	GO:0030670	phagocytic vesicle membrane	0		1	1	10	CYBB,HLA-A,HLA-B,HLA-C,HLA-E,HLA-F,HLA-G,RAC2,TLR1,CORO1A	1.51584e-05	0.000234956	12	B2M,CYBB,HLA-A,HLA-B,HLA-C,HLA-E,HLA-F,HLA-G,RAC2,RAB31,CORO1A,RAB38	3.76995e-05	0.000680947
GO_CC	GO:0002102	podosome	0		1	1	5	LCP1,VCAM1,LPXN,BIN2,FERMT3	0.000404284	0.0041776	0		1	1
GO_CC	GO:0005771	multivesicular body	0		1	1	3	CD74,CD79A,HLA-DMA	0.00319256	0.0283535	5	BST2,CD74,CST3,HLA-DMA,SLC40A1	0.000222975	0.00287392
GO_CC	GO:0031901	early endosome membrane	0		1	1	10	EGFR,HLA-A,HLA-B,HLA-C,HLA-E,HLA-F,HLA-G,MARCH1,SNX20,FGD2	0.00320121	0.0283535	13	B2M,CAV1,CD8B,CLCN4,HLA-A,HLA-B,HLA-C,HLA-E,HLA-F,HLA-G,KIAA0319,MARCH1,SNX20	0.00510399	0.0491685
GO_CC	GO:1902711	GABA-A receptor complex	0		1	1	2	GABRE,GABRP	0.00496138	0.0410141	0		1	1
GO_CC	GO:0005764	lysosome	0		1	1	17	ADA,CTSC,CTSS,CTSW,HCK,HLA-DOB,HLA-DRA,RAB27A,TNFAIP3,LAPTM5,CXCR4,IFI30,FNBP1,TLR7,MARCH1,GIMAP5,IL4I1	0.00757598	0.0590135	25	ADA,ADRB2,ASS1,CTSC,CLN5,CST3,CTSH,CTSO,CTSS,CTSW,HCK,HLA-DOB,HLA-DRA,LGMN,LAPTM5,RAMP3,IFI30,NAAA,TLR7,MARCH1,GIMAP5,RRAGD,PLBD1,ITM2C,IL4I1	0.00338572	0.0337404
GO_CC	GO:0005839	proteasome core complex	0		1	1	3	PSMB8,PSMB9,PSMB10	0.00984143	0.0717845	3	PSMB8,PSMB9,PSMB10	0.0417271	0.197691
GO_CC	GO:0005829	cytosol	0		1	1	159	ADA,ALOX5,BIRC3,FAS,BTK,BUB1,BUB1B,CASP1,CD38,CDC20,CDK6,CD52,CENPA,CENPE,CENPF,CHEK1,CCR1,CCR5,CCR7,CYLD,DOCK2,TYMP,FGR,FYB,GBP1,GBP2,GCH1,GLS,CXCR3,GZMB,HCK,NCKAP1L,IRF8,IFI16,IFIT2,IFIT3,IL18,IDO1,INPP5D,IRF1,IRF4,IRF7,ITK,JAK2,JAK3,LCK,LCN2,LCP1,LCP2,LDHB,LYN,SH2D1A,ME1,MID1,MX1,MX2,NCF2,NCF4,NFATC2,NFATC3,OAS1,OAS2,OAS3,PDE4B,PIK3CD,PLA2G4A,PLCG2,PLSCR1,PRKCQ,PSMB8,PSMB9,PSMB10,PTPN7,RAC2,RP…	0.0111333	0.0788875	0		1	1
GO_CC	GO:0042995	cell projection	0		1	1	6	HCK,CX3CL1,LPXN,PPP1R16B,BIN2,FERMT3	0.0123853	0.0853212	0		1	1
GO_CC	GO:0000775	chromosome, centromeric region	0		1	1	6	CENPA,CENPE,CENPF,NDC80,CENPN,NUF2	0.0138807	0.0930379	0		1	1
GO_CC	GO:0000139	Golgi membrane	0		1	1	33	CD1E,CD74,CTSC,EGFR,GBP1,GBP2,HLA-A,HLA-B,HLA-C,HLA-DPA1,HLA-DPB1,HLA-DQA1,HLA-DQB1,HLA-DRA,HLA-DRB1,HLA-E,HLA-F,HLA-G,IL15RA,ST8SIA1,TRAPPC10,ST8SIA4,CHST2,HS3ST3B1,RASGRP1,CHST11,TLR7,TLR8,B3GNT5,GBP4,GBP5,GLIPR2,GIMAP1	0.0150009	0.0979005	57	B2M,CAV1,CAV2,CD74,CTSC,FUT8,GALNT2,GBP1,GBP2,GCNT1,GCNT2,HLA-A,HLA-B,HLA-C,HLA-DPA1,HLA-DPB1,HLA-DQA1,HLA-DQB1,HLA-DQB2,HLA-DRA,HLA-DRB1,HLA-E,HLA-F,HLA-G,PDGFA,TAPBP,TGFA,TLR3,ST8SIA4,LST1,B3GALT4,B3GALNT1,ST3GAL5,HS6ST1,CHST3,RASGRP1,OPTN,PARM1,GBGT1,B3GAT1,ATL1,TLR7,TLR8,CHST15,RAB6B,TAPBPL,PDGFC,MAN1C1,WBSCR17,NDST4,STEAP4,GALNT12,HS6ST2,GBP4,GBP5,GLIPR2,GIMAP1	0.000134418	0.00194234
GO_CC	GO:0001931	uropod	0		1	1	2	SELPLG,PSTPIP1	0.0198178	0.117019	0		1	1
GO_CC	GO:0030173	integral component of Golgi membrane	0		1	1	4	MFNG,ST8SIA1,ST8SIA4,PCSK7	0.0260517	0.143574	6	GALNT2,MFNG,ST8SIA4,ST3GAL5,MAN1C1,STEAP2	0.0137004	0.0942715
GO_CC	GO:0005765	lysosomal membrane	0		1	1	16	CD74,CP,HLA-DMA,HLA-DMB,HLA-DOA,HLA-DOB,HLA-DPA1,HLA-DPB1,HLA-DQA1,HLA-DQB1,HLA-DRA,HLA-DRB1,LAPTM5,LAMP3,MARCH1,ATP11C	0.0282897	0.152518	0		1	1
GO_CC	GO:0016023	cytoplasmic membrane-bounded vesicle	0		1	1	9	ATM,PLA2G4A,PRF1,WIPF1,CXCR4,SOCS1,FNBP1,ANP32E,SLA2	0.034207	0.180497	0		1	1
GO_CC	GO:0005913	cell-cell adherens junction	0		1	1	4	CDH3,LYN,CRTAM,TIGIT	0.0372941	0.188754	0		1	1
GO_CC	GO:0030061	mitochondrial crista	0		1	1	1	LYN	0.0393699	0.191446	0		1	1
GO_CC	GO:0034361	very-low-density lipoprotein particle	0		1	1	2	APOC1,APOL1	0.0463993	0.213093	0		1	1
GO_CC	GO:0034364	high-density lipoprotein particle	0		1	1	2	APOC1,APOL1	0.0463993	0.213093	0		1	1
GO_BP	GO:0098609	cell-cell adhesion	0		1	1	0		1	1	4	PERP,TMEM47,UNC5D,AMIGO2	8.09563e-05	0.0018869
GO_BP	GO:0086091	regulation of heart rate by cardiac conduction	0		1	1	0		1	1	5	ANK2,CAV1,DSC2,KCNH2,KCNJ2	0.000965745	0.014631
GO_BP	GO:0006940	regulation of smooth muscle contraction	0		1	1	0		1	1	4	ADRA2B,CAV1,CHRNA3,CNN1	0.00133126	0.0180286
GO_BP	GO:0003334	keratinocyte development	0		1	1	0		1	1	3	PALLD,BCL11B,IFT74	0.00149013	0.0185552
GO_BP	GO:0010468	regulation of gene expression	0		1	1	0		1	1	12	BCL2,CDK6,CRIP1,IGF1,IRS1,MYC,NELL1,PLCG2,PTHLH,DLK1,TC2N,TSHZ2	0.00160507	0.0191975
GO_BP	GO:0019369	arachidonic acid metabolic process	0		1	1	0		1	1	9	ALOX5,ALOX5AP,CYP1B1,PTGDS,PTGIS,PLA2G4C,PTGES,PTGR1,HPGDS	0.00188323	0.0222319
GO_BP	GO:0014067	negative regulation of phosphatidylinositol 3-kinase signaling	0		1	1	0		1	1	3	EPHA7,PIK3IP1,DAB2IP	0.0046674	0.0428552
GO_BP	GO:0007189	adenylate cyclase-activating G-protein coupled receptor signaling pathway	0		1	1	0		1	1	6	ADCY5,GPR183,PTGER2,PTGIR,PTHLH,S1PR4	0.00623559	0.0555701
GO_BP	GO:0001937	negative regulation of endothelial cell proliferation	0		1	1	0		1	1	5	CAV1,CAV2,CXCR3,STAT1,SCG2	0.00858573	0.0729386
GO_BP	GO:0030819	positive regulation of cAMP biosynthetic process	0		1	1	0		1	1	5	PTGIR,PTHLH,RLN2,GPR65,RAMP3	0.00858573	0.0729386
GO_BP	GO:0072593	reactive oxygen species metabolic process	0		1	1	0		1	1	5	AOX1,BCL2,VAV1,NOX4,RFK	0.00858573	0.0729386
GO_BP	GO:0009887	organ morphogenesis	0		1	1	0		1	1	11	ELN,FLI1,GATA3,IGF2,PDGFA,SLIT3,SYK,NRP1,TMEM176B,ETV7,PDGFC	0.00916688	0.0757518
GO_BP	GO:0006465	signal peptide processing	0		1	1	0		1	1	2	CLN5,PCSK5	0.0101536	0.0786727
GO_BP	GO:1901381	positive regulation of potassium ion transmembrane transport	0		1	1	0		1	1	2	KCNH2,KCNJ2	0.0101536	0.0786727
GO_BP	GO:0001558	regulation of cell growth	0		1	1	0		1	1	11	CISH,IGFBP4,IGFBP5,HTRA1,WISP3,NET1,FAM107A,EPB41L3,CRIM1,HTRA3,TMC8	0.0103263	0.0786727
GO_BP	GO:0001953	negative regulation of cell-matrix adhesion	0		1	1	0		1	1	3	CDKN2A,PIK3R1,SEMA3E	0.0106455	0.0786727
GO_BP	GO:0010608	posttranscriptional regulation of gene expression	0		1	1	0		1	1	3	CAV1,GCNT2,TDRD7	0.0106455	0.0786727
GO_BP	GO:0022408	negative regulation of cell-cell adhesion	0		1	1	0		1	1	3	JAK2,SPINT2,LEF1	0.0106455	0.0786727
GO_BP	GO:0097320	membrane tubulation	0		1	1	0		1	1	3	PACSIN3,BIN2,SGIP1	0.0106455	0.0786727
GO_BP	GO:0010107	potassium ion import	0		1	1	0		1	1	4	KCNJ2,KCNJ8,KCNJ12,SLC12A2	0.0115831	0.082906
GO_BP	GO:0006869	lipid transport	0		1	1	0		1	1	9	CETP,APOL1,APOL2,OSBPL3,GULP1,APOL6,APOL4,APOL3,OSBPL6	0.014686	0.0976697
GO_BP	GO:0010975	regulation of neuron projection development	0		1	1	0		1	1	3	GATA3,SNAP25,NCS1	0.0149068	0.0976697
GO_BP	GO:0021954	central nervous system neuron development	0		1	1	0		1	1	3	GABRB1,NTRK2,LINGO1	0.0149068	0.0976697
GO_BP	GO:0097067	cellular response to thyroid hormone stimulus	0		1	1	0		1	1	3	CTSH,CTSS,LMO2	0.0149068	0.0976697
GO_BP	GO:0003341	cilium movement	0		1	1	0		1	1	2	DNAH5,RSPH9	0.0166512	0.104386
GO_BP	GO:0005513	detection of calcium ion	0		1	1	0		1	1	2	KCNMB1,SYT1	0.0166512	0.104386
GO_BP	GO:0006906	vesicle fusion	0		1	1	0		1	1	6	CAV2,LRMP,SYT1,SYTL2,SYTL1,TC2N	0.0191878	0.116278
GO_BP	GO:0016079	synaptic vesicle exocytosis	0		1	1	0		1	1	6	SNAP25,SYT1,SYTL2,SYTL1,TRIM9,TC2N	0.0224388	0.129916
GO_BP	GO:0017158	regulation of calcium ion-dependent exocytosis	0		1	1	0		1	1	4	SYT1,SYTL2,SYTL1,TC2N	0.0234497	0.133017
GO_BP	GO:0001921	positive regulation of receptor recycling	0		1	1	0		1	1	2	RAMP3,BVES	0.0249742	0.134329
GO_BP	GO:0001964	startle response	0		1	1	0		1	1	2	GLRB,PENK	0.0249742	0.134329
GO_BP	GO:0015718	monocarboxylic acid transport	0		1	1	0		1	1	2	SLC16A4,SLC16A9	0.0249742	0.134329
GO_BP	GO:0086005	ventricular cardiac muscle cell action potential	0		1	1	0		1	1	2	ANK2,KCNH2	0.0249742	0.134329
GO_BP	GO:0001836	release of cytochrome c from mitochondria	0		1	1	0		1	1	4	BCL2,CCK,CLU,IFI6	0.0286779	0.146451
GO_BP	GO:0008016	regulation of heart contraction	0		1	1	0		1	1	4	DES,KCNJ12,CACNA1H,HSPB7	0.0286779	0.146451
GO_BP	GO:0071377	cellular response to glucagon stimulus	0		1	1	0		1	1	5	ADCY5,ASS1,GNG10,GNG11,PRKAR2B	0.0328417	0.156524
GO_BP	GO:2000377	regulation of reactive oxygen species metabolic process	0		1	1	0		1	1	3	CYP1B1,PID1,BCO2	0.0334908	0.156524
GO_BP	GO:1902476	chloride transmembrane transport	0		1	1	0		1	1	7	CLCN4,GABRB1,GLRB,SLC12A2,APOL1,CLIC6,ANO2	0.0344972	0.156524
GO_BP	GO:0000002	mitochondrial genome maintenance	0		1	1	0		1	1	2	TYMP,AKT3	0.0351276	0.156524
GO_BP	GO:0006930	substrate-dependent cell migration, cell extension	0		1	1	0		1	1	2	NTN1,P2RY12	0.0351276	0.156524
GO_BP	GO:0007494	midgut development	0		1	1	0		1	1	2	ASS1,RXRA	0.0351276	0.156524
GO_BP	GO:0009268	response to pH	0		1	1	0		1	1	2	CA2,KCNJ8	0.0351276	0.156524
GO_BP	GO:0009312	oligosaccharide biosynthetic process	0		1	1	0		1	1	2	FUT8,B3GALNT1	0.0351276	0.156524
GO_BP	GO:0021670	lateral ventricle development	0		1	1	0		1	1	2	CDK6,DNAH5	0.0351276	0.156524
GO_BP	GO:0071294	cellular response to zinc ion	0		1	1	0		1	1	2	KCNK3,MT1F	0.0351276	0.156524
GO_BP	GO:0072657	protein localization to membrane	0		1	1	0		1	1	2	CPE,RAB38	0.0351276	0.156524
GO_BP	GO:2000679	positive regulation of transcription regulatory region DNA binding	0		1	1	0		1	1	2	GATA3,IGF1	0.0351276	0.156524
GO_BP	GO:0030238	male sex determination	0		1	1	0		1	1	1	PTGDR	0.0387898	0.168708
GO_BP	GO:0086002	cardiac muscle cell action potential involved in contraction	0		1	1	0		1	1	1	KCNJ2	0.0387898	0.168708
GO_BP	GO:0007265	Ras protein signal transduction	0		1	1	0		1	1	23	ANGPT1,CDKN2A,CSF2RA,ERBB4,IGF1,IL2RB,IL2RG,IL3RA,IRS1,JAK2,JAK3,PDGFA,PSMB8,PSMB9,PSMB10,PSME1,RALGDS,DOK2,NTN1,RASGRP1,PLK2,RASAL3,DAB2IP	0.0408682	0.173196
GO_BP	GO:0071158	positive regulation of cell cycle arrest	0		1	1	0		1	1	3	CDKN2A,RNF112,DAB2IP	0.0417271	0.173196
GO_BP	GO:0001574	ganglioside biosynthetic process	0		1	1	0		1	1	2	ST8SIA4,ST3GAL5	0.0470715	0.181305
GO_BP	GO:0001893	maternal placenta development	0		1	1	0		1	1	2	PRDM1,RXRA	0.0470715	0.181305
GO_BP	GO:0021542	dentate gyrus development	0		1	1	0		1	1	2	CDK6,LEF1	0.0470715	0.181305
GO_BP	GO:0022407	regulation of cell-cell adhesion	0		1	1	0		1	1	2	EPHA7,LEF1	0.0470715	0.181305
GO_BP	GO:0030193	regulation of blood coagulation	0		1	1	0		1	1	2	CAV1,TC2N	0.0470715	0.181305
GO_BP	GO:1901214	regulation of neuron death	0		1	1	0		1	1	2	CLU,CCL5	0.0470715	0.181305
GO_BP	GO:1901379	regulation of potassium ion transmembrane transport	0		1	1	0		1	1	2	KCNH2,DPP10	0.0470715	0.181305
GO_BP	GO:2000273	positive regulation of receptor activity	0		1	1	0		1	1	2	IGF2,GREM1	0.0470715	0.181305
GO_CC	GO:0031225	anchored component of membrane	0		1	1	0		1	1	15	BST2,CD48,CD52,CNTN1,CPM,CD55,GFRA1,GPC3,LSAMP,LY6E,RECK,VNN2,RGMA,DPEP2,LYPD5	0.000145734	0.00200558
GO_CC	GO:0031224	intrinsic component of membrane	0		1	1	0		1	1	4	KCNJ2,KCNJ12,APOL1,P2RY12	0.000780754	0.00867838
GO_CC	GO:0030424	axon	0		1	1	0		1	1	23	ADRB2,CA2,CCK,CST3,EPHB2,HTR2A,MYO1D,NRTN,PALM,RXRA,STAT1,TGFB2,UCHL1,PRSS12,NRP2,NRP1,FEZ1,CORO1A,COBL,NCS1,DNM3,ATL1,DAB2IP	0.0010784	0.0115429
GO_CC	GO:0097440	apical dendrite	0		1	1	0		1	1	2	CLU,MYO1D	0.00541924	0.0505213
GO_CC	GO:0002080	acrosomal membrane	0		1	1	0		1	1	3	CAV1,CAV2,PLA1A	0.00725849	0.0635668
GO_CC	GO:0043194	axon initial segment	0		1	1	0		1	1	2	CCK,NRCAM	0.0101536	0.0769136
GO_CC	GO:0032809	neuronal cell body membrane	0		1	1	0		1	1	3	ADRB2,CX3CR1,DAB2IP	0.0106455	0.0769136
GO_CC	GO:0070062	extracellular exosome	0		1	1	0		1	1	193	ACTC1,ACTG2,AMY1A,ANGPT1,ANXA13,AOX1,FASLG,ASS1,AXL,B2M,CFB,CEACAM1,BPGM,BST2,SERPING1,C1QA,C1QB,C1QC,C1R,C1S,C2,C6,C7,CA2,CD14,CD27,CD33,CD37,CD38,CD40,CD48,CD53,CD74,CETP,CTSC,CLU,CLN5,CNTN1,COL6A2,COL15A1,CPE,CPM,CR1,CSPG4,CSRP1,CST3,CTSH,DAB2,CD55,DES,DOCK2,DSC2,ECM1,STOM,FBLN1,EFEMP1,FBP1,FCGR3A,FGR,FUT8,GALNT2,GAS6,GATM,GFRA1,GPC3,GNG10,GPM6A,NCKAP1L,HLA-A,HLA-B,HLA-C,HLA-DMA,HLA-DRA,HLA-DR…	0.0119382	0.08415
GO_CC	GO:0031514	motile cilium	0		1	1	0		1	1	6	SCNN1A,SPAG6,IFT74,TSGA10,RSPH1,RSPH9	0.0191878	0.126029
GO_CC	GO:0030057	desmosome	0		1	1	0		1	1	3	DSC2,PERP,JAM3	0.0201056	0.126315
GO_CC	GO:0031083	BLOC-1 complex	0		1	1	0		1	1	2	SNAP25,BCAS4	0.0351276	0.181283
GO_CC	GO:0014701	junctional sarcoplasmic reticulum membrane	0		1	1	0		1	1	1	RYR1	0.0387898	0.190004
GO_CC	GO:0032982	myosin filament	0		1	1	0		1	1	1	ACTG2	0.0387898	0.190004
GO_CC	GO:0097038	perinuclear endoplasmic reticulum	0		1	1	0		1	1	2	OSBPL3,OSBPL6	0.0470715	0.212443
