# Supplementary material for: Prognostic value of PDL1 expression in pancreatic cancer
Source: Oncotarget. 2016 Aug 29;7(44):71198–210. doi: 10.18632/oncotarget.11685 (PMC5342072; doi:10.18632/oncotarget.11685)
Supplement: Supplementary file 8 [file oncotarget-07-71198-s008.xls]

## Sheet: SupplTable 7
Supplementary Table 7: List of pancreatic cancer data sets included in the analysis
Reference	Source of data	Technological platform	N° of probe sets / genes	N° of primary cancers	N° of normal tissues
Badea et al, Hepatogastroenterology 2007	GEO database, GSE15471	Affymetrix, array U133 Plus 2.0	54K	36	39
van den Broeck et al, J Exp Clin Cancer Res 2012	GEO database, GSE42952	Affymetrix, array U133 Plus 2.0	54K	12
Zhang et al, PLoS One 2012 - Clin Can Res 2013	GEO database, GSE28735	Affymetrix, array Gene 1.0 ST	33K	45	45
Lunardi et al, Oncotarget 2014	GEO database, GSE55643	Agilent, array 4x44K G4112F (014850)	44K	45	8
Park et al, Mod Pathol 2014	GEO database, GSE43795	Illumina, array Human HT-12 V4.0	48K	6	5
Perez-Mancera et al, Nature 2012	GEO database, GSE36924	Illumina, array Human HT-12 V4.0	48K	90
Winter et al, PLoS Comput Biol 2012	Array-Express database, E-MEXP-2780	Affymetrix, array U133 Plus 2.0	54K	30
Grutzmann et al, Neoplasia 2004	Array-Express database, E-MEXP-950	Affymetrix, array U133 A+B	22K+22K	11	11
TCGA, PAAD	TCGA portal, https://tcga-data.nci.nih.gov	Illumina, RNA sequencing V2	25K	178	4
Total				453	112
