# Supplementary material for: Prognostic value of PDL1 expression in pancreatic cancer
Source: Oncotarget. 2016 Aug 29;7(44):71198–210. doi: 10.18632/oncotarget.11685 (PMC5342072; doi:10.18632/oncotarget.11685)
Supplement: Supplementary file 9 [file oncotarget-07-71198-s009.xls]

## Sheet: SupplTable 8
Supplementary Table 8: List of PDL1 probe sets analyzed in the DNA microarray-based data sets
Technological platform		Probe set ID	Blastn / CD274*			N° of corresponding data sets	N° of corresponding pancreatic cancer samples
			Query Cover	Identity	Specificity
Affymetrix, U133 plus 2.0	Oligo-array, 25-mers	227458_AT	1	1	1	3	78
Affymetrix, U133 B	Oligo-array, 25-mers	223834_at	1	1	1	1	11
Affymetrix, Gene 1.0 ST	Oligo-array, 25-mers	8154233	1	1	1	1	45
Illumina HT-12 V4.0	Oligo-array, 50-mers	ILMN_1701914	1	1	1	2	96
Agilent, 4x44K	Oligo-array, 60-mers	A_23_P338479	1	1	1	1	45
*, 3 transcripts tested (NCBI reference sequences database)
